# Supplementary material for: Genome-Wide Bovine H3K27me3 Modifications and the Regulatory Effects on Genes Expressions in Peripheral Blood Lymphocytes
Source: PLoS One. 2012 Jun 28;7(6):e39094. doi: 10.1371/journal.pone.0039094 (PMC3386284; doi:10.1371/journal.pone.0039094)
Supplement: Table S2 — Supporting file for Figure5-H3K27me3 modification across gene body. (XLSX) [file pone.0039094.s010.xlsx]

## Sheet: C1_high
Gene_name	Gene expression (TPM)	Window1	Window2	Window3	Window4	Window5	Window6	Window7	Window8	Window9	Window10	Window11	Window12	Window13	Window14	Window15	Window16	Window17	Window18	Window19	Window20	Window21	Window22	Window23	Window24	Window25	Window26	Window27	Window28	Window29	Window30	Window31	Window32	Window33	Window34	Window35	Window36	Window37	Window38	Window39	Window40	Window41	Window42	Window43	Window44	Window45	Window46	Window47	Window48
MIF	68.76	12	9	3	2	0	0	6	3	2	2	2	0	2	2	1	2	2	0	2	0	0	0	0	0	0	0	0	0	0	0	0	0	0	0	0	0	0	0	0	0	0	0	0	0	0	0	1	1
MS4A7	68.76	8	9	4	0	3	0	3	7	4	4	3	1	6	2	1	0	0	2	2	1	2	3	3	2	2	4	4	2	3	1	1	3	5	3	2	1	2	2	3	1	3	0	1	3	2	2	0	2
TTYH2	68.76	5	3	1	0	0	3	2	2	0	0	1	0	0	0	0	0	1	0	1	2	6	7	8	5	0	1	0	1	2	4	0	3	0	2	4	1	2	0	1	1	1	1	1	2	0	4	1	0
ATF6B	69.04	15	5	2	6	6	3	5	4	7	2	3	6	6	6	1	0	1	1	0	1	0	1	0	0	1	0	0	0	0	0	0	0	0	0	0	0	0	0	0	0	0	0	0	2	1	4	8	11
EML3	69.04	0	0	0	0	1	0	0	1	0	0	0	1	0	1	0	0	0	0	0	0	0	0	0	0	0	0	0	0	0	1	0	0	0	2	0	0	0	0	0	0	0	0	1	1	0	0	0	0
LOC783185,MAP1LC3B	69.04	0	0	0	0	0	0	0	0	0	1	0	0	0	0	0	2	1	0	1	0	0	0	0	0	0	0	0	0	1	0	1	0	1	0	0	0	0	0	1	1	2	0	2	2	0	0	0	0
SEH1L	69.33	1	1	6	3	4	4	1	4	3	1	4	1	2	1	1	1	0	2	0	0	0	0	0	0	1	0	1	1	0	0	0	0	1	0	1	0	1	0	0	0	3	0	0	0	0	0	0	0
SH3GLB2	69.33	1	0	0	0	0	1	1	0	0	0	0	0	2	3	1	0	0	4	5	1	0	0	0	0	0	0	0	0	0	0	0	0	0	0	0	0	1	0	0	0	0	0	0	0	1	0	0	2
SNX1	69.33	0	0	1	1	0	0	0	1	1	0	0	0	1	0	0	1	0	1	0	2	1	0	3	0	0	0	0	0	0	0	0	1	0	1	0	0	1	0	1	1	0	1	2	0	1	0	0	0
GCFC	69.61	1	1	1	0	4	6	3	7	5	6	1	3	10	8	5	8	0	5	0	0	0	1	2	0	0	0	0	1	0	0	0	1	0	0	0	1	0	1	0	1	1	0	0	1	2	2	1	2
IK	69.61	9	8	7	5	4	4	5	6	3	3	2	0	0	0	1	0	0	0	0	0	0	1	0	0	0	0	1	0	1	0	0	0	0	0	0	1	0	0	0	0	0	0	0	1	0	0	0	0
SBDS	69.61	0	3	0	0	0	1	1	0	1	0	0	0	0	1	0	0	0	0	0	0	0	0	0	0	0	0	0	0	0	0	0	0	0	0	0	0	0	0	0	0	0	0	1	0	0	1	1	2
CDCA7	69.9	5	4	6	0	5	4	6	5	4	2	1	2	0	1	3	4	1	1	1	1	0	1	1	0	0	0	0	0	0	1	1	1	0	0	1	1	0	0	1	0	0	0	1	0	1	0	1	0
DAPP1	69.9	0	3	2	2	0	1	4	3	3	6	2	3	3	1	3	0	0	0	2	1	0	1	2	1	1	1	0	4	3	1	2	0	1	3	0	1	1	0	0	1	0	0	0	0	0	0	0	0
LOC100125415	69.9	3	3	1	2	1	6	9	1	5	2	4	3	4	4	2	0	1	1	1	0	1	0	0	3	0	2	0	0	0	0	2	1	2	1	0	0	0	0	0	0	1	2	1	0	1	1	0	0
JTB	70.18	2	0	0	0	0	1	0	0	0	0	1	0	1	2	0	1	3	2	0	0	0	0	0	0	0	0	0	0	0	0	0	0	1	0	0	0	0	0	0	0	0	0	0	0	0	0	0	1
SDHB	70.18	2	2	6	1	3	2	3	4	1	5	2	0	1	1	3	1	1	3	2	2	1	0	2	2	1	0	1	0	0	0	0	0	2	1	1	0	0	3	0	0	1	0	0	1	0	1	0	1
PDE4B	70.19	6	3	2	5	2	2	6	7	2	1	3	4	3	2	2	4	1	1	6	4	60	21	62	62	64	50	65	68	50	88	66	61	60	27	37	19	35	38	10	6	1	4	1	0	1	0	0	2
GABARAPL1	70.47	0	0	0	0	0	0	0	0	0	0	0	0	0	0	0	0	0	0	1	0	0	0	0	0	0	0	0	0	0	0	0	0	0	0	0	0	0	0	0	0	0	0	1	0	1	1	2	4
SELT	70.47	1	0	0	0	0	3	2	3	0	3	5	4	1	2	0	1	2	2	1	0	0	0	0	1	0	0	0	1	0	0	0	0	0	0	0	0	0	1	0	0	0	0	1	0	0	2	4	1
AP2A2	71.04	0	1	0	0	0	1	1	0	0	0	0	0	0	1	1	2	3	2	1	0	1	2	0	0	1	1	0	2	0	2	0	1	1	5	0	3	0	1	1	1	1	0	0	1	0	0	0	0
KBTBD2	71.04	1	0	0	0	0	0	0	1	0	0	0	0	0	0	0	1	0	1	0	0	0	0	0	0	0	0	0	0	0	0	0	0	0	0	0	0	0	0	0	0	0	1	1	0	2	0	0	2
NHP2L1	71.04	3	5	3	1	8	2	2	2	4	3	1	0	0	1	2	0	0	1	0	0	1	0	0	0	0	0	0	0	0	0	0	0	0	1	0	0	0	0	0	0	1	2	1	1	0	1	0	1
RAP1B	71.04	3	3	2	0	2	2	3	0	3	4	4	4	0	0	4	2	1	0	3	1	1	1	1	1	0	1	0	0	1	0	2	1	1	2	0	1	0	0	0	2	0	0	0	0	2	1	2	0
RNF135	71.04	0	0	0	0	0	0	0	0	4	1	4	0	0	0	4	3	0	0	0	1	0	0	1	0	0	0	0	1	0	1	0	0	0	1	0	0	0	0	0	3	0	0	0	1	0	0	0	0
PFDN4	71.32	3	1	1	1	1	0	1	0	1	1	1	0	0	0	1	0	0	1	1	1	0	0	0	0	0	0	0	0	0	0	0	0	0	2	1	1	0	0	0	0	1	1	1	0	0	1	1	3
RAB8B	71.32	1	0	0	1	0	2	0	2	1	1	3	3	1	4	1	1	2	1	2	0	0	3	0	0	1	0	0	0	1	0	1	0	2	1	2	1	3	0	0	1	0	0	1	0	1	3	0	1
SNX3	71.32	2	3	2	0	2	2	3	4	3	1	1	0	1	0	0	2	1	0	1	0	1	0	2	0	1	1	3	1	3	4	0	2	1	2	0	0	1	6	0	3	0	1	0	0	1	0	2	1
C2orf17	71.61	1	4	2	1	0	0	2	1	1	0	0	0	0	1	0	0	0	0	0	0	0	0	1	0	0	0	0	0	0	1	0	0	0	0	0	0	0	0	0	0	2	0	1	3	5	7	3	10
IL-1-beta	71.61	4	6	6	3	4	4	5	3	3	1	3	5	4	5	4	10	5	2	2	3	0	0	1	2	3	2	4	3	2	0	1	1	1	1	1	3	1	1	1	2	2	3	4	1	1	5	5	5
RABAC1	71.61	2	4	2	2	4	2	0	1	2	2	2	3	1	1	4	1	3	1	3	4	0	0	0	0	0	0	0	1	0	0	0	0	0	0	0	0	0	0	0	0	0	3	2	0	3	5	11	5
STARD3NL	71.61	1	2	2	5	1	2	2	2	2	2	2	2	2	1	0	0	0	2	1	0	3	4	4	2	3	2	9	3	0	1	3	2	4	4	1	1	2	1	3	0	0	0	1	2	0	0	0	4
UBE2M	71.61	0	1	0	0	0	0	0	0	0	0	0	1	0	1	0	0	0	0	1	0	0	0	0	0	0	0	0	0	0	0	0	0	0	0	0	0	0	0	0	1	0	0	0	0	0	0	0	0
SPG7	71.9	0	0	0	0	0	1	0	1	0	2	4	5	4	3	1	0	0	1	0	0	0	0	1	0	0	0	0	1	0	0	0	0	0	0	0	0	0	1	0	0	0	1	1	0	0	1	0	0
CARD11	72.18	3	1	3	0	3	1	2	4	3	1	5	2	1	6	1	3	5	3	5	2	4	3	1	0	2	4	1	5	0	3	1	2	1	1	3	2	0	0	2	3	0	0	0	0	7	0	2	6
EBI2(GeneID:540287)	72.18	1	0	0	2	0	0	0	0	1	0	0	0	2	0	1	1	1	1	0	0	0	0	0	0	0	0	0	0	0	0	0	0	0	1	0	0	1	0	0	0	0	0	0	0	1	0	0	0
HDAC5	72.18	2	3	2	2	4	3	11	2	3	1	2	3	2	4	3	7	3	2	2	0	0	1	0	3	2	0	0	0	0	0	1	0	0	0	0	1	0	0	1	1	2	0	0	0	0	0	0	0
MAP4K1	72.18	0	1	0	1	1	0	0	1	0	0	1	1	1	0	0	0	1	0	0	0	0	0	1	0	0	0	0	0	0	0	0	0	0	1	0	0	0	1	0	0	0	0	0	2	3	0	3	4
PSMG2	72.18	0	0	0	1	0	0	0	0	1	1	1	1	2	0	0	1	0	0	2	0	0	0	0	0	1	0	0	0	0	0	0	0	1	0	1	0	0	0	1	0	0	0	3	0	1	1	0	0
RBM5	72.18	1	0	0	1	0	0	0	0	1	1	0	0	0	0	0	0	0	1	0	0	1	1	0	1	1	1	0	0	0	0	0	1	1	1	0	0	2	0	0	0	0	0	0	3	2	3	1	6
SGPP1	72.18	2	2	3	2	1	0	4	3	4	2	2	4	2	2	3	0	4	0	0	1	0	0	3	2	3	1	1	2	0	1	1	0	0	1	1	0	1	0	2	0	1	0	1	1	2	3	1	1
ANKRA2	72.47	1	0	1	0	0	3	1	0	0	0	0	0	0	0	0	0	1	0	0	1	0	0	0	1	0	0	1	1	3	0	0	0	0	0	0	1	0	0	0	1	1	0	0	1	1	1	3	3
DCTN1	72.47	0	0	0	3	7	8	5	11	6	6	4	0	5	2	3	4	1	6	0	0	0	2	1	0	0	1	0	0	1	0	0	0	1	0	0	2	0	0	1	1	0	0	1	1	1	3	5	7
ND5	72.47	0	0	0	0	0	0	0	0	0	0	0	0	0	0	0	0	0	0	0	0	0	0	0	0	0	0	0	0	0	0	0	0	0	0	0	0	0	0	0	0	0	0	0	0	0	0	0	0
SBNO2	72.47	0	1	0	0	0	1	2	4	3	2	1	1	2	5	5	2	0	0	0	0	1	0	1	0	1	0	0	0	0	0	0	0	1	0	0	0	0	1	0	0	0	0	0	0	2	0	1	1
ELOVL5	72.75	4	1	0	4	0	0	0	0	1	1	2	2	2	2	2	2	4	4	1	1	1	4	0	3	0	3	3	7	11	10	17	17	8	13	12	3	4	3	0	2	0	1	0	1	1	0	1	0
PNKP	72.75	0	0	0	0	0	0	0	0	0	0	0	0	0	0	0	0	0	0	0	0	0	0	0	0	0	0	0	0	0	2	0	0	0	0	0	0	0	0	0	0	0	0	0	0	0	1	5	1
DAGLB	73.04	1	0	0	0	0	0	0	0	0	2	0	0	0	0	1	0	0	1	1	0	1	0	1	0	0	1	0	0	0	1	0	1	0	2	0	0	1	0	1	0	0	1	0	0	0	0	1	0
HCST	73.04	4	1	0	3	3	1	1	0	1	0	0	0	0	0	0	0	0	1	0	2	0	0	0	0	0	0	0	0	0	0	0	0	0	0	0	0	0	0	0	0	0	1	0	0	0	0	0	2
CYLD	73.32	5	5	3	1	1	1	1	0	0	1	0	0	3	1	3	0	1	0	0	0	0	1	0	3	4	2	2	7	1	1	5	1	0	0	1	0	2	3	5	2	1	0	2	1	0	1	3	2
P2RY5	73.32	1	0	0	0	1	0	0	0	0	0	0	0	2	1	0	1	0	1	0	0	0	1	0	0	0	0	0	0	1	0	0	0	0	0	0	0	0	0	0	0	0	1	1	1	1	1	0	0
MGC151567	73.61	0	0	3	2	4	0	2	2	2	1	3	4	0	0	1	0	0	1	0	0	0	2	1	0	0	0	0	0	0	0	0	0	1	2	1	0	0	0	0	1	1	0	0	0	3	0	1	0
TSC22D4	73.61	7	4	9	0	1	0	1	0	0	2	0	0	0	0	0	0	0	0	1	0	0	0	0	0	0	0	0	0	0	0	0	0	0	0	0	0	0	0	0	0	0	0	0	0	0	1	0	0
FAM62A	73.89	0	1	0	0	0	1	0	1	0	1	0	0	0	1	0	0	0	0	0	0	1	0	0	0	0	0	0	0	0	1	0	0	0	1	0	0	0	0	0	0	1	1	0	0	1	0	0	0
FUSIP1	73.89	1	1	1	0	3	0	2	3	0	1	3	1	1	2	5	0	6	1	3	1	0	1	0	0	0	1	0	0	1	0	0	0	0	1	0	1	0	0	0	0	1	0	0	0	1	0	0	0
ITK	74.18	0	2	3	3	0	1	2	0	1	0	1	0	0	1	0	3	0	0	0	2	2	3	7	2	2	9	2	1	3	3	2	1	6	2	2	2	4	0	2	0	0	1	1	1	0	0	1	0
SAPS3	74.18	0	1	1	2	1	2	6	6	2	1	2	0	2	0	3	2	2	5	1	0	3	1	2	5	2	2	1	1	1	0	0	2	4	3	1	1	4	4	2	2	0	0	0	1	0	1	0	0
MGAT4B	74.46	2	2	1	1	3	1	2	0	2	0	2	2	6	1	0	0	1	1	0	0	0	0	0	1	0	0	0	0	0	0	0	0	0	0	0	0	1	3	0	1	5	1	5	1	0	0	1	2
TBRG1	74.46	1	5	6	5	8	3	5	6	1	3	4	6	6	3	4	10	4	5	3	0	0	0	0	0	2	1	0	0	0	2	0	0	0	0	0	0	0	0	0	0	0	0	1	0	0	0	0	1
ARRDC1	74.75	0	0	1	0	0	0	2	0	7	1	5	1	1	8	1	8	4	6	1	0	0	0	0	1	0	0	0	0	0	0	0	0	0	0	0	0	0	0	0	0	0	0	0	1	1	0	0	0
RAVER1	75.03	1	0	1	1	1	1	0	1	4	0	0	0	0	2	0	0	0	0	0	0	0	0	0	0	0	0	0	0	0	0	0	0	0	0	0	0	0	0	0	0	0	1	0	1	0	0	2	2
UNC84B	75.03	0	0	1	1	1	1	0	0	1	1	2	0	4	0	0	0	0	1	0	0	0	0	0	0	0	1	0	0	0	1	0	0	0	0	0	0	0	0	0	0	0	1	0	0	0	0	0	0
CCDC76	75.32	0	0	0	2	0	2	0	0	1	1	0	0	2	0	0	2	1	1	0	0	0	0	0	1	0	0	1	1	0	0	0	1	1	0	0	0	0	1	0	0	0	0	1	2	1	2	1	3
LY86	75.32	6	1	1	5	1	1	1	1	0	1	0	1	0	2	0	2	0	0	1	0	0	1	0	3	0	0	1	0	0	0	0	1	0	1	2	1	2	0	1	0	0	0	1	2	0	0	0	0
LY86	75.32	2	1	1	0	0	0	0	0	3	0	1	0	0	1	0	0	0	0	2	1	1	0	0	3	0	0	2	0	0	0	1	1	2	0	1	1	0	0	0	1	0	0	0	0	2	2	0	1
TBFG4	75.32	4	2	3	3	0	0	1	0	4	2	4	5	4	5	5	1	2	0	0	0	0	0	0	0	0	0	0	0	0	0	0	1	0	0	0	0	0	0	0	0	1	4	2	1	7	6	5	3
TRIM6	75.32	0	3	0	0	1	0	0	1	0	0	0	0	3	1	1	0	0	0	0	1	5	1	0	1	2	0	0	1	0	2	1	1	3	1	0	0	0	1	1	0	2	0	3	1	0	2	1	0
WDR4	75.32	1	1	0	0	0	0	0	0	1	0	0	0	1	1	0	1	1	1	1	0	0	0	0	1	0	1	1	0	0	0	0	0	1	0	0	0	0	1	1	0	0	2	2	1	1	0	0	0
C4H7orf23	75.6	3	4	2	1	2	0	0	4	2	2	4	2	4	1	2	5	6	8	3	2	0	1	0	0	1	1	0	0	2	0	0	1	0	0	1	1	0	0	0	0	0	0	0	0	0	0	0	1
DHPS	75.6	0	0	0	0	0	0	0	0	0	0	0	2	0	1	0	0	0	0	0	0	0	0	0	0	0	0	0	0	0	0	1	0	0	0	0	0	0	0	0	0	0	0	0	0	0	2	1	1
LOC511903	75.6	3	3	1	2	2	2	1	2	6	3	2	2	4	4	2	2	1	4	2	1	0	0	0	0	0	0	0	0	0	0	0	0	0	0	0	0	0	0	0	1	0	0	0	0	0	0	3	2
RAB21	75.6	0	0	0	0	0	0	0	0	0	2	1	0	1	1	2	0	0	0	2	0	0	0	2	0	1	0	0	0	0	1	0	0	0	1	1	0	0	0	0	2	0	0	0	0	2	0	2	1
TNFAIP8	75.6	1	0	1	0	2	0	0	0	1	0	1	1	0	0	1	0	0	0	2	0	1	0	0	0	1	0	0	1	1	0	0	1	0	2	3	0	2	1	1	1	1	0	0	1	1	0	0	1
USP18	75.6	1	1	0	4	6	0	4	5	3	2	2	1	1	2	1	2	1	1	2	1	0	0	1	1	1	1	0	1	0	1	0	0	2	0	0	0	1	0	1	0	0	0	0	0	1	1	0	0
SLA	75.61	6	7	4	4	5	3	3	0	1	1	2	1	1	0	0	0	0	0	2	0	0	0	0	0	0	0	2	2	2	1	1	2	5	1	5	2	1	1	3	2	1	0	0	1	2	2	2	4
BIN2	75.89	0	0	0	0	1	0	0	0	3	0	0	1	1	0	2	0	0	0	0	0	0	0	1	0	0	0	1	1	1	1	0	0	0	0	0	1	0	1	1	0	0	1	1	2	1	1	0	1
COX5A	75.89	7	0	1	5	8	4	11	2	2	2	1	0	0	2	1	0	2	1	0	1	0	0	0	1	0	0	0	0	0	0	0	0	0	0	0	0	0	0	0	1	1	1	0	1	3	0	2	0
IGBP1(GeneID:534155)	75.89	2	1	2	4	3	1	4	2	0	5	8	2	3	1	2	0	2	2	1	0	0	0	0	1	2	1	0	0	0	0	0	0	0	0	0	1	0	0	2	1	0	1	0	1	0	1	0	1
PLEKHM2	75.89	0	0	0	0	0	0	0	1	0	2	0	0	4	3	0	1	2	1	1	1	0	0	0	1	2	0	0	1	0	0	0	3	1	0	0	0	1	0	0	0	0	0	0	0	1	0	0	1
TSPAN3	75.89	2	4	1	2	3	2	0	1	1	1	0	0	1	0	0	0	0	0	0	0	0	0	0	1	0	0	1	0	1	0	1	0	0	1	0	0	0	0	0	0	5	0	1	0	1	0	0	1
LAMP2	76.17	1	3	1	2	2	2	2	2	2	2	4	5	1	3	2	0	2	4	2	3	0	0	1	1	1	1	3	0	3	1	1	0	0	1	1	1	0	1	1	1	2	0	2	0	1	1	3	2
SLC25A39	76.17	0	0	0	1	4	0	0	3	0	1	0	2	0	1	1	1	0	0	0	0	0	0	0	0	0	0	0	0	0	0	0	0	0	0	0	0	0	0	0	0	0	1	2	1	1	6	2	2
VPS37A	76.17	1	3	1	0	1	0	2	0	2	1	1	0	0	0	1	0	0	0	0	0	1	1	0	0	0	1	3	0	0	0	0	0	0	1	2	0	2	0	0	0	1	0	1	0	0	0	0	2
FAM18B	76.46	9	9	7	8	6	9	1	3	6	2	5	0	10	6	5	5	0	1	1	0	0	0	0	0	0	0	1	0	0	0	0	0	0	0	0	0	0	0	0	0	0	0	1	0	0	0	3	1
ZRANB2	76.46	3	5	3	5	5	5	5	5	8	9	0	2	4	9	5	7	4	5	3	1	0	0	0	0	0	0	0	0	0	0	1	0	0	0	0	0	1	2	1	0	0	0	1	2	0	0	0	1
HRSP12	76.75	1	1	0	0	0	0	1	0	3	0	0	0	1	2	1	0	1	0	1	0	0	0	2	1	0	1	0	0	0	0	0	1	0	1	0	0	0	0	0	0	0	1	1	3	5	4	3	3
POLR1D(GeneID:616972)	76.75	1	2	3	2	2	1	0	1	1	0	0	0	0	0	0	0	1	1	0	1	1	1	0	0	0	0	0	1	0	0	0	0	0	2	0	0	0	0	0	0	1	0	1	1	1	3	3	5
STK24	76.75	0	1	1	0	0	0	1	0	0	0	0	0	0	0	0	1	0	1	1	0	1	1	1	0	0	0	1	2	2	0	0	0	3	0	0	0	0	0	0	0	0	0	0	0	0	0	0	0
H2AFX	77.03	1	1	0	2	0	0	1	0	0	1	0	1	0	0	0	0	0	0	0	0	0	0	0	0	0	0	0	0	0	0	0	0	0	0	0	0	0	0	0	0	0	0	0	0	0	1	0	1
PRKCSH(GeneID:338067)	77.03	1	0	1	6	10	5	3	4	5	2	1	2	4	1	1	3	1	2	0	1	0	0	0	0	1	0	0	0	0	0	0	0	0	1	0	0	0	0	0	2	0	0	0	0	0	0	0	3
BTG3	77.32	3	2	2	2	3	1	0	4	5	4	3	2	3	1	3	2	3	1	3	2	0	0	0	0	0	0	0	1	0	1	1	0	0	1	0	3	0	0	1	0	0	0	0	0	2	4	5	5
LBH	77.32	2	3	1	1	0	0	0	1	4	0	1	1	0	2	0	0	0	0	0	0	1	0	1	1	0	0	0	0	1	0	0	0	0	0	0	0	0	0	1	0	1	0	1	1	1	0	0	2
NUAK2	77.32	2	0	5	3	3	4	0	2	3	4	4	5	3	5	6	6	2	1	3	3	0	0	0	0	0	1	1	0	1	1	0	0	1	0	0	0	1	0	0	0	2	3	1	0	1	1	0	0
UBE2J2	77.32	1	0	0	0	0	0	0	1	0	0	1	0	0	0	0	2	0	0	1	0	0	0	0	0	0	0	0	0	0	0	0	0	0	0	0	0	1	0	0	0	0	1	0	0	0	0	0	1
PPP1R16B	77.6	4	5	2	0	0	0	0	1	3	0	1	6	1	1	0	0	0	0	0	0	3	1	3	3	3	0	3	5	2	4	1	5	4	3	2	6	0	1	1	0	1	0	0	1	0	1	0	0
NCK1	77.89	3	2	2	0	1	4	2	2	4	2	1	3	3	2	0	0	1	0	0	0	2	0	4	5	3	1	3	2	0	1	2	1	0	0	3	3	4	2	3	2	0	0	0	0	1	0	0	1
TNIP1	77.89	0	0	0	0	1	3	0	0	3	2	3	6	0	0	0	0	1	1	0	0	1	0	0	2	2	2	2	0	2	1	0	3	0	2	3	0	0	0	2	1	0	0	0	0	1	0	2	3
CD47	78.17	2	0	0	3	0	0	0	1	0	2	0	1	1	0	0	1	0	0	0	1	0	0	1	0	1	1	3	0	0	0	4	0	1	1	2	1	1	1	1	0	0	0	0	0	0	0	0	0
CDC42EP4	78.17	2	0	0	1	2	3	2	3	0	3	2	3	1	0	1	0	0	2	1	3	0	0	0	0	0	0	0	0	0	0	1	0	1	0	0	0	1	0	1	0	3	2	2	2	3	0	0	3
CHMP2A	78.17	0	0	0	0	0	0	0	1	0	1	0	0	0	0	1	0	0	0	0	1	0	0	0	0	0	0	0	0	0	0	0	0	0	0	0	0	0	0	0	0	0	0	0	0	0	0	0	0
CTSW	78.17	0	0	1	0	0	0	0	0	0	0	0	0	1	0	0	0	5	3	5	2	0	0	0	1	0	1	0	0	0	1	0	0	0	0	0	0	1	0	0	0	0	1	0	1	1	2	1	0
VNN2	78.17	2	2	1	0	4	4	2	1	1	2	5	4	2	6	2	3	1	2	0	1	1	3	6	1	4	7	5	4	6	6	1	4	9	10	11	5	7	5	10	12	3	3	3	6	2	3	4	6
AP2S1	78.46	1	0	1	0	3	1	2	0	1	2	2	7	1	0	8	2	7	4	3	0	0	0	1	0	0	0	0	0	0	0	0	1	0	0	0	0	0	0	0	0	0	1	2	4	5	2	0	2
GPR175	78.46	0	0	0	0	0	0	0	0	0	0	0	0	0	0	0	1	2	3	2	0	0	0	0	0	0	0	0	0	0	0	0	1	0	0	0	0	0	0	0	0	0	0	2	0	0	0	0	3
HES1	78.46	2	1	2	1	2	6	5	2	2	1	2	3	3	4	0	5	4	1	0	2	0	0	0	0	0	0	0	0	0	0	0	0	0	1	0	0	0	0	0	1	3	1	1	3	0	3	6	3
CCT4	78.74	3	1	1	1	2	0	8	1	3	3	2	2	0	7	4	3	9	4	2	0	0	0	1	0	0	0	0	0	0	0	0	0	0	1	0	0	0	0	0	1	1	1	0	0	5	4	2	2
DHX15	78.74	7	4	6	4	12	4	5	1	5	6	3	6	3	3	7	1	2	1	3	0	1	0	0	1	0	1	1	0	0	0	0	1	0	2	0	1	2	2	1	1	1	1	0	0	0	1	0	0
GIMAP7(GeneID:530031)	78.74	4	2	2	0	2	5	2	0	1	0	1	1	1	0	1	1	1	1	1	1	0	0	0	0	0	0	0	1	0	0	0	0	0	0	0	0	0	0	0	0	2	1	1	0	3	5	2	2
GINS4	78.74	0	1	1	0	3	3	1	0	4	2	3	5	6	1	4	0	6	6	2	0	1	0	0	0	0	0	0	0	0	0	1	0	1	0	1	2	0	1	0	1	0	0	1	0	2	2	0	1
MYO1C	78.74	0	0	1	0	0	0	0	1	0	0	1	0	1	0	0	1	0	0	3	0	0	0	0	0	0	0	1	0	0	0	0	0	1	2	0	0	0	0	0	0	0	2	0	0	3	1	1	1
TMEM173	78.74	1	1	0	2	4	7	1	3	4	4	6	2	5	2	2	1	1	1	1	0	0	0	0	0	0	0	0	0	0	0	0	0	0	0	0	0	0	0	0	0	0	0	1	0	1	0	0	1
PITPNB	79.03	0	1	4	0	2	1	0	0	0	0	0	1	1	0	0	1	2	0	0	0	2	0	2	2	5	0	0	1	0	0	0	3	2	1	0	0	1	0	0	0	1	0	1	1	0	0	0	1
ARPC3	79.31	0	0	0	1	1	3	0	3	0	2	0	0	2	0	0	1	0	0	0	0	0	0	0	0	0	0	0	0	0	0	0	2	1	1	0	1	0	0	0	1	0	0	0	0	0	0	0	0
POLR2E	79.6	0	0	0	0	0	1	0	0	0	0	0	0	0	0	0	1	1	1	1	0	0	0	0	0	0	0	0	0	0	0	0	0	0	0	0	0	0	0	0	0	0	0	0	1	0	0	0	0
POLR2I	79.6	1	4	0	3	0	1	1	1	1	0	1	0	1	0	0	1	0	1	1	0	0	0	0	0	0	0	0	0	0	0	0	0	0	0	0	0	0	0	0	0	0	1	1	0	0	0	2	0
RNF10	79.6	0	1	0	0	1	2	0	0	3	0	0	0	0	0	1	1	0	0	2	0	0	0	0	2	1	1	2	0	0	1	0	1	0	0	1	0	1	1	1	0	0	1	0	0	2	2	1	3
SYAP1	79.88	5	5	5	5	4	3	1	2	1	1	1	1	3	3	5	1	4	3	3	1	4	5	2	0	4	1	1	5	5	0	0	4	3	6	3	3	1	2	1	0	4	4	1	4	2	2	5	1
TRAPPC2L	79.88	0	0	1	0	0	0	0	0	0	0	0	0	0	0	0	1	0	0	0	0	0	0	0	0	0	0	0	0	0	0	0	1	0	0	0	0	0	0	0	0	0	1	0	0	0	0	1	1
C4orf32	80.17	0	0	0	0	0	0	0	0	0	0	2	1	0	1	0	5	1	1	1	1	0	2	4	0	0	1	2	0	1	0	0	1	2	0	1	1	0	1	0	1	1	1	1	0	0	0	4	4
ZFP36L2	80.17	4	1	0	0	0	1	0	0	1	0	0	1	0	0	0	1	1	1	0	0	0	0	0	0	0	0	0	0	0	0	0	0	0	0	0	0	0	0	0	0	0	0	0	0	0	3	1	0
KLHL2	80.74	5	3	0	3	1	1	0	0	0	1	1	0	0	0	0	0	0	0	0	0	3	2	4	1	6	3	5	7	2	8	4	6	9	3	6	5	2	1	2	2	1	0	1	0	0	0	0	0
MGC159954	80.74	0	0	0	2	1	1	0	1	0	0	0	0	0	0	1	0	0	0	0	0	1	0	0	0	1	0	0	0	0	0	1	0	0	0	0	0	1	0	0	0	1	1	0	0	0	0	0	1
SLC1A1	80.74	2	0	4	4	9	5	7	2	0	7	2	5	9	7	6	1	5	4	18	7	19	18	18	20	12	9	3	7	13	17	19	15	13	9	18	11	5	6	10	12	3	4	2	4	7	4	4	5
RIPK2	81.02	3	2	2	2	5	4	2	5	1	5	3	5	1	1	5	2	3	8	8	0	3	3	1	2	2	0	2	0	0	2	0	3	2	0	1	0	1	1	1	2	0	1	0	1	4	1	3	5
DYNC1LI1	81.31	3	2	5	3	4	10	4	7	4	6	0	2	3	0	0	5	2	1	1	1	1	1	0	0	1	0	3	0	2	1	4	0	1	1	2	0	0	3	2	3	1	0	1	0	1	1	0	0
ZFAND5	81.31	2	1	1	1	5	3	4	2	5	2	1	2	2	2	4	3	1	0	0	0	0	0	0	0	0	0	0	0	0	0	0	0	0	0	0	0	0	0	0	0	0	0	0	0	3	0	0	0
CWC15	81.6	8	8	3	3	5	0	4	3	5	2	0	4	9	4	0	2	0	3	0	0	0	0	3	0	0	1	2	0	0	0	0	0	0	1	0	0	1	0	0	0	1	2	2	1	3	4	12	9
PYCARD	81.6	3	4	0	2	6	2	3	5	4	1	10	6	8	2	3	2	1	1	1	1	0	0	0	0	0	0	0	0	0	0	0	0	0	0	0	0	0	0	0	0	0	1	0	1	1	0	0	1
SLC39A13	81.6	1	2	0	0	1	0	0	1	0	0	1	0	0	1	1	0	0	0	0	0	0	0	1	0	0	0	0	0	0	0	0	1	0	0	0	0	0	0	0	0	0	0	0	0	0	0	0	0
SPCS1	81.6	1	1	0	0	0	0	0	0	0	0	0	0	0	0	0	2	1	0	2	0	0	0	0	0	0	0	0	0	0	0	0	0	0	0	0	0	0	0	0	0	0	0	0	0	1	1	0	0
VPS4B	81.88	0	0	0	0	0	0	0	0	0	0	0	0	0	0	0	1	0	0	0	1	1	0	0	0	0	0	0	1	0	1	0	0	0	0	0	0	1	0	0	0	1	0	1	1	0	0	1	0
CCNDBP1	82.17	0	1	0	1	0	1	0	0	2	2	0	2	1	1	0	0	0	0	0	2	0	0	0	0	0	0	0	0	0	0	0	0	0	0	0	0	0	0	0	0	0	1	1	2	1	0	3	1
MRPL21	82.17	0	0	1	0	0	0	0	0	0	0	0	0	0	0	0	0	0	0	0	0	0	1	0	0	0	1	0	0	0	0	0	1	0	0	0	0	0	0	0	0	0	0	0	0	1	0	3	1
RPL21	82.17	6	7	11	5	4	8	6	2	4	5	6	4	3	2	2	0	1	0	2	0	0	0	0	1	0	0	1	1	0	1	0	0	0	0	0	0	1	0	0	1	1	1	1	2	1	5	4	4
C1QB	82.45	3	3	1	3	3	1	2	2	3	2	0	1	1	2	0	1	4	2	7	2	0	1	1	1	0	3	1	0	1	0	0	0	0	1	0	0	0	0	0	0	5	3	1	4	1	1	3	3
COBRA1	82.45	0	0	0	0	0	4	0	0	0	0	0	0	0	1	0	0	0	0	0	0	0	0	0	0	0	0	0	0	0	0	0	0	0	0	0	0	0	0	1	0	0	0	0	0	0	0	2	1
lyn	82.45	0	1	0	0	1	0	1	0	0	0	0	0	1	1	0	0	2	0	1	0	3	1	4	2	7	9	15	8	9	3	3	2	2	2	3	7	4	5	5	8	0	0	0	1	1	1	0	4
RHOH	82.74	0	1	1	1	0	3	0	0	1	2	1	2	1	0	2	1	1	0	0	0	3	1	0	0	0	2	1	0	1	0	0	1	2	1	1	1	1	3	0	0	0	1	0	0	1	0	0	0
CTCF	83.02	0	1	0	0	0	1	2	2	0	0	1	1	1	0	0	0	0	1	1	0	2	0	1	4	1	1	1	0	2	1	2	2	0	0	2	2	1	0	0	1	0	0	0	1	1	0	0	0
SRI	83.02	4	6	2	4	4	3	4	4	0	3	3	0	2	1	4	4	6	5	5	7	9	2	0	4	4	0	0	0	0	1	0	0	1	1	1	1	0	0	0	0	0	0	1	0	0	0	0	1
SYNE1	83.31	2	1	2	2	0	2	0	3	3	0	4	0	0	1	2	3	0	2	1	1	23	35	34	34	24	20	18	21	27	31	22	8	9	4	10	8	6	2	4	9	1	0	0	0	0	1	3	0
ADCY7	83.31	2	0	0	0	0	0	0	1	1	0	1	1	1	1	2	1	0	1	3	0	5	2	0	1	1	1	1	1	0	0	0	0	1	0	1	3	1	1	0	0	0	0	0	0	2	0	1	0
ETS2	83.31	2	0	0	0	2	3	0	1	4	2	2	2	0	1	4	0	0	1	2	2	3	2	1	1	1	1	1	1	0	0	0	0	1	0	0	0	0	0	1	0	1	1	0	0	2	1	1	0
LOC530205	83.31	1	0	1	0	0	2	0	3	2	2	6	7	2	2	3	3	1	3	2	0	0	0	1	0	0	0	0	0	0	0	0	1	1	0	0	2	0	1	0	0	0	0	0	0	1	0	1	0
PPP4C	83.31	4	4	1	3	3	1	0	0	3	0	0	1	0	0	0	0	0	0	0	0	0	1	1	0	0	0	1	0	0	0	0	0	0	0	0	0	0	0	0	0	1	0	1	0	0	0	0	0
ILKAP	83.59	4	0	1	1	1	0	1	3	2	3	1	4	5	4	9	4	5	3	3	0	0	0	0	0	0	0	0	1	0	1	0	1	0	1	0	1	1	3	0	0	0	2	1	2	2	1	6	3
USE1	83.59	0	0	0	0	0	0	0	0	1	0	0	0	0	0	0	0	0	0	0	0	0	1	0	0	0	0	0	0	0	0	0	0	0	0	0	0	0	0	0	0	0	1	0	0	0	0	0	1
ZDHHC3	83.59	1	0	0	1	1	0	0	0	0	1	0	0	0	0	0	1	0	0	1	0	0	1	0	0	0	1	1	0	0	1	1	0	0	1	1	0	0	2	0	0	0	1	5	3	2	1	1	4
COPB1	84.16	0	0	0	0	0	0	1	1	1	0	1	0	0	1	1	1	1	0	2	0	0	0	0	0	2	0	0	1	0	1	0	1	1	0	0	0	0	1	2	0	0	0	0	1	0	0	2	0
COPS3	84.16	1	0	0	0	1	2	0	1	1	0	1	2	0	1	2	0	2	0	3	0	0	0	0	0	1	0	0	1	0	0	1	0	0	0	0	0	1	0	1	2	0	0	0	0	1	1	1	0
LOC515042	84.16	0	1	2	1	1	0	1	0	2	1	1	0	1	2	2	0	4	3	3	0	0	0	0	0	0	0	0	0	0	0	0	0	0	0	0	0	0	0	0	0	0	0	0	0	0	0	0	0
NT5DC1	84.16	2	0	2	5	4	6	6	2	4	4	4	6	4	3	4	0	1	1	2	0	2	6	5	1	16	9	7	10	7	5	5	9	6	11	10	6	7	4	6	4	1	0	1	1	1	1	1	0
ZFAND6	84.16	3	1	1	1	0	0	1	1	0	0	1	0	0	2	5	6	5	4	5	1	0	0	2	1	1	0	1	2	1	0	2	1	2	1	0	2	0	2	3	2	0	1	1	1	2	0	2	1
C10H14ORF166	84.73	1	1	2	0	0	3	4	1	4	1	2	2	5	5	6	5	4	2	2	0	0	0	0	1	0	1	0	0	1	0	1	0	1	0	0	0	0	0	0	1	0	0	0	0	0	0	0	2
IFI30	84.73	0	2	0	0	0	1	0	0	0	1	0	0	1	0	0	0	0	0	1	1	1	0	0	0	0	0	0	0	1	0	0	0	0	0	0	0	0	0	1	0	2	6	4	1	5	1	1	3
PEX7	84.73	0	0	0	0	0	0	0	0	2	3	2	4	3	3	2	3	3	10	0	2	0	5	7	1	1	3	3	1	4	3	1	2	2	5	2	2	1	5	2	5	2	3	10	4	3	1	6	4
LRRC24,LOC618766	85.3	1	0	0	0	0	0	1	1	0	2	3	1	1	3	3	1	0	1	0	0	0	0	0	0	0	0	0	0	0	0	0	0	0	0	0	0	0	0	0	0	1	0	0	0	0	0	0	1
RBM17	85.3	2	3	3	4	6	4	6	9	2	4	11	7	3	0	1	5	2	3	0	1	0	0	0	0	1	0	0	1	2	0	0	0	1	3	1	1	0	0	1	0	0	0	0	0	0	0	0	1
SAP30BP	85.3	0	1	0	0	0	1	0	0	1	0	4	0	1	1	0	1	0	0	0	0	0	1	0	2	1	0	0	0	0	0	0	0	0	1	0	0	0	1	0	1	1	0	1	4	3	9	9	5
SERBP1	85.3	5	5	3	2	2	0	0	3	1	7	1	2	2	2	2	5	4	2	3	1	0	0	0	0	0	0	1	0	0	0	0	0	0	0	0	0	1	0	0	0	0	1	0	0	1	0	0	0
TAF10	85.3	1	0	0	0	0	0	0	0	1	0	1	0	0	0	0	0	0	0	1	0	0	0	0	0	0	0	0	0	0	0	0	0	0	0	0	0	0	0	0	0	0	0	1	1	0	3	0	0
PPP1R11	85.59	1	2	1	1	2	2	0	1	0	1	0	0	0	1	0	1	0	1	2	0	0	0	0	0	0	0	0	0	0	0	0	0	0	0	0	0	0	0	0	0	0	0	2	4	1	4	3	4
CEBPA	85.87	3	5	6	3	7	2	2	5	3	2	0	0	1	3	3	2	3	2	2	2	0	0	0	0	0	0	0	0	0	0	0	0	0	0	0	0	0	0	0	0	4	1	2	1	4	1	1	1
PRELID1	85.87	0	1	0	0	0	0	0	0	0	0	0	0	0	0	0	0	0	0	0	0	0	0	0	0	0	0	0	0	0	0	0	0	0	1	0	0	0	0	0	0	0	0	1	0	0	1	1	1
VSTM1	85.87	4	1	2	0	2	1	2	1	3	4	1	0	2	2	7	8	8	3	7	2	2	5	5	4	3	4	7	4	3	3	2	1	3	4	1	1	2	2	7	3	1	2	7	5	0	4	5	1
EIF3K	86.16	0	0	1	0	0	0	0	1	0	0	0	0	1	0	0	0	0	0	0	0	0	0	0	0	0	0	0	0	0	0	0	0	0	0	0	0	0	0	0	1	0	0	2	1	2	1	0	0
N-PAC	86.16	0	0	0	0	0	0	1	1	0	1	0	0	1	0	1	0	0	1	0	0	0	0	1	0	0	1	1	0	0	0	0	1	0	2	0	0	0	0	0	0	0	0	0	0	0	0	1	1
BTBD1	86.45	3	4	5	1	6	5	1	2	1	0	2	5	3	3	0	0	0	1	0	1	1	2	2	4	1	0	0	1	0	0	0	1	0	1	0	2	0	0	0	1	0	0	0	1	1	0	0	0
FAM53C	86.45	1	2	7	0	4	0	1	1	1	0	0	0	2	0	0	3	2	0	0	0	0	0	0	0	0	0	0	0	0	1	0	0	0	0	0	0	0	0	1	0	0	1	0	0	0	0	2	1
LOC615263	86.45	1	3	4	9	3	3	2	4	7	4	6	13	4	3	8	6	6	1	1	0	0	0	0	0	0	0	0	0	0	0	0	0	0	0	0	0	0	0	0	0	2	0	0	0	0	1	1	1
MPEG1	86.45	2	1	0	0	0	0	1	1	0	1	1	1	2	2	1	0	4	1	1	3	0	0	1	0	1	0	0	0	0	0	0	1	0	0	2	0	0	1	0	0	2	2	1	0	0	0	2	0
GNG10	86.73	0	0	0	0	0	1	0	0	0	0	0	0	1	0	0	0	0	0	1	0	0	0	0	1	0	0	1	0	1	0	0	1	0	0	0	0	0	0	0	0	2	0	0	1	2	1	0	2
LOC617407	86.73	0	2	1	4	1	0	1	2	4	4	0	2	2	1	1	0	1	1	1	2	0	0	0	0	0	0	0	0	0	0	0	0	0	1	0	0	0	0	0	0	1	0	0	1	0	1	3	2
HACL1	87.02	0	5	2	3	0	0	1	0	2	2	0	0	0	2	0	0	2	1	0	0	1	3	1	0	0	2	0	3	3	1	2	1	1	1	0	2	4	5	0	2	1	0	0	0	0	0	0	0
IDI1	87.02	0	1	0	0	0	0	0	0	1	0	0	1	0	0	1	0	0	0	1	1	0	0	0	0	0	0	0	0	0	0	0	0	0	0	0	0	0	0	0	0	0	1	1	2	0	0	0	0
IL27RA	87.02	1	1	0	0	0	1	0	1	1	1	0	4	2	3	3	0	5	0	1	0	3	2	0	0	0	0	0	0	0	0	2	4	2	3	5	7	2	2	1	9	2	4	3	4	2	1	1	3
KCTD20	87.02	1	0	1	1	5	3	2	6	3	2	5	6	3	2	2	4	0	1	0	0	1	1	2	1	2	1	2	3	0	2	0	0	1	1	1	2	1	0	0	1	0	1	1	0	0	0	0	0
MGC139254	87.3	1	1	4	2	3	3	2	5	6	6	8	11	5	5	2	3	3	2	4	1	4	2	0	6	0	3	1	0	0	1	3	0	1	1	0	0	1	0	2	3	1	3	0	2	1	1	3	2
MGC148679	87.3	1	0	1	1	0	0	0	1	1	0	2	6	6	7	2	1	3	0	2	1	1	2	1	0	0	2	0	1	0	1	0	0	1	1	1	0	0	0	0	2	1	0	0	1	0	0	1	0
COX16	87.87	5	9	4	7	4	4	2	1	1	2	2	0	3	2	4	2	2	3	2	2	0	0	1	1	0	2	0	1	1	1	0	1	0	2	0	0	2	0	2	0	3	4	4	3	5	2	1	4
SMCHD1	87.87	0	0	0	1	3	0	0	2	0	0	0	0	1	0	0	0	0	0	0	0	0	1	0	0	1	0	1	0	1	1	0	0	1	0	1	1	1	2	3	2	0	1	3	1	1	2	5	1
TCF25	87.87	1	0	0	1	0	0	0	0	0	0	0	1	3	2	3	2	2	1	1	1	0	0	0	0	0	1	0	0	0	1	0	0	1	0	1	0	0	1	0	0	0	0	0	2	3	0	3	3
RNF122	88.16	3	3	3	0	3	0	3	0	4	2	5	5	4	1	4	2	1	2	2	0	0	1	1	0	0	0	0	0	0	0	0	0	0	0	0	0	0	1	0	0	0	0	0	0	0	0	0	0
ATG3	88.44	0	1	0	2	1	1	0	1	1	0	0	1	1	0	2	0	0	1	0	1	0	0	1	0	2	0	4	2	3	1	1	1	1	0	0	0	2	0	2	2	0	1	1	1	3	3	3	1
BLOC1S1	88.44	2	1	0	0	0	0	2	4	4	6	7	8	8	3	7	8	5	0	5	1	0	0	0	0	0	0	0	0	0	0	0	0	0	0	0	0	0	0	0	0	0	0	0	0	0	0	2	6
SUMO3	88.44	0	0	0	0	0	0	0	0	2	2	1	4	1	3	1	2	1	0	2	0	0	0	0	0	1	0	0	0	0	0	0	0	0	1	0	0	0	0	0	0	1	0	0	0	0	0	0	0
DNAJB1	88.73	0	0	0	0	0	0	0	0	0	0	0	2	0	3	0	0	0	0	0	0	0	0	0	0	0	0	0	0	0	0	0	0	0	0	0	0	0	0	0	0	2	0	0	0	0	0	0	0
MGRN1	88.73	3	2	8	0	2	1	0	1	0	0	0	0	0	0	1	0	0	0	0	0	2	1	0	1	0	0	0	0	0	0	0	1	1	0	1	0	0	0	1	0	0	0	1	2	1	3	1	0
CLK3	89.01	0	3	2	1	0	0	2	2	2	1	0	2	1	2	3	1	1	2	5	0	0	0	0	0	0	0	0	0	0	0	1	0	0	0	0	0	0	0	0	0	1	3	0	1	0	0	0	1
PCNP	89.01	1	0	0	0	0	1	0	5	0	1	1	0	0	0	0	3	1	2	0	0	0	0	0	0	0	0	0	0	0	0	0	0	0	0	0	0	0	0	0	1	0	0	0	0	0	0	0	1
H2AFY	89.3	0	2	3	5	3	7	3	2	2	5	9	0	5	2	2	2	0	4	0	1	0	1	1	3	2	0	2	2	0	2	3	2	2	0	1	1	0	0	3	1	1	0	0	0	1	0	1	1
KIAA0174	89.3	2	2	2	1	2	1	2	1	7	6	8	3	4	3	1	4	4	3	2	2	0	1	2	2	1	2	1	0	0	0	0	3	0	0	1	2	3	0	0	2	1	0	1	0	0	2	2	2
RQCD1	89.3	2	1	0	1	0	1	0	1	0	0	0	0	0	0	0	2	0	0	0	0	3	2	1	0	1	3	0	2	1	0	0	2	1	0	0	3	2	1	1	0	0	0	0	0	1	0	0	1
SLC2A6	89.3	1	1	0	0	0	0	1	0	0	0	1	0	4	4	6	5	3	3	3	1	0	1	0	1	0	0	1	0	0	0	0	1	1	0	0	1	0	0	0	0	0	0	0	1	0	0	0	0
CAPG	89.58	8	3	2	2	0	1	0	1	0	1	0	0	1	3	2	5	1	0	2	0	0	2	2	0	0	3	1	1	0	0	0	0	1	0	0	1	0	0	1	1	0	1	1	0	0	0	0	0
METTL9	89.58	2	1	2	1	1	2	2	0	0	0	0	0	0	2	0	1	2	1	0	0	1	2	2	3	1	0	1	1	0	1	0	0	0	0	1	1	1	2	1	1	1	0	0	0	1	1	0	5
RABGEF1	89.58	0	0	2	0	1	0	0	0	0	0	2	1	2	0	0	0	0	0	0	0	0	0	0	0	1	0	0	0	1	0	0	0	0	1	1	0	2	0	0	1	0	1	1	2	2	2	2	3
C19H17orf37	89.87	0	0	0	1	0	1	1	2	0	0	0	0	2	0	2	1	3	0	0	1	0	0	0	0	0	0	0	0	0	0	0	0	0	0	0	0	0	0	0	0	1	0	1	0	0	1	1	0
DEF6	90.15	1	0	0	0	0	0	4	0	0	1	0	0	0	0	0	0	3	0	0	0	0	0	0	0	0	0	1	2	0	0	0	3	4	4	5	1	1	1	0	0	0	0	0	0	3	0	0	1
SIRT7	90.15	2	0	1	0	0	1	0	1	1	2	0	0	0	0	1	0	0	0	0	0	0	0	0	0	0	0	0	0	0	0	0	0	0	0	0	0	0	0	0	0	0	0	0	0	0	0	0	0
TAX1BP1	90.15	5	7	3	6	9	11	5	4	7	6	4	4	6	5	6	3	3	3	5	0	2	0	1	2	1	2	0	0	8	1	2	0	1	2	1	1	2	3	4	2	0	0	0	1	1	0	1	1
Ledgf	91.3	1	0	0	1	2	1	0	0	2	0	2	6	2	3	1	3	0	0	0	0	1	0	0	2	0	1	0	0	2	2	0	1	0	2	0	1	0	0	0	0	1	0	0	0	4	2	0	0
PSMB1	91.3	0	0	1	0	0	0	1	0	1	0	1	0	0	1	0	0	1	1	0	2	0	0	0	0	0	0	0	0	0	0	1	1	0	0	0	0	0	0	1	0	0	0	0	1	1	1	0	1
PSMD8	91.58	1	0	1	0	0	1	0	2	3	1	1	1	0	0	2	0	2	2	1	0	5	10	31	17	7	4	27	39	10	28	28	10	20	8	5	2	3	8	13	6	4	4	2	1	2	1	4	0
TAGAP	91.58	1	0	0	1	0	1	0	0	0	0	0	1	2	1	0	0	0	0	1	0	0	0	1	0	0	0	0	0	0	0	0	0	0	0	0	1	0	0	0	0	0	1	0	0	0	0	0	0
DAP	91.87	0	2	3	7	3	2	1	2	4	1	1	3	3	4	1	4	1	2	1	0	0	0	1	0	0	0	2	3	1	3	1	1	0	2	2	1	0	2	1	1	0	0	0	0	1	0	1	0
OSBPL9	91.87	0	1	0	0	1	0	0	0	0	0	0	0	0	0	1	1	3	5	4	1	0	1	1	3	1	1	0	2	0	0	1	0	0	1	1	2	2	2	0	1	2	1	1	2	0	1	2	4
TMEM66	91.87	6	2	8	8	10	7	2	2	4	4	5	10	9	6	8	7	0	3	1	1	8	3	3	2	1	8	7	8	5	1	12	9	7	1	5	4	3	1	3	3	0	0	0	0	0	1	1	0
CSRP1	92.15	0	3	0	1	0	3	1	0	2	1	1	2	0	1	0	0	0	0	0	0	0	0	0	0	1	1	0	0	0	0	1	2	0	0	0	0	0	0	1	0	1	0	0	0	0	0	0	2
QSOX1	92.15	3	3	1	2	0	1	3	5	4	3	5	3	1	1	0	1	2	1	1	0	1	0	1	2	1	1	1	2	0	0	0	0	0	1	0	1	0	0	1	0	0	2	1	1	3	2	4	0
LOC782991,SIRPA	92.16	0	0	0	1	2	2	5	1	3	2	3	0	0	0	0	3	1	4	1	1	4	2	0	2	1	4	0	0	3	0	1	0	3	0	3	1	2	1	1	0	0	1	2	2	1	0	2	0
RAB14	92.72	1	1	1	3	5	2	1	2	5	6	4	2	4	6	2	5	5	5	2	0	0	0	0	0	0	0	0	2	0	0	0	0	0	1	1	1	0	0	1	2	0	0	2	0	0	2	0	0
SH3GLB1	92.72	3	2	3	1	2	2	3	5	2	0	2	0	5	4	6	1	1	5	3	0	2	4	1	2	2	2	1	6	4	2	1	12	19	16	9	9	10	16	18	5	4	2	1	2	5	2	5	3
AP1B1	93.01	2	2	1	3	0	1	0	0	0	0	1	2	0	1	2	0	2	1	1	0	1	1	2	5	1	0	2	1	0	1	1	1	0	0	1	0	0	0	0	0	0	0	0	1	1	3	4	3
SFRS4	93.01	0	0	0	0	1	0	1	0	0	1	0	2	0	1	2	2	3	1	0	0	0	0	2	0	0	1	0	0	0	0	0	0	0	3	0	0	1	0	0	0	1	2	0	1	0	3	2	3
PDCD4	93.29	1	0	0	2	2	0	0	0	0	1	0	0	0	0	1	1	3	2	0	0	1	1	0	1	1	1	1	2	2	0	0	0	1	0	0	1	1	0	0	0	0	2	1	0	0	1	0	0
CCT7	94.72	1	1	1	0	1	0	0	0	0	0	0	0	0	0	0	1	0	0	0	0	0	0	0	1	0	0	0	1	0	0	1	0	2	0	0	0	0	0	0	0	1	0	0	1	0	0	1	0
MYST2	94.72	0	1	2	1	2	2	1	2	2	4	2	2	1	6	0	3	3	4	0	1	2	1	1	0	0	2	1	0	0	0	3	0	2	3	0	0	1	1	1	1	1	0	0	1	0	0	0	0
ISCA1	95	0	1	0	0	0	0	1	1	0	0	1	1	1	0	1	0	0	0	0	0	1	0	0	0	0	2	0	0	0	0	0	0	0	0	0	0	0	0	1	1	0	1	1	1	2	0	3	2
HMGCR	95.29	1	4	2	1	1	1	1	3	0	2	2	0	0	1	1	0	2	2	0	0	0	0	0	0	2	0	0	1	0	0	1	0	0	1	0	0	0	0	0	0	1	0	1	0	2	0	0	1
UBE2G1	95.29	3	1	3	2	1	0	3	2	3	1	0	0	2	2	0	0	1	3	1	0	1	1	4	3	0	3	4	0	0	3	1	1	2	1	5	1	0	2	2	3	0	1	0	0	0	0	1	0
PRPF3	95.57	2	0	0	0	0	3	0	1	0	0	1	1	3	3	3	7	2	3	4	0	0	0	0	0	1	0	1	1	0	0	0	1	1	0	1	1	0	0	0	0	0	2	3	5	4	3	4	0
COX4NB	96.15	3	3	0	1	1	0	1	0	0	0	0	0	0	0	0	0	0	1	0	0	0	0	1	0	0	2	0	0	0	0	0	0	0	0	1	0	0	1	0	0	0	0	0	0	1	0	0	1
DDX24	96.15	1	5	2	1	1	4	1	0	0	0	2	2	0	0	2	1	0	0	1	1	0	0	0	1	2	0	0	0	0	0	1	0	1	0	1	1	0	0	0	0	0	2	0	1	1	0	0	0
PPP1CB	96.43	1	0	0	0	0	0	0	0	0	0	0	0	1	1	0	0	1	1	0	1	0	2	0	2	0	0	0	0	1	0	0	0	0	0	1	0	0	0	1	1	1	0	0	2	1	0	0	0
PSMB4	96.72	2	2	2	1	5	3	3	0	2	0	2	7	2	1	5	3	1	1	1	0	0	0	0	0	0	0	0	0	0	0	0	0	0	0	0	0	0	1	0	0	1	0	0	0	0	0	0	0
SIGIRR	96.72	0	0	0	0	3	1	0	2	0	3	3	1	5	0	0	4	0	0	0	0	0	0	0	0	0	0	0	0	0	0	0	0	0	0	0	0	0	0	0	0	0	0	0	0	2	1	3	2
ATP6AP2	97	5	2	1	4	3	0	3	5	1	0	3	2	4	2	2	3	2	2	2	2	0	1	2	2	1	1	4	1	3	3	2	3	4	1	3	1	1	3	3	4	6	0	4	3	3	2	9	9
TANK	97	0	2	2	2	4	1	2	1	1	5	5	5	0	1	1	2	0	0	0	2	0	1	0	1	0	4	0	3	0	1	3	0	1	1	3	1	2	5	6	6	2	4	0	0	1	1	1	9
ZMYND11	97.29	0	1	0	1	0	0	0	0	0	0	0	0	0	0	0	3	0	2	0	1	2	1	0	1	0	1	1	2	1	4	2	0	0	0	1	0	0	2	1	4	0	2	2	2	1	4	3	1
MTCH1	97.57	1	0	1	1	1	2	1	1	0	1	1	1	2	0	0	1	1	1	0	0	0	0	3	5	4	0	1	1	0	0	0	0	0	0	0	0	1	1	1	0	0	0	0	1	0	1	0	1
PSMA1	97.86	4	1	2	3	1	1	1	1	1	0	1	1	3	0	0	1	1	2	0	0	0	0	0	0	0	0	0	0	0	1	1	0	1	0	0	1	0	0	0	0	1	2	1	0	2	0	0	0
MAN2B1	98.14	0	0	0	0	0	0	0	2	1	1	0	0	1	0	0	0	1	0	1	0	0	0	0	0	0	1	0	0	0	1	0	0	0	1	0	0	0	1	0	0	1	0	0	0	0	8	6	2
THOC4	98.14	0	0	0	0	0	0	0	0	0	0	1	0	1	0	0	0	1	1	1	1	0	0	0	0	0	0	0	0	0	1	1	1	0	0	0	0	0	0	0	0	0	0	0	0	0	2	1	0
TMEM50A	98.14	1	2	2	4	4	5	1	2	2	1	3	2	0	2	3	5	1	4	2	0	0	1	0	0	1	1	1	0	0	1	0	0	1	1	0	0	0	0	0	2	0	1	0	0	0	1	2	1
ARHGEF10L	98.43	2	1	1	1	1	2	3	2	1	1	0	0	0	0	0	0	2	2	1	0	6	6	11	7	9	9	7	2	1	7	5	3	3	2	4	1	1	2	3	4	1	0	0	0	0	0	1	1
HERPUD2	98.43	3	4	3	3	2	1	0	1	0	2	0	3	2	0	0	1	1	1	0	0	1	2	1	1	1	1	0	1	1	0	1	0	0	3	0	0	0	2	0	1	0	1	4	1	2	2	2	5
MED15	98.43	0	1	0	0	0	1	0	3	2	0	1	1	1	0	0	2	0	2	1	0	0	2	0	0	0	0	0	0	1	2	1	1	0	7	0	0	0	0	0	0	0	0	0	0	2	0	2	0
GADD45A	99	4	3	3	3	7	5	3	2	1	3	2	4	2	5	1	4	3	1	1	0	0	0	0	0	0	0	0	0	0	0	1	0	0	0	1	0	0	0	0	1	1	3	2	2	4	2	2	1
MYLIP	99.28	6	4	6	3	4	4	6	5	5	5	2	5	1	1	9	3	6	3	2	0	0	1	0	1	1	1	1	0	0	0	0	1	0	1	2	0	1	0	0	1	0	0	1	0	1	0	0	0
NARS	99.28	2	4	2	1	4	2	4	8	3	1	3	1	0	6	4	1	0	0	0	0	0	0	2	0	0	0	0	1	0	0	0	1	0	0	0	0	0	0	0	1	1	1	0	0	0	0	0	1
STAT1	99.28	0	0	0	0	2	2	2	1	1	1	3	0	1	2	0	0	1	0	0	0	0	0	0	0	0	1	0	1	0	0	1	1	0	1	2	0	0	0	1	0	0	1	0	0	0	0	1	2
PLBD2	99.57	1	0	2	2	4	3	2	6	6	9	2	10	7	5	5	6	6	2	1	0	0	0	0	0	0	1	0	0	1	1	0	0	0	1	1	0	0	1	1	1	1	2	2	2	2	1	0	2
RANBP10	99.57	0	0	0	0	0	0	0	0	0	0	0	0	0	0	0	2	1	2	0	0	0	0	5	3	3	1	4	2	3	2	2	1	0	3	2	0	1	0	1	2	0	1	0	6	1	0	1	1
SLC25A33	99.57	3	8	5	3	5	2	1	1	4	2	9	4	5	6	1	8	1	12	8	1	2	1	0	0	0	0	0	2	2	0	0	0	0	0	1	0	2	1	0	0	0	1	0	2	0	0	0	1
C18H16ORF61	100.14	2	0	0	0	0	0	0	0	1	1	0	1	0	1	1	0	0	0	2	0	0	1	0	0	0	0	1	0	0	1	0	1	0	0	0	1	0	0	0	0	0	0	0	1	0	1	1	0
C18H16ORF61	100.14	0	0	0	2	0	2	0	0	0	0	1	0	1	0	0	1	0	0	1	1	0	0	0	0	0	0	0	0	0	0	0	0	0	0	0	0	0	0	0	0	0	0	0	1	0	0	3	0
CAB39	100.14	1	2	4	2	4	0	2	3	5	3	3	6	2	0	1	1	1	1	2	3	0	0	0	1	0	0	0	0	0	0	0	0	0	0	0	0	0	0	0	0	0	0	0	0	0	0	0	0
GTF2H1	100.14	0	0	1	1	0	0	1	1	0	1	0	1	0	2	0	0	2	1	0	0	1	0	0	1	1	0	0	0	0	0	1	0	0	0	1	0	0	0	1	0	0	0	0	1	3	2	0	3
LOC518283	100.14	1	1	0	1	2	7	4	4	3	3	3	2	1	4	3	8	4	1	1	3	3	2	2	3	1	0	1	0	2	6	1	2	4	2	3	5	1	2	2	4	2	2	2	1	2	3	1	2
LASP1	100.71	1	2	0	0	1	1	1	0	0	2	0	0	1	1	4	3	0	1	0	0	0	1	1	0	0	0	0	2	0	0	2	2	0	3	1	0	1	0	0	1	0	2	0	0	0	0	3	2
SEC61G	100.71	8	3	4	8	3	8	1	3	5	5	3	1	3	4	8	1	3	2	1	0	0	1	0	0	0	0	0	0	0	1	0	0	0	0	0	0	1	0	0	0	2	1	3	3	3	1	1	3
MGC166201	101	0	0	0	0	1	1	0	0	0	2	1	4	5	4	4	4	3	1	1	1	0	0	0	0	0	0	2	1	0	1	0	0	0	0	0	1	0	0	0	0	1	0	0	0	2	3	2	4
SHC1	101	1	0	2	3	1	2	4	0	0	1	0	0	0	0	0	1	0	0	1	0	0	0	0	0	0	0	2	0	0	0	0	0	1	0	0	0	0	0	0	1	0	0	0	0	0	0	0	0
MGC160046	101.28	0	1	1	1	2	2	1	2	1	2	2	1	0	1	1	0	1	0	2	0	2	5	3	5	2	5	2	4	4	0	1	3	0	5	1	3	1	3	8	2	0	0	0	2	0	1	1	0
PAFAH1B1	101.57	6	4	7	6	5	6	10	3	16	17	6	9	4	3	3	9	5	2	1	0	0	1	0	3	0	3	1	1	1	0	1	2	0	1	1	0	1	0	2	2	1	0	0	1	2	0	0	0
RNF181	101.57	3	1	0	0	0	0	0	0	0	2	0	0	1	0	0	0	0	0	0	0	0	0	0	0	0	0	0	0	0	0	0	0	0	0	0	0	0	0	0	0	0	0	0	1	1	0	1	1
VAV1	101.57	0	0	0	0	0	0	0	0	1	0	0	0	0	1	0	0	0	0	0	0	0	0	0	1	0	0	0	0	0	0	1	0	0	0	0	0	0	1	0	0	0	0	0	0	0	0	0	0
MORF4L2	101.85	6	2	2	4	3	3	5	5	4	4	5	4	1	1	3	4	2	4	1	0	1	0	1	0	0	1	0	1	1	1	0	1	2	1	2	0	0	1	1	0	1	2	2	2	2	4	4	1
APOL3	101.86	2	0	1	3	0	0	0	0	0	0	1	2	2	2	0	3	0	0	0	0	0	1	0	0	0	0	0	1	0	0	0	0	0	0	0	0	0	0	3	1	1	0	0	0	0	0	0	0
PAIP1	102.14	2	2	10	2	9	9	6	2	3	9	5	9	7	11	8	4	7	6	2	0	0	1	2	2	0	2	0	1	0	0	1	3	0	0	1	0	2	0	0	1	0	3	1	2	0	0	0	0
POLR2B	102.14	0	0	1	0	2	5	2	0	0	0	1	1	0	2	0	3	1	0	0	0	0	0	0	0	0	3	2	1	0	0	1	0	0	1	1	0	0	1	2	1	0	0	0	1	0	1	0	0
SUB1	102.42	0	0	3	6	2	2	3	0	1	2	0	2	3	1	4	5	2	2	4	1	0	0	0	0	1	0	2	1	1	0	0	0	0	1	0	0	0	0	1	0	1	0	1	1	1	1	1	0
TXNDC11	102.42	0	0	0	0	0	0	1	2	0	2	0	0	0	1	0	1	2	0	0	0	2	0	0	0	0	1	1	4	2	1	2	1	2	1	1	0	2	3	0	2	0	0	0	0	0	0	0	1
UBE2D2	102.42	4	7	3	3	2	3	5	5	4	4	6	3	1	0	3	5	1	3	4	0	0	1	0	0	1	1	1	0	0	0	1	1	0	0	0	1	0	0	0	1	0	2	1	0	0	0	2	0
SNX20	102.71	0	2	2	1	3	6	4	3	3	1	0	2	3	5	2	3	1	1	1	0	0	0	0	0	0	0	0	0	0	0	0	0	0	0	0	0	0	0	0	0	0	0	1	1	0	2	4	3
EIF3C	102.99	0	0	1	2	0	0	0	4	2	2	2	6	2	6	5	5	2	3	2	2	0	1	0	1	0	1	1	0	0	2	0	0	0	0	0	0	1	1	0	0	0	1	1	0	1	0	2	1
CCT2	103.28	0	0	0	0	0	0	0	0	0	1	1	0	1	1	0	1	0	1	0	0	0	0	0	0	1	0	0	0	0	0	0	1	0	0	0	1	1	0	1	0	0	0	0	0	0	1	0	0
ndh2	103.28	0	0	0	0	0	0	0	0	0	0	0	0	0	1	2	1	0	1	0	1	0	0	0	1	0	1	0	1	1	2	0	1	0	0	2	2	2	0	0	2	0	2	1	1	0	3	4	3
FAM120A	103.56	0	0	1	0	0	0	0	0	0	0	0	1	0	1	0	0	0	1	0	0	16	23	36	31	18	47	48	43	33	69	36	61	108	101	67	20	9	10	3	5	0	0	0	1	2	1	2	1
SLC40A1	103.56	2	2	2	0	0	0	2	0	0	2	2	2	0	1	3	1	0	0	3	2	13	9	10	5	11	6	2	2	2	14	11	13	14	10	8	16	10	3	1	8	1	1	4	7	3	5	3	1
MRPL52	103.85	1	2	1	1	0	0	0	1	0	0	0	0	1	1	0	0	0	3	3	0	0	0	0	0	0	0	0	0	0	0	0	0	1	1	0	0	1	0	0	0	0	0	0	0	0	2	1	1
C11H9orf16	104.7	1	3	6	2	4	5	5	1	0	0	0	0	0	2	1	2	1	1	0	1	0	0	0	0	0	1	0	0	0	0	1	0	0	0	0	0	0	0	0	0	0	0	0	0	0	0	0	0
SLC11A1	104.99	3	4	3	3	5	3	7	1	4	7	3	1	8	3	1	2	4	3	4	4	2	2	1	3	3	1	1	0	0	1	4	3	1	1	0	2	1	0	0	1	1	0	0	0	0	0	1	0
PIK3R4	104.99	0	0	1	1	1	4	2	3	3	2	0	3	2	1	4	1	1	0	2	1	3	4	2	1	1	2	2	1	0	0	2	2	1	3	0	1	3	2	2	1	0	0	1	0	0	0	0	0
RPL7	104.99	0	1	2	2	0	1	2	1	2	0	1	1	0	0	0	0	1	1	0	0	0	0	1	0	0	0	0	0	0	0	1	0	0	0	0	0	0	0	1	0	0	3	0	1	0	0	2	1
CLDND1	105.56	2	1	3	0	0	0	3	3	0	0	0	2	1	0	0	3	1	1	1	2	0	0	0	0	0	0	0	0	0	0	0	0	0	0	0	0	1	1	0	0	0	1	1	1	0	0	1	1
GIMAP5	105.56	5	2	1	4	0	1	3	1	1	2	2	2	2	2	1	2	0	5	6	0	0	0	0	0	0	0	0	0	0	0	0	0	0	0	0	0	0	0	0	0	0	0	1	1	3	1	0	0
bovICAM-1	106.13	7	5	3	4	2	5	4	3	5	13	6	9	6	4	6	9	13	10	2	0	0	0	0	0	2	1	2	1	0	0	2	0	1	2	3	1	2	0	1	1	1	1	3	2	4	5	8	4
CNPY3	106.13	1	3	4	1	0	1	3	3	4	4	2	2	10	3	1	6	2	1	4	0	0	0	0	0	0	0	0	0	0	0	0	0	0	0	0	0	0	0	1	0	0	0	1	2	3	3	1	9
SHKBP1	106.13	5	2	4	1	5	2	7	2	3	4	8	5	1	9	3	1	0	2	1	0	0	0	2	1	0	1	0	1	0	0	0	0	0	0	0	1	0	0	1	1	0	1	4	6	3	9	8	4
SLAMF6	106.13	2	2	1	0	1	1	0	2	2	2	0	3	2	3	2	0	2	0	0	1	1	0	1	0	0	0	2	1	0	0	1	0	0	0	0	0	0	0	0	0	3	0	2	1	2	1	1	2
HIAT1	106.99	0	0	0	1	1	0	0	1	0	0	1	2	1	1	1	3	0	2	0	2	1	1	0	5	11	10	4	4	2	1	1	2	1	1	0	1	0	0	3	3	0	0	0	0	1	0	0	0
PBP	106.99	3	0	0	4	0	0	3	4	5	2	3	2	3	1	1	2	1	0	2	0	0	0	0	1	0	0	0	0	0	0	0	0	0	0	0	0	0	0	0	1	0	0	0	0	0	0	0	3
RGS19	106.99	4	0	0	0	0	0	2	4	3	1	5	0	5	2	3	1	7	4	0	0	0	0	0	0	0	0	0	0	0	0	0	0	0	0	0	0	0	0	0	0	0	0	0	0	0	3	0	0
STX7	106.99	2	2	2	4	2	1	2	0	1	2	2	5	0	2	0	0	1	1	1	0	0	1	3	0	3	3	1	0	3	1	1	1	2	1	1	0	1	3	4	1	2	0	0	1	3	2	0	2
TMEM50B	106.99	0	0	1	0	0	0	3	1	1	5	3	2	2	3	2	2	1	1	0	1	1	0	2	0	1	2	0	2	4	0	0	0	1	3	0	0	0	1	2	1	1	0	0	0	1	1	1	0
ARRB2	107.27	0	0	0	0	0	0	0	0	0	0	0	0	0	0	0	0	0	0	0	0	1	0	0	0	0	0	0	0	0	0	0	0	0	0	0	0	0	0	1	0	0	0	0	0	0	1	2	1
RAB24	107.27	6	4	4	2	0	2	0	3	0	2	1	0	1	0	0	0	0	1	1	0	0	0	0	0	0	0	0	0	0	0	0	0	0	0	0	0	0	0	0	0	0	0	2	0	0	0	0	0
OAT	107.56	3	9	11	6	3	2	1	8	3	2	6	9	3	5	7	9	6	5	3	4	1	5	1	4	1	1	1	0	3	1	0	2	0	1	2	0	2	2	1	0	0	1	0	3	3	1	1	2
PSMA7	107.56	2	0	1	2	2	0	0	0	1	0	2	1	0	0	0	2	4	6	3	0	0	0	0	0	0	0	0	0	0	0	0	0	0	0	0	0	0	0	0	0	2	1	0	0	0	0	0	0
RBBP7	107.56	6	7	5	4	1	3	3	3	5	1	2	7	2	3	4	2	5	4	2	0	1	1	3	4	5	5	1	4	1	2	4	4	1	4	5	3	4	0	2	1	2	0	1	0	1	0	2	1
TCEA1	108.13	0	0	0	0	0	0	1	0	1	1	0	0	1	0	0	1	0	0	1	0	0	0	1	0	1	1	1	0	0	0	0	0	1	0	1	1	1	0	0	0	4	1	1	0	3	0	2	3
IFNAR2	108.41	2	1	1	2	0	0	1	1	0	0	1	2	2	0	0	2	3	2	2	1	2	0	2	1	1	1	0	2	0	0	0	2	0	0	1	1	0	0	1	1	0	0	0	0	3	0	0	0
GOLPH3	108.98	4	2	6	4	2	3	2	4	1	6	3	4	2	1	0	3	1	0	0	0	1	2	1	0	1	3	1	1	4	1	0	0	2	0	0	1	3	3	1	3	0	0	0	1	1	0	0	0
APBB1IP	109.84	0	0	0	1	0	1	1	1	2	1	1	1	0	0	0	0	1	2	1	0	0	1	0	1	2	0	0	2	2	0	1	0	2	0	1	0	3	1	1	0	0	0	0	2	4	6	0	0
MGC139169	110.13	5	3	4	5	3	1	1	2	2	8	5	3	6	5	8	3	5	9	18	8	27	23	19	36	37	23	49	33	22	29	16	60	26	14	21	41	66	57	58	29	0	3	0	0	0	0	0	1
RPL14	110.41	3	3	0	7	9	1	2	7	7	10	9	5	5	6	9	6	8	1	1	2	0	0	0	0	0	0	0	0	0	0	0	0	2	0	0	0	0	0	1	0	0	2	0	1	1	2	2	3
BLK	110.98	2	6	0	1	1	5	2	2	1	2	1	1	1	1	3	1	4	1	2	2	2	7	2	5	4	2	5	4	1	2	2	3	3	4	3	0	4	3	5	1	0	1	1	1	0	1	0	2
SFRS1	111.27	0	1	3	1	0	2	1	0	0	0	0	1	0	2	0	1	0	1	1	0	0	0	1	0	0	0	0	0	0	0	0	0	0	0	0	0	0	0	0	0	0	0	1	0	2	0	0	0
RAB2A	111.84	0	2	0	2	0	1	0	0	1	2	0	0	0	0	1	1	0	3	0	2	1	1	0	1	1	1	2	0	1	0	1	0	4	5	0	1	0	0	1	1	0	0	0	0	0	1	2	4
MATR3	112.12	2	3	2	1	0	1	1	0	0	0	0	2	0	0	0	0	0	1	1	0	0	0	0	1	1	1	0	0	0	0	0	1	0	0	0	2	0	1	0	1	1	0	0	2	1	0	1	0
ITGAL	112.41	0	0	1	2	2	0	1	0	1	0	1	1	1	0	3	0	0	0	0	0	1	1	3	0	1	1	2	1	0	1	1	1	3	1	2	1	1	1	0	1	1	0	1	1	0	0	1	0
RCSD1	112.41	1	1	0	1	0	1	1	1	1	0	0	0	1	1	2	0	1	0	1	0	1	2	1	3	1	0	1	0	4	0	2	1	0	0	0	2	0	1	1	1	0	0	2	0	1	0	0	0
SRRT	112.41	2	1	2	2	1	0	1	0	0	0	0	0	0	0	1	0	0	0	1	0	0	0	0	0	0	0	0	2	0	0	0	1	0	0	0	0	0	0	0	2	0	0	0	0	0	0	2	1
JAK1	112.69	1	2	0	0	2	3	2	3	0	1	1	0	2	0	1	3	1	1	1	0	0	1	4	1	8	3	4	4	3	1	4	3	2	1	4	3	3	2	4	6	2	1	1	2	1	0	2	0
PIM1	112.69	4	1	0	0	0	0	0	1	0	0	1	0	1	3	1	1	1	1	0	0	0	0	0	0	0	0	0	0	0	0	0	0	0	0	0	0	0	0	0	0	2	1	0	0	1	0	0	0
ZC3H7A	113.26	5	3	4	3	1	0	1	0	0	1	1	0	1	1	0	0	1	0	1	0	0	1	0	1	1	0	1	0	0	1	1	0	0	0	0	1	2	0	2	0	0	1	0	1	1	1	0	0
NFKBIE	113.55	6	5	4	0	7	4	8	3	4	1	9	2	10	4	6	0	10	2	0	0	0	0	0	0	0	0	0	0	0	0	0	0	0	0	0	0	0	0	0	0	0	0	0	0	0	1	0	1
SELS	113.83	4	9	5	3	8	6	7	6	2	5	4	5	4	2	7	3	10	5	4	1	0	0	0	0	0	0	0	0	0	0	0	0	0	0	1	0	0	0	0	0	0	0	0	0	0	2	0	2
EIF3B	114.12	5	4	4	5	0	3	7	6	1	2	1	4	2	2	2	7	4	5	2	0	0	2	0	0	0	0	0	1	0	0	0	0	0	1	0	0	0	0	0	0	0	0	0	0	0	1	0	1
SHFM1	114.12	1	1	0	3	1	0	2	1	1	0	2	0	0	0	0	0	1	1	0	0	0	0	0	0	0	0	0	0	0	0	0	0	0	0	0	0	0	0	0	0	2	1	1	0	2	1	0	0
SHFM1	114.12	3	2	3	7	5	2	1	9	4	4	2	2	4	1	1	2	1	1	1	0	1	0	1	0	0	1	0	0	0	1	0	1	0	0	1	1	0	4	0	1	0	0	0	1	1	0	0	1
PRPF4B	114.4	6	8	9	9	6	6	9	8	3	2	2	0	2	4	4	6	3	0	3	0	0	1	0	0	0	0	0	0	0	0	0	1	0	0	1	0	1	0	1	2	1	0	0	0	0	2	3	1
WIPF1	115.55	0	0	0	0	0	0	0	0	4	0	0	0	0	0	0	0	1	0	0	1	0	0	2	1	1	0	0	2	1	0	0	0	0	0	1	2	2	4	0	0	0	0	0	0	0	1	1	0
SIPA1	116.12	1	0	0	0	0	0	0	0	0	0	0	1	0	0	0	0	2	0	0	0	0	0	0	0	0	0	0	0	0	0	0	0	0	0	0	0	0	0	0	0	0	0	0	0	0	0	0	0
AP2M1	116.97	2	1	0	1	2	1	0	1	0	0	1	0	0	0	1	0	1	0	0	1	0	0	0	0	0	0	0	0	0	0	0	0	0	0	0	0	0	0	0	0	0	0	0	0	0	0	0	1
MGC165939	116.97	2	0	3	1	1	2	1	2	0	2	1	0	1	3	2	1	1	0	0	1	2	1	3	0	1	0	1	0	1	0	2	2	2	2	2	1	0	2	0	2	0	1	0	1	1	2	1	1
TMEM41B	116.97	10	8	5	8	2	4	8	2	5	3	5	5	8	4	0	5	1	4	0	0	0	0	1	0	1	1	0	2	2	2	4	1	0	1	1	1	0	0	1	1	0	0	1	2	2	2	0	3
RGS20	117.54	0	0	1	0	1	1	0	0	0	0	0	0	1	2	0	1	0	0	1	1	11	17	5	8	5	9	13	18	12	16	23	11	15	8	11	12	5	5	12	6	2	0	1	2	1	0	0	0
MGC139164	117.54	0	0	0	0	0	1	0	0	0	0	2	6	0	6	4	3	3	1	1	0	0	0	0	0	0	0	0	1	0	0	0	0	0	1	1	0	0	0	0	1	0	0	0	1	1	2	0	2
CDC42SE1	117.83	0	0	1	0	0	0	0	3	1	0	0	0	0	0	0	0	0	1	0	1	0	1	0	0	0	0	0	1	0	0	0	0	0	0	0	0	0	0	0	0	0	0	0	0	1	0	0	1
FIS1	117.83	4	9	6	7	11	8	2	4	4	1	0	0	2	2	2	2	1	1	2	0	0	0	0	0	0	0	0	0	0	0	0	0	0	0	0	0	0	0	0	0	0	0	0	0	0	0	0	0
SAP18	117.83	4	3	0	4	3	3	2	2	3	6	9	3	3	2	3	0	1	1	1	0	0	0	0	1	0	0	0	1	0	0	0	0	0	0	1	0	0	1	0	0	0	1	0	0	0	0	1	0
FAM14A	118.11	2	1	5	1	4	3	5	2	5	4	1	5	4	9	1	12	10	4	8	1	0	0	0	0	0	0	0	0	0	0	0	0	0	0	0	0	0	0	0	0	0	2	2	1	2	1	2	3
RASGEF1B	118.11	0	0	1	0	1	1	0	0	0	0	2	1	0	1	3	3	2	2	0	1	8	7	3	5	5	2	4	0	1	5	1	0	6	1	3	3	3	1	2	2	1	0	0	1	3	4	3	5
AAMP	118.68	6	1	1	2	1	0	0	2	2	0	2	0	0	0	0	0	1	0	0	0	0	0	0	0	0	0	0	0	0	0	0	0	0	0	0	0	0	0	0	0	1	0	0	1	1	0	0	1
BRP44L	118.68	0	3	2	1	0	1	6	3	3	5	3	4	5	3	1	2	1	2	0	2	0	0	0	0	0	0	1	1	0	0	1	0	0	0	0	0	0	1	0	0	1	1	0	1	0	0	1	2
PCNA	118.68	0	0	0	2	0	1	1	0	2	1	0	0	0	0	0	1	0	1	0	0	0	0	0	0	0	0	0	1	0	0	0	0	0	0	1	0	0	0	0	0	0	1	0	1	0	0	3	0
RBM22	118.97	0	0	0	0	0	0	0	0	0	0	0	0	0	1	0	0	1	1	0	1	0	0	0	0	0	0	0	0	0	0	0	0	0	0	0	0	0	0	1	0	0	1	0	0	0	0	0	0
RBM22	118.97	0	0	0	0	0	0	0	0	0	0	0	0	0	0	0	0	0	0	0	0	0	0	0	0	1	0	0	0	0	0	0	0	0	0	0	0	0	0	0	1	0	1	1	0	0	0	0	0
GSN	119.83	0	4	3	5	3	2	3	0	0	0	1	1	2	4	2	1	2	2	5	1	5	2	2	3	2	2	3	0	2	5	5	4	2	1	1	3	2	2	3	0	1	0	0	0	0	0	0	0
SFRS18	120.11	0	1	0	0	0	0	0	1	0	0	0	0	2	0	0	0	1	1	0	0	1	0	1	0	0	3	1	0	0	0	0	0	0	0	0	0	1	1	2	2	0	0	0	0	0	0	0	0
TMEM49	120.68	0	0	0	0	0	0	0	0	0	1	2	0	0	1	0	1	0	0	0	0	1	5	3	0	3	5	1	3	3	3	4	4	2	3	4	2	5	11	5	3	0	0	0	2	0	1	0	1
NFKB2	120.97	0	0	0	1	2	0	1	0	0	0	0	0	0	1	1	0	1	1	0	1	0	0	0	0	0	0	0	0	1	0	0	0	0	0	0	0	0	0	0	0	1	1	0	0	6	5	1	3
PPP2R5C	120.97	1	0	1	1	0	3	0	2	3	0	0	0	0	0	0	0	0	2	0	1	1	1	0	0	2	1	0	0	3	1	3	1	1	0	1	3	0	1	4	1	2	1	2	0	3	2	2	0
CD46	121.25	1	1	3	4	5	5	5	0	4	3	9	5	3	3	7	5	4	7	5	2	48	54	39	40	29	33	42	36	26	39	40	44	50	33	40	40	26	8	5	6	0	0	1	0	0	1	1	0
CDC42SE2	121.25	1	0	0	0	1	0	2	1	0	2	0	0	1	1	2	0	1	2	0	1	5	7	4	2	3	5	1	3	3	0	0	0	0	1	6	5	3	0	2	1	0	0	0	1	3	1	0	0
AZIN1	121.54	0	0	4	2	1	1	0	1	0	3	3	3	4	2	9	6	4	5	3	0	0	0	0	1	2	1	0	0	0	1	0	0	0	1	1	1	0	0	0	0	0	0	0	1	1	0	1	1
DDIT3	121.54	1	0	1	0	0	0	0	2	0	1	0	0	0	0	1	0	0	0	0	0	0	0	0	1	0	0	0	0	1	0	0	0	0	0	0	0	0	0	0	0	0	2	0	0	0	1	2	0
MGC148581	122.68	1	0	0	0	2	5	6	0	4	0	0	0	0	0	0	1	0	0	1	0	0	0	0	0	0	0	0	0	0	0	0	0	0	1	0	0	0	0	0	0	0	0	0	1	1	0	1	0
MGC148581	122.68	1	4	1	0	0	0	2	2	1	0	0	1	1	0	1	1	3	0	0	0	0	0	0	0	0	0	0	0	0	0	0	0	0	0	0	0	0	0	0	0	1	0	0	2	0	2	1	0
RALB	122.68	2	4	7	8	2	7	7	6	1	1	1	3	2	0	1	0	0	1	0	0	1	1	1	1	3	0	6	2	4	2	2	5	1	6	3	2	2	3	3	1	1	2	2	0	0	2	0	2
YY1	123.25	0	0	0	1	0	1	0	1	0	2	2	1	2	1	0	2	0	0	0	2	15	27	15	15	18	16	5	9	4	10	10	5	3	0	0	0	3	0	1	2	0	0	0	0	0	0	1	0
EIF3M	124.39	5	2	4	4	5	3	2	1	2	1	6	2	3	3	3	1	4	1	2	1	0	0	0	0	0	0	0	1	0	0	0	1	0	0	0	1	0	0	1	0	3	0	1	0	1	0	0	1
AKIRIN2	124.68	4	1	4	0	1	0	1	2	7	5	7	3	3	0	3	2	1	3	1	0	0	0	1	1	0	0	1	0	0	1	0	3	0	1	0	0	0	1	0	0	1	0	0	0	0	0	0	1
MMADHC	124.68	5	4	3	3	1	3	0	4	5	2	4	5	2	5	2	5	1	0	1	0	1	0	0	0	0	1	1	0	0	1	0	1	0	1	0	1	0	1	0	0	1	1	0	2	2	0	1	0
ANP32B	124.96	5	1	1	3	2	6	5	3	2	4	3	6	4	9	3	2	4	2	0	0	0	0	0	0	0	1	0	0	0	0	1	0	1	0	0	0	0	0	1	0	2	0	0	0	1	0	1	1
POLR1D(GeneID:539061)	125.53	0	1	0	0	0	1	0	0	0	0	0	0	0	0	0	0	1	0	1	1	0	0	0	0	0	0	0	0	0	0	0	0	0	0	0	0	0	0	0	0	3	5	8	4	1	2	5	4
SURF4	125.53	1	2	1	1	0	1	2	1	4	0	2	2	3	0	0	0	1	1	1	0	0	0	0	0	0	0	0	0	0	0	0	0	0	0	0	1	0	0	0	0	1	1	0	0	0	0	0	0
SQRDL	125.82	0	1	0	0	0	0	2	1	0	1	0	0	0	2	0	0	1	0	0	0	1	2	3	1	0	1	2	2	0	0	2	2	1	2	0	0	1	4	1	3	1	1	0	1	1	1	2	3
NXF1	126.1	0	0	1	1	0	1	1	0	0	1	0	0	0	0	1	0	0	0	0	1	0	0	2	1	0	1	0	0	0	0	0	0	0	0	0	0	0	0	0	0	1	0	0	0	0	1	0	0
PHF11	126.39	1	1	1	0	0	0	1	2	1	0	1	1	0	1	2	0	2	0	0	0	1	0	0	0	1	0	0	1	0	0	1	0	0	0	0	2	1	0	1	0	0	0	0	1	0	0	0	2
SCYL1	126.39	3	1	2	3	2	3	0	3	6	1	6	2	2	1	0	2	1	1	1	0	0	0	0	0	0	0	0	0	0	0	0	0	0	0	0	0	0	0	1	0	0	2	1	1	1	1	2	1
CI-30kD	126.67	4	4	7	4	2	2	0	2	1	0	1	2	0	0	1	1	1	1	0	0	0	0	0	0	1	0	0	0	0	0	0	0	1	0	0	0	0	0	0	0	1	0	0	0	1	2	5	1
CD18	127.24	0	0	0	0	0	0	0	0	1	0	2	1	0	1	2	1	3	1	0	1	0	0	1	1	1	0	1	0	0	1	2	1	1	0	1	0	2	0	1	0	1	0	2	5	1	0	1	3
RAB11B	127.24	4	5	6	5	6	5	1	1	3	3	3	0	1	0	0	2	1	0	0	0	0	0	0	0	0	0	0	0	0	1	0	0	0	0	0	0	0	0	0	1	1	0	2	3	14	5	7	8
LOC515697	127.53	3	1	0	0	0	1	0	2	1	0	2	2	1	0	1	1	0	0	1	0	0	0	0	0	0	0	0	0	0	1	1	0	1	0	0	0	0	0	0	0	0	2	0	0	1	5	0	3
C6orf25	127.81	0	0	0	0	3	2	3	1	6	7	2	6	3	4	4	0	3	2	3	1	0	0	0	0	0	0	0	0	0	0	0	0	0	0	0	0	0	0	1	1	0	1	0	0	0	0	1	0
ROMO1	127.81	0	0	0	2	0	0	0	0	0	0	0	0	0	0	1	0	1	1	1	0	0	0	0	0	0	0	0	0	0	0	0	0	0	0	0	0	0	0	0	0	0	0	0	0	0	0	0	0
TCEB2	128.1	7	7	3	6	8	4	3	0	5	2	6	2	3	3	1	1	1	1	0	0	0	0	0	0	0	0	0	1	0	0	0	0	0	0	0	0	0	0	0	0	0	1	0	0	0	0	0	0
TMEM87A	128.1	0	2	0	0	0	2	1	1	0	0	0	0	0	0	0	1	0	0	0	2	1	0	0	0	2	0	0	0	0	0	0	0	0	1	0	0	0	0	1	0	0	0	0	1	0	1	0	2
LOR	128.38	8	1	0	2	2	3	5	2	1	4	3	10	1	2	1	4	4	7	4	8	2	1	3	4	2	1	1	5	2	3	0	0	0	0	0	0	0	0	0	2	9	5	4	6	4	4	3	4
PPP6C	128.67	0	1	1	0	0	0	1	1	1	1	1	0	1	0	1	4	3	1	1	0	1	1	1	0	0	1	4	1	0	1	1	0	1	3	0	2	2	0	2	1	0	1	1	2	0	0	0	0
HNRPDL	128.95	1	0	2	1	0	0	2	2	1	0	1	0	0	0	1	1	1	1	0	1	0	0	0	0	0	0	0	0	0	0	0	0	0	0	0	0	0	0	0	0	0	0	0	2	1	0	0	1
PTPN18	128.95	0	1	1	0	0	0	0	0	1	0	0	1	0	2	1	2	1	0	1	0	0	2	2	1	2	1	3	1	2	1	1	1	3	1	2	0	0	0	0	0	1	1	1	2	2	4	2	9
ACTR3	129.53	0	0	0	0	1	0	0	1	0	0	1	0	0	0	0	0	0	0	1	0	0	1	0	1	1	0	1	1	0	0	1	1	0	1	0	0	0	2	0	0	0	0	0	0	0	1	0	0
E2F4	129.53	0	3	3	2	1	2	0	0	0	2	1	1	0	1	2	0	0	0	0	0	0	1	0	0	0	0	0	0	1	0	0	0	0	0	0	0	0	0	0	0	1	0	0	0	0	1	0	0
GIMAP7(GeneID:614871)	129.53	2	0	3	0	2	2	0	1	1	1	1	0	8	0	2	1	3	3	1	1	0	0	1	1	0	0	1	1	0	0	0	0	0	0	1	0	1	0	2	0	3	1	1	4	0	0	6	3
SEC61B	129.53	0	2	1	2	2	0	2	1	0	3	1	2	1	2	1	1	0	0	0	0	0	0	0	0	0	0	0	0	0	0	0	0	0	0	0	0	0	0	0	0	0	1	0	0	0	1	1	1
SNRPD2	130.38	0	0	0	0	1	0	0	0	0	0	0	0	1	0	0	0	0	1	0	0	0	0	0	0	0	0	0	0	0	0	0	0	0	0	0	0	0	0	0	0	0	0	1	2	1	1	2	5
PABPN1	130.95	1	1	1	0	0	2	0	0	0	0	1	2	3	0	1	3	3	0	4	1	0	1	0	0	0	0	0	0	0	0	0	0	1	0	1	0	0	0	0	0	1	0	0	0	0	0	3	1
H2B	131.24	0	0	0	0	0	0	0	0	0	0	0	0	0	0	0	0	0	0	1	0	0	0	0	0	0	0	0	0	0	0	0	0	0	0	0	0	0	0	0	0	0	0	0	0	0	1	0	0
H2B	131.24	0	0	0	0	2	2	1	2	1	2	1	2	1	0	0	1	2	2	0	0	0	0	0	0	0	0	0	0	0	0	0	0	0	0	0	0	0	0	0	0	1	1	2	2	3	0	0	0
H2B	131.24	1	0	0	1	0	0	1	1	0	0	3	0	0	0	0	0	0	0	0	0	0	0	0	0	0	0	0	0	0	0	0	0	0	0	0	0	0	0	0	0	2	2	3	4	8	8	12	6
H2B	131.24	1	1	1	1	0	0	0	0	0	1	2	5	4	4	1	1	2	2	0	2	0	0	0	0	0	0	0	0	0	0	0	0	0	0	0	0	0	0	0	0	0	0	0	1	0	2	0	0
H2B	131.24	3	1	1	2	1	4	3	2	1	2	1	1	0	1	0	0	0	0	0	0	0	0	0	0	0	0	1	0	0	2	0	2	2	1	1	0	1	1	1	1	1	0	0	0	0	1	0	0
H2B	131.24	0	0	0	0	0	0	0	0	0	0	0	0	0	0	0	0	0	0	0	0	0	0	0	0	0	0	0	0	0	0	0	0	0	0	0	0	0	0	0	0	0	1	0	0	1	0	0	0
H2B	131.24	0	0	0	0	0	0	0	0	0	0	0	0	0	0	0	0	0	0	0	0	0	0	0	0	0	0	0	0	0	0	0	0	0	0	0	0	0	0	0	0	0	0	0	0	0	0	0	0
HIST2H2BE	131.24	2	1	1	0	0	0	1	0	1	0	2	0	1	2	2	1	1	0	0	0	0	0	0	0	0	0	0	0	0	0	0	0	0	0	0	0	0	0	0	0	0	1	0	0	0	1	0	0
HIST2H2BE	131.24	12	3	7	8	6	7	1	6	2	3	4	3	2	0	0	0	0	0	0	0	0	0	0	0	0	0	0	0	0	0	0	0	0	0	0	0	0	0	0	0	1	0	0	0	0	3	1	0
HIST2H2BE	131.24	1	0	0	0	0	0	0	0	0	0	0	0	0	0	0	1	0	0	0	0	0	0	0	0	0	0	0	0	0	0	0	0	0	0	0	0	0	0	0	0	1	1	1	2	0	0	1	0
HIST2H2BE	131.24	0	0	0	0	1	0	0	0	0	0	0	0	1	0	0	0	0	0	1	0	0	0	0	0	0	0	0	0	0	0	0	0	0	0	0	0	0	0	0	0	0	0	0	1	0	2	1	0
RAD21	131.24	0	4	5	5	4	4	5	5	5	13	5	4	4	9	10	7	4	6	4	0	0	1	0	0	0	0	1	0	0	0	0	0	0	0	1	0	1	1	1	1	1	2	0	1	2	3	2	4
FKBP1A	131.52	1	1	0	0	0	0	0	0	0	1	1	0	4	3	3	1	3	5	3	1	0	0	3	0	2	1	0	0	0	0	3	0	0	0	0	0	2	0	0	0	1	0	1	0	0	0	1	5
CREBZF	132.09	6	0	2	2	3	4	1	4	2	2	4	6	5	8	5	0	2	6	4	1	0	0	0	0	0	1	0	0	0	0	0	0	0	0	0	1	0	0	0	0	0	0	3	0	1	0	0	2
ETFB	132.09	10	1	3	4	5	4	1	3	5	4	3	3	6	3	0	0	0	4	0	0	0	0	0	1	0	0	0	0	0	0	1	0	0	0	0	2	2	0	1	0	0	0	0	3	2	1	1	0
CPSF6	132.95	0	4	0	3	0	0	3	3	2	7	5	1	4	2	1	2	1	1	0	0	1	0	1	1	2	0	0	1	0	0	1	0	0	1	0	0	2	0	1	2	0	0	1	2	0	0	0	1
KARS	133.23	0	2	0	1	2	0	0	0	0	0	0	3	1	0	0	2	0	1	0	0	0	0	0	1	0	0	0	0	0	0	1	1	0	0	0	0	0	0	1	0	1	0	0	1	0	0	0	0
TMEM14C	133.52	0	0	0	1	0	1	0	0	0	0	3	0	0	0	1	1	0	1	1	0	0	0	0	0	0	0	0	0	0	0	0	0	0	0	0	0	0	0	0	0	0	0	1	0	0	1	0	0
ZC3H12A	133.52	1	2	1	0	1	0	3	1	4	2	3	2	0	2	1	2	0	2	0	0	0	0	0	0	0	0	0	0	0	0	0	0	0	0	0	0	0	0	0	0	0	0	0	0	1	0	0	0
ARSB	134.09	3	4	3	0	1	4	1	2	2	2	2	2	5	4	0	3	1	1	0	0	4	12	8	4	9	2	10	5	7	4	3	6	5	5	6	6	2	4	6	6	1	0	1	2	1	1	4	4
SNRNP70	134.95	5	1	0	1	3	3	3	3	2	2	3	3	13	1	3	9	6	4	0	1	0	0	0	1	0	0	0	0	1	0	0	0	0	0	0	0	1	1	0	0	0	1	0	0	1	1	0	2
SH2D3C	135.23	2	1	0	0	0	0	1	0	0	1	0	0	0	0	0	0	0	0	0	1	0	0	0	0	0	0	1	0	0	2	0	0	1	0	1	0	1	2	1	0	0	0	1	1	1	3	0	0
C7H19ORF43	135.52	5	2	7	6	7	10	8	7	2	0	0	1	0	0	0	0	0	1	1	0	0	0	0	0	0	0	0	0	0	0	0	0	0	0	0	0	0	0	0	0	0	1	0	1	0	0	1	0
ANXA3	135.8	7	5	0	2	4	2	3	0	5	3	3	5	3	6	3	2	2	2	0	1	2	8	4	2	10	11	3	6	6	4	1	6	9	10	5	6	5	7	3	6	1	3	2	4	3	2	2	3
MORF4L1	135.8	3	6	0	3	2	4	2	3	6	2	4	3	9	2	1	3	2	0	0	1	0	0	0	0	0	0	0	0	1	0	0	1	0	0	1	0	1	0	1	0	0	1	0	0	0	0	0	0
VAPA	135.8	4	4	2	0	1	4	4	3	0	3	6	1	3	9	7	12	6	1	1	0	0	1	3	0	0	0	1	0	0	1	0	0	0	0	3	1	2	0	0	0	0	0	0	1	0	1	0	0
CHD2	137.8	0	0	1	1	0	1	0	0	0	0	0	0	0	2	0	0	1	0	1	0	1	1	0	0	0	0	0	0	0	0	0	0	0	1	0	0	0	0	0	0	0	1	3	0	4	1	1	1
CNOT7	138.08	0	0	0	0	0	1	0	1	2	0	0	1	0	0	0	0	0	0	0	0	0	0	0	0	0	0	0	0	0	0	0	1	0	0	0	0	0	0	1	0	0	0	0	3	0	2	3	7
BCL10	138.65	0	2	0	1	2	0	1	3	1	2	3	0	1	3	0	6	1	0	0	0	0	0	0	0	0	0	0	0	0	0	0	0	0	0	0	0	1	0	0	0	0	1	0	2	2	0	0	0
FKBP8	138.65	0	2	5	4	2	1	3	10	1	2	4	8	2	5	5	2	2	4	0	0	1	0	0	0	0	0	0	0	0	0	0	0	0	0	0	0	0	0	0	1	0	0	0	0	1	3	0	2
CCNL2	139.23	1	3	0	0	6	1	1	0	1	2	1	2	2	2	0	0	0	1	0	0	0	0	0	0	0	1	0	0	0	0	0	0	0	0	1	0	0	0	0	0	0	0	0	0	3	0	1	0
PELI1	139.23	3	3	2	3	3	3	2	2	4	4	2	0	0	0	2	0	3	4	1	0	1	0	1	1	0	2	0	1	0	4	0	1	1	0	0	3	2	0	1	1	0	0	1	0	0	2	0	1
NME2	140.94	8	6	10	4	5	2	6	12	7	5	5	6	5	3	4	0	1	2	0	0	0	0	0	0	0	0	0	0	1	1	1	1	1	0	0	0	0	0	0	0	0	1	2	0	0	0	0	0
ORMDL3	141.51	1	0	1	2	2	0	0	0	0	2	1	0	0	0	0	1	0	0	0	0	0	0	0	0	0	0	0	0	0	0	0	0	0	0	0	0	1	0	0	0	0	0	1	0	0	0	0	1
CCR7	141.79	1	0	1	2	0	1	0	0	0	0	2	1	4	0	1	2	1	1	2	3	0	1	3	1	4	0	1	0	0	2	0	0	0	0	0	0	0	0	0	0	0	2	0	3	1	0	3	1
DULLARD	142.08	1	5	9	4	3	9	7	8	9	7	3	2	3	1	1	1	0	0	1	1	0	0	0	0	0	0	0	0	0	0	0	0	0	0	0	0	0	0	0	0	0	0	1	0	0	1	0	0
PICALM	142.08	0	0	0	0	1	1	1	0	1	0	1	2	0	0	1	0	0	0	0	0	1	2	0	2	2	2	5	1	3	3	1	2	1	0	2	1	1	1	1	1	1	0	1	0	0	3	0	2
PGAM1	142.93	0	0	0	0	0	0	1	1	1	1	1	2	6	3	0	1	3	0	3	0	0	0	0	0	0	0	0	0	0	0	0	0	0	1	0	0	0	0	0	0	0	0	0	0	0	0	0	0
ARHGAP27	143.51	0	0	0	0	0	0	0	0	0	0	0	0	0	0	0	0	0	0	0	0	0	0	0	0	0	1	0	1	0	0	0	0	1	0	0	0	0	0	0	1	1	0	0	0	1	1	0	3
SYNGR2	144.93	0	0	0	0	0	1	0	0	1	0	1	4	2	2	1	0	1	0	0	0	0	0	0	0	0	0	0	0	0	0	0	0	0	0	0	0	0	0	0	0	0	0	0	0	0	0	0	0
SPCS3	145.79	9	5	6	2	1	1	3	3	2	2	1	0	4	2	6	3	1	1	2	0	0	0	0	0	0	0	1	0	0	0	0	0	0	2	0	0	0	0	0	0	1	0	0	0	0	0	0	0
CD40	146.36	4	0	0	0	4	5	1	3	2	2	3	2	4	1	1	7	1	1	8	5	0	0	1	0	3	0	1	2	0	0	0	1	2	0	1	1	1	1	0	2	4	3	2	2	0	5	3	6
MAP3K8	146.36	1	2	3	1	4	0	0	1	1	1	2	1	0	0	2	3	1	0	2	0	0	1	2	2	0	2	2	0	1	1	1	1	1	0	4	0	2	1	2	0	1	1	1	1	1	1	1	1
BAT1	147.5	0	0	0	0	0	0	0	0	0	0	1	0	3	1	0	0	1	1	0	0	0	0	0	1	1	0	0	0	0	0	0	0	0	0	0	0	0	0	0	0	0	0	0	1	1	1	1	2
FGD3	147.5	3	2	0	0	0	0	0	1	0	1	1	0	0	1	0	0	0	0	0	0	0	1	1	0	0	1	0	2	0	0	0	1	1	1	2	1	0	0	0	0	1	0	2	5	0	0	2	2
SLC44A2	147.5	0	0	0	0	0	0	0	2	0	1	0	0	1	1	0	0	0	1	0	1	0	0	0	0	0	0	0	0	0	0	0	0	0	0	0	0	0	0	0	1	0	2	2	1	0	0	0	0
SSR1	147.78	0	2	2	9	4	4	3	4	4	7	8	2	3	4	3	2	6	2	2	1	1	1	1	1	0	0	0	0	0	2	0	1	1	0	0	1	0	0	0	0	1	0	0	0	0	1	1	0
MTDH	148.64	7	3	2	2	3	6	3	2	1	3	1	4	2	0	2	1	1	1	2	0	1	0	0	0	1	1	0	2	1	0	0	4	1	2	2	1	0	0	0	1	0	0	0	0	0	1	2	6
SERTAD1	148.93	2	0	1	0	0	3	0	3	1	0	0	0	0	0	0	0	1	2	0	0	0	0	0	0	0	0	0	0	0	0	0	0	1	0	0	0	0	0	0	0	0	0	0	1	0	3	2	1
PRR13	149.5	4	1	3	0	1	1	0	2	1	1	2	3	2	1	4	2	1	3	0	0	0	0	0	0	0	0	0	0	0	0	0	0	0	1	0	0	0	0	0	0	1	1	1	1	6	5	0	0
CEBPZ	149.78	0	0	1	1	2	0	0	0	0	0	1	3	3	4	0	0	1	0	0	1	0	0	0	1	0	0	2	0	0	1	0	0	0	1	1	0	0	0	2	0	1	0	0	1	0	0	2	5
HP1BP3	149.78	0	1	2	0	0	1	1	1	0	1	1	3	0	1	3	5	2	2	2	0	2	0	0	1	1	0	1	0	0	1	0	0	0	2	0	1	0	0	0	0	0	1	0	1	1	0	0	0
SPAG7	150.64	0	5	0	0	0	0	0	0	0	0	0	0	0	1	0	2	1	1	1	0	0	0	0	0	0	0	0	0	0	0	0	0	0	0	0	0	0	0	0	0	0	0	1	0	0	0	2	0
ALAS2	151.21	3	3	6	2	1	4	3	3	1	1	1	0	1	4	3	4	0	1	0	0	2	1	4	7	7	0	1	7	2	1	6	3	0	5	5	3	4	3	3	4	0	3	4	3	0	1	5	2
HNRNPUL1	151.21	3	3	5	7	4	6	1	6	7	3	2	2	2	2	5	1	2	1	0	0	0	2	1	0	1	0	1	1	2	0	0	0	0	0	1	0	0	2	1	1	0	1	0	0	0	0	1	0
TOB2	151.21	0	0	0	1	0	1	1	0	0	0	0	0	0	0	0	0	0	0	0	0	0	0	0	0	0	0	0	0	0	0	0	0	0	0	0	0	1	0	0	0	0	1	1	1	2	2	0	2
WDR1	151.21	0	0	3	4	1	0	1	2	1	4	1	3	1	1	2	2	1	0	0	0	0	0	0	0	0	1	0	0	0	2	0	0	1	0	0	0	0	0	0	0	0	0	2	3	3	1	2	2
RAB9A	152.06	0	0	1	1	1	0	2	1	4	2	2	1	6	3	3	3	3	4	1	0	0	0	0	1	1	0	0	0	0	0	1	0	1	0	0	0	0	0	1	0	0	1	1	1	0	0	0	0
IRF8	152.92	0	1	1	1	0	4	3	5	3	4	0	1	5	3	7	5	2	1	2	1	1	5	1	0	0	0	1	3	1	1	0	1	0	0	0	0	0	0	0	1	1	0	0	4	3	2	0	4
TADA3L	153.49	0	0	0	0	1	0	1	0	0	0	0	1	1	0	1	0	0	0	0	0	0	0	0	0	0	1	0	0	0	0	0	1	0	0	0	0	0	0	0	0	1	0	0	0	0	2	1	0
EIF3D	153.78	2	6	2	2	1	2	3	2	2	1	3	0	2	1	3	8	0	2	1	0	0	0	0	1	0	0	0	0	0	0	0	0	0	0	1	0	0	0	0	1	0	0	0	1	2	1	0	1
LOC505156	154.06	0	2	0	0	1	0	0	2	0	3	1	1	0	0	0	1	2	0	1	0	1	6	4	1	0	3	1	4	3	1	2	2	2	3	5	3	0	6	2	3	0	0	0	0	1	0	0	0
GPBP1	154.63	4	6	2	2	2	0	2	7	9	2	12	9	5	6	7	2	2	0	0	1	3	1	1	1	3	2	0	2	2	2	0	0	1	3	0	1	1	0	0	3	0	2	0	0	0	0	0	2
LMO2	155.2	2	0	1	2	3	5	1	2	2	2	2	4	3	1	5	0	2	4	0	7	0	0	0	2	0	2	1	1	0	1	0	1	2	0	1	1	0	1	1	2	3	2	1	1	2	2	2	3
UBE2V1	155.2	1	2	0	0	1	1	1	1	2	0	0	0	0	2	0	0	0	0	0	0	0	1	0	2	3	1	2	2	1	0	0	0	2	0	0	0	0	1	0	0	0	0	1	3	0	1	3	2
XBPP1	155.2	1	2	0	2	3	3	5	3	6	5	1	8	2	5	3	5	4	4	3	1	0	0	0	0	0	0	0	1	0	0	0	0	0	0	0	0	0	0	0	0	0	3	0	1	0	1	0	1
HIGD1D	156.91	0	2	0	0	0	1	0	2	2	6	2	1	4	3	6	5	0	6	4	8	0	0	0	0	0	0	0	0	0	0	0	0	0	0	0	0	0	0	0	0	2	0	4	4	4	3	6	3
HIGD1D	156.91	0	0	0	0	0	0	0	0	0	0	0	0	0	0	1	0	2	4	1	1	0	1	0	0	0	0	0	0	0	0	0	0	0	0	1	0	0	0	0	0	4	1	1	4	0	3	2	0
CHCHD4	157.2	2	7	11	7	0	0	0	0	0	0	0	0	0	1	0	2	1	0	0	0	0	0	0	0	0	0	0	0	0	0	0	0	0	0	0	0	0	0	0	0	0	2	3	1	2	5	9	2
RNF114	157.48	0	0	0	1	1	0	1	0	0	0	0	1	2	0	0	0	0	0	1	1	0	0	0	0	0	0	0	0	0	1	0	0	1	1	0	0	0	0	0	0	0	0	2	2	0	2	1	0
HNRNPAB	157.77	4	12	3	6	4	1	3	1	0	0	1	2	0	2	0	1	1	1	0	0	0	0	0	0	0	0	0	0	0	1	0	1	0	0	0	0	1	0	0	0	0	0	0	0	0	1	1	0
ETF1	159.2	0	0	0	0	0	0	1	0	1	1	1	0	0	0	0	0	1	0	0	0	0	1	0	0	0	0	0	0	1	0	2	0	0	0	1	0	0	0	0	0	0	0	0	0	1	0	0	0
LOC404103	159.77	8	6	2	3	0	3	5	4	4	6	3	5	3	5	3	3	0	2	4	5	1	0	0	2	0	2	0	0	0	1	0	0	0	0	1	0	0	2	0	1	7	1	5	4	2	1	6	6
PAF1	160.34	0	2	1	0	1	0	0	0	0	0	0	0	0	0	0	0	0	2	1	0	0	0	0	0	0	0	0	0	0	0	0	0	0	0	0	0	0	0	0	0	0	0	0	0	0	0	0	0
TCTEL1	160.34	1	1	0	1	2	1	0	2	1	1	0	0	2	0	4	1	1	1	4	0	0	0	0	0	0	0	0	0	0	0	0	0	0	0	0	1	0	0	0	1	0	0	1	0	0	0	1	0
NINJ1	160.62	4	0	1	2	2	0	2	1	0	2	1	2	1	4	2	0	3	1	1	1	0	0	2	3	0	1	0	0	0	0	1	0	0	0	0	0	3	0	0	0	0	2	0	0	0	1	1	0
CSTB(GeneID:514170)	162.05	4	2	2	4	2	1	1	4	0	0	1	0	0	2	1	4	3	3	7	1	1	0	0	0	0	0	0	2	0	1	1	1	0	1	0	0	0	0	0	1	2	4	0	1	3	2	2	0
RNPS1	162.05	0	2	1	0	0	1	0	0	1	3	1	0	2	0	0	0	1	0	0	0	0	0	1	0	0	0	0	0	0	0	0	0	0	0	0	0	0	0	0	0	0	1	0	0	0	0	1	0
HN1	162.33	0	1	0	0	0	0	1	0	0	1	0	0	0	0	0	0	0	0	0	1	0	1	0	1	1	1	0	0	1	0	0	1	0	1	0	0	0	0	0	0	0	0	0	0	0	1	0	0
C5H22orf32	163.19	1	1	1	0	0	0	0	0	0	0	1	0	2	0	0	0	0	0	0	0	0	0	0	0	0	0	0	0	1	0	0	0	0	0	0	0	0	0	0	0	0	0	0	0	0	1	1	0
FERMT3	165.19	1	0	1	0	1	0	1	0	0	0	0	0	0	0	0	0	0	0	1	0	0	0	0	1	0	0	0	0	0	0	0	0	1	0	1	0	0	0	0	0	0	1	0	0	0	2	1	0
EIF3G	165.76	0	2	0	1	0	0	0	0	1	0	0	0	0	1	0	0	0	0	1	0	1	0	0	0	0	0	0	0	0	0	0	0	0	0	0	0	0	0	0	0	0	0	0	0	0	0	0	1
MFSD10	165.76	0	2	0	0	1	0	0	0	0	2	0	0	1	0	0	1	0	0	1	1	0	0	0	0	0	0	0	0	0	0	0	0	0	0	0	0	0	0	0	0	0	0	0	0	0	0	0	0
TKT	165.76	0	1	0	0	0	0	2	2	1	0	0	1	0	2	2	0	1	0	2	5	0	1	2	0	0	0	1	1	0	2	0	0	0	1	0	0	0	0	1	0	0	1	0	0	2	0	1	1
FAM32A	167.18	0	0	0	0	0	0	0	0	0	0	0	0	0	0	0	0	0	0	0	0	0	0	0	0	0	0	0	0	0	0	0	0	0	0	0	0	0	0	0	0	2	1	0	0	0	0	0	0
TBC1D10C	167.18	0	0	1	2	2	1	0	0	0	0	1	0	0	0	1	0	0	0	0	1	0	0	0	0	0	0	0	0	0	0	0	0	0	0	0	0	0	0	1	0	2	0	0	2	3	5	2	1
IRAK2	170.04	0	1	0	0	0	0	0	0	0	0	0	0	0	0	2	0	0	0	0	0	5	5	3	2	2	1	2	2	0	2	1	0	2	3	1	1	0	2	3	3	2	1	0	0	0	2	0	1
CCNI	170.89	1	1	1	1	5	1	3	0	1	0	1	7	8	3	6	2	1	1	1	2	0	0	0	1	1	3	1	1	1	2	0	2	3	2	0	2	0	0	0	0	1	0	0	0	0	0	0	1
OS9	171.46	1	1	3	4	1	3	2	1	0	2	0	1	3	2	7	3	4	2	5	1	0	1	0	0	1	1	0	2	0	0	1	0	1	0	2	0	0	0	0	0	0	0	0	0	2	0	0	0
TCIRG1	172.03	0	0	0	0	0	0	0	0	0	1	0	0	0	0	0	0	0	0	0	1	0	0	0	0	0	0	0	0	0	0	0	0	0	0	0	0	0	0	0	0	0	0	1	0	1	0	0	0
TIAL1	173.18	0	0	1	3	3	1	1	2	1	5	1	1	3	1	1	0	0	4	0	0	0	1	0	0	0	1	1	0	0	0	0	1	1	0	0	1	0	0	0	1	1	0	2	0	0	0	0	0
C7H5orf32	173.46	2	2	3	1	1	1	1	0	1	1	2	1	4	4	0	0	3	3	3	1	4	0	2	2	2	2	3	1	1	2	3	3	1	1	5	1	1	1	0	1	0	0	0	0	0	0	1	1
TINP1	175.46	0	0	0	0	0	0	1	1	0	0	0	1	0	0	0	0	0	0	0	0	1	1	0	0	0	0	2	0	0	0	0	0	0	0	0	1	0	0	0	0	0	0	1	0	1	1	3	8
GAK	176.03	0	0	0	0	0	0	1	0	0	1	0	1	0	0	0	0	0	1	0	0	0	1	1	0	0	0	0	1	0	1	0	1	0	0	2	0	0	1	0	0	0	1	0	0	0	0	0	0
EIF4A3	176.31	0	2	2	0	1	2	5	3	3	9	6	4	4	0	4	0	4	4	2	0	0	0	0	0	0	0	0	0	0	1	0	0	0	0	0	0	0	0	0	0	0	0	0	0	0	0	0	0
PSMB10	176.88	2	0	0	0	1	1	0	0	0	0	0	1	0	0	0	0	0	0	1	0	0	0	0	0	0	0	0	0	0	0	0	0	0	0	0	0	0	0	0	0	1	0	0	0	0	0	0	1
PTTG1IP	178.31	0	3	1	3	1	1	1	6	3	5	5	10	11	8	4	6	4	3	0	0	0	0	1	0	0	1	0	1	0	0	0	0	1	0	0	0	0	0	0	0	0	0	0	0	0	4	1	3
ACOT11	178.88	6	3	2	7	6	7	4	3	1	2	2	0	1	0	1	1	3	1	1	0	0	0	3	2	1	0	1	3	1	2	5	0	1	1	0	1	2	4	0	1	3	0	0	1	1	1	1	0
GPI	178.88	0	0	0	0	1	1	1	1	0	0	0	0	1	1	0	0	0	0	1	1	0	0	1	0	0	1	0	0	0	0	1	0	1	1	0	2	2	0	0	0	0	0	0	0	0	0	0	0
REPS1	178.88	1	1	3	1	1	1	1	2	0	0	0	2	0	0	3	1	0	0	2	0	2	4	1	1	6	3	3	2	2	0	3	3	4	1	2	1	1	0	3	3	1	0	1	0	1	3	0	2
SGK1	179.45	3	2	2	4	6	1	3	0	4	0	4	3	4	4	3	1	2	1	2	0	0	0	0	1	0	0	0	0	0	0	1	0	0	0	0	0	0	0	0	0	2	3	2	3	3	5	4	4
AES	180.02	5	3	5	5	5	6	5	3	2	3	2	2	1	5	6	2	1	2	2	0	1	0	0	0	0	0	0	0	1	0	0	0	1	0	1	1	1	1	0	1	3	8	8	5	4	2	8	1
DGKA	181.73	0	0	1	0	3	2	1	0	1	0	0	1	0	0	1	0	1	0	0	0	0	0	0	1	0	0	0	0	2	0	0	0	0	1	1	0	0	2	0	0	0	1	0	1	2	4	3	2
SULT1A1	181.73	1	0	0	1	0	0	1	0	0	0	0	0	0	0	1	0	0	0	0	1	0	0	0	0	0	1	0	0	0	0	0	0	0	0	0	0	0	0	0	0	0	0	0	0	1	0	1	0
CMTM6	182.31	1	0	1	1	0	0	1	0	1	1	0	0	0	0	0	0	0	0	0	0	0	0	0	0	1	0	0	0	0	0	0	1	0	1	0	0	0	0	0	0	0	0	0	1	0	0	0	0
SATB1	182.31	1	1	3	2	2	1	1	2	1	1	0	1	2	5	0	3	2	0	3	2	5	8	3	6	5	5	7	4	1	4	4	1	2	1	3	4	4	2	2	1	0	1	0	2	2	1	1	4
PPP2R5A	183.45	2	3	2	4	5	3	12	5	2	3	4	2	6	5	5	5	2	1	3	0	0	0	0	1	1	2	1	5	6	4	2	2	2	0	0	0	1	3	2	2	1	0	0	0	1	0	0	0
MAPK14	183.73	5	6	6	9	3	3	2	1	1	0	1	3	0	1	1	2	3	3	3	0	0	0	2	2	1	1	1	0	1	4	3	1	0	3	0	4	1	1	2	1	0	0	2	0	1	4	1	1
PNRC1	184.87	0	0	0	0	0	0	0	0	0	0	7	3	2	0	0	2	1	0	0	0	0	0	0	0	0	0	0	0	0	0	1	0	0	0	0	0	0	0	0	0	0	0	0	2	0	2	1	1
IL-1-alpha	185.73	7	2	7	4	6	1	3	7	8	4	3	5	4	1	4	7	7	6	5	1	4	3	5	10	3	3	3	3	3	2	2	1	1	6	0	2	1	5	1	1	4	3	0	6	4	4	4	1
LITAF	186.01	4	1	3	3	3	1	6	3	2	2	2	5	1	4	3	2	4	3	3	4	6	7	2	7	4	0	4	1	2	0	4	3	2	1	2	4	1	4	10	3	4	1	0	2	2	0	1	1
RBM3	186.01	1	1	1	0	3	0	0	1	1	2	1	0	1	2	5	2	3	4	4	1	0	0	0	0	0	0	1	0	2	0	0	0	0	0	0	0	0	1	0	0	4	3	1	1	1	5	1	1
C3H1orf77	186.87	2	1	0	0	2	1	0	2	0	3	0	0	2	0	0	2	1	0	0	0	0	0	0	0	0	0	0	0	1	0	0	0	0	0	1	0	0	0	0	0	0	0	0	1	0	0	3	2
NGDN	187.16	0	2	3	2	3	2	3	6	8	6	1	3	4	3	2	5	3	1	1	0	0	1	0	0	0	0	0	0	0	0	0	0	0	0	0	0	0	0	0	0	0	1	0	2	0	0	0	0
RHOG	188.3	0	0	0	0	0	0	0	0	0	1	1	0	0	1	3	0	1	0	0	0	0	0	0	0	0	0	0	0	0	0	0	0	0	0	0	0	0	1	0	1	0	0	0	0	0	1	2	1
COQ10B	188.58	3	0	1	4	0	0	0	2	3	2	2	1	0	3	0	0	0	1	1	0	0	0	0	1	1	0	0	0	1	0	0	0	0	1	0	1	1	0	0	2	0	0	0	2	0	0	0	1
ALDOA	189.44	9	6	2	3	3	1	1	4	4	1	3	3	1	0	0	3	0	0	1	0	0	0	0	0	0	0	0	0	0	0	0	0	0	0	0	0	0	0	0	0	0	0	1	1	1	0	0	0
MCL1	189.72	3	0	0	0	0	1	0	1	1	0	1	0	1	0	1	0	1	1	2	0	0	0	0	0	0	0	0	0	0	0	0	0	0	0	0	0	0	0	0	0	0	0	0	1	2	0	1	0
PAIP2	191.15	1	0	0	0	0	2	0	0	1	0	0	1	1	0	0	1	2	0	0	1	0	0	0	1	1	0	0	1	0	0	0	0	1	0	1	0	0	1	0	1	2	0	0	0	2	0	1	0
ZFP36L1	191.72	0	0	0	1	0	0	0	0	0	0	1	2	1	2	1	1	2	0	0	0	0	0	0	0	0	0	0	0	0	0	0	0	0	0	0	0	0	0	0	0	0	0	0	0	1	0	1	2
HNRNPR	193.15	2	3	2	1	5	2	5	6	4	3	4	7	2	3	0	2	0	0	0	0	1	0	2	0	0	0	3	0	2	2	1	0	0	0	0	1	1	1	1	0	0	0	0	1	1	1	0	0
CD2AP	193.72	0	2	2	2	2	1	0	0	0	1	1	0	2	0	1	0	0	0	0	0	0	0	2	1	2	1	1	1	0	0	0	1	0	0	1	0	2	1	0	2	0	0	1	1	0	1	0	0
U2AF1	193.72	1	2	1	0	2	3	1	6	5	3	4	2	4	5	6	3	6	1	4	0	0	0	0	0	0	1	0	0	0	0	0	0	1	1	0	1	0	0	0	1	0	0	2	2	3	0	3	3
SELK	194.29	5	6	3	8	5	3	6	1	5	6	6	6	5	7	1	0	0	0	0	2	0	0	0	0	0	0	0	0	0	0	0	0	0	0	0	0	0	0	0	0	0	1	0	1	1	0	0	0
SMARCA5	194.29	0	4	6	4	5	5	8	3	2	2	3	4	4	5	3	4	0	4	1	0	1	2	2	0	2	0	0	0	0	0	1	2	2	0	0	0	0	2	0	1	1	0	1	1	0	0	0	3
CROP	194.57	0	0	0	0	0	0	0	0	1	0	1	0	1	0	0	6	6	3	1	0	0	0	1	1	1	0	0	1	1	1	0	0	1	1	0	0	0	1	0	0	0	0	0	0	0	0	1	0
STK19	195.43	0	1	0	0	0	0	0	0	2	0	0	1	0	0	0	1	0	0	0	0	0	0	0	0	0	0	1	0	0	0	0	0	1	0	0	0	0	0	0	0	1	1	3	0	2	1	1	2
DEDD2	196.29	0	0	0	0	0	0	0	0	0	0	0	0	0	0	1	0	0	0	1	0	0	0	0	0	0	0	0	0	0	1	0	0	0	0	1	0	0	0	0	0	1	0	3	0	0	0	4	2
GMIP	196.86	1	0	0	0	0	1	0	0	0	0	0	1	0	0	0	0	2	0	1	1	0	0	0	0	0	0	0	0	0	0	0	0	0	0	0	0	1	0	0	0	0	1	0	1	0	2	0	0
LOC781671,JOSD1	198.57	0	0	0	0	0	0	1	0	0	1	0	0	0	1	3	3	1	3	1	0	0	0	0	0	0	0	0	0	1	0	0	0	0	0	0	0	1	0	0	0	0	0	0	0	1	2	0	0
PFKFB3	198.85	0	0	0	1	1	0	0	0	0	0	1	0	0	0	0	0	1	1	3	2	0	1	0	0	0	0	0	0	1	0	0	0	0	0	0	0	0	1	0	2	0	1	2	3	2	1	2	3
SC5DL	199.14	4	7	3	5	0	4	2	6	3	3	8	1	3	10	2	3	9	3	1	3	0	1	2	1	2	0	0	0	0	1	0	0	0	0	0	0	0	0	0	0	0	1	1	1	0	1	0	1
CAPNS1	201.99	0	0	2	0	0	2	0	1	0	4	1	1	2	3	1	3	2	2	1	0	0	0	0	0	0	0	0	0	0	0	0	0	0	0	1	0	0	0	1	0	0	0	0	0	1	0	0	1
CNN2	203.13	1	0	0	0	1	0	0	0	0	1	0	0	0	0	0	0	0	0	0	2	0	0	0	0	0	0	1	0	0	0	0	0	0	0	0	0	0	0	0	0	0	0	1	0	1	0	1	2
LY6E	203.13	3	0	0	2	1	4	1	1	2	0	0	0	0	1	0	1	0	2	3	0	0	0	0	0	3	0	2	0	0	1	0	0	0	0	0	0	1	0	0	0	0	0	0	1	1	0	0	2
RAB27A	203.13	1	1	0	2	1	0	1	1	1	0	1	0	1	1	0	0	0	1	0	0	0	3	2	0	2	0	1	1	0	1	0	0	0	0	2	0	1	0	1	0	1	2	1	2	2	1	0	0
SAMSN1	203.13	2	0	0	0	0	1	2	0	1	2	0	1	1	1	1	1	4	0	0	0	1	0	1	0	2	2	0	2	2	2	3	0	0	4	0	3	0	1	2	1	1	0	1	0	0	0	1	3
TYROBP	205.41	1	0	0	2	3	5	1	2	5	3	3	5	5	11	3	1	0	0	2	0	0	1	0	0	0	0	0	0	1	0	0	0	0	0	0	0	0	0	0	0	0	0	0	0	0	0	0	0
VASP	206.84	1	7	3	0	2	1	2	3	1	1	0	0	2	0	0	0	1	1	0	1	0	0	0	0	0	0	0	0	0	0	0	2	0	0	0	1	0	0	1	0	0	1	0	1	0	1	1	0
ATP5G3	207.13	6	4	3	4	6	8	8	8	5	8	3	7	1	1	2	4	0	1	2	2	0	0	0	0	0	0	0	0	1	0	0	0	0	0	0	0	0	0	0	0	1	0	0	0	2	0	0	0
RPL15	207.7	0	0	0	0	0	0	0	2	2	0	0	4	2	4	2	6	4	10	4	1	0	0	0	0	1	0	0	0	0	0	0	0	0	0	0	0	0	0	0	0	0	0	0	0	1	0	0	0
ELF1	208.55	2	1	0	0	1	2	1	0	0	1	0	2	1	0	1	1	0	2	1	0	1	1	0	0	4	1	2	0	0	2	2	2	0	2	1	0	2	0	3	0	1	0	1	0	1	1	2	1
CDKN1A	209.69	0	0	0	0	0	0	0	0	0	0	2	2	0	4	2	0	1	2	2	0	0	1	0	0	2	1	0	1	0	0	0	0	1	0	1	0	1	3	0	0	5	4	4	3	2	0	3	1
SASH3	209.69	3	2	2	0	1	2	0	3	1	0	2	1	0	1	0	0	2	1	0	1	0	0	0	0	0	1	0	1	1	2	1	1	0	1	0	0	1	1	0	1	3	0	3	4	3	1	2	0
PNN	210.26	1	0	0	0	0	0	0	0	0	2	0	0	1	1	0	0	0	0	1	0	0	0	0	0	0	0	0	0	0	0	1	0	0	0	0	1	0	0	0	0	1	0	0	0	0	0	2	0
ATF3	211.41	1	1	3	4	4	3	2	3	6	4	2	12	3	11	5	11	9	1	3	3	0	4	5	5	2	2	7	4	4	2	0	1	0	1	2	2	2	0	1	1	2	1	0	1	0	0	2	1
ACTR2	211.69	3	2	2	2	5	4	3	3	6	0	1	0	1	0	0	0	0	0	0	0	0	0	0	0	1	1	0	0	0	1	0	1	2	2	1	1	0	2	0	1	0	0	0	2	0	0	0	0
RELA	211.69	0	5	4	2	3	1	5	4	3	2	3	0	1	1	0	1	4	2	2	0	0	0	0	0	1	0	0	0	0	0	0	0	0	0	0	0	0	0	0	0	0	0	0	0	0	0	0	0
SFRS3	211.98	2	0	1	0	3	2	2	5	1	2	7	3	1	1	2	2	3	0	0	0	0	0	0	0	0	0	0	0	0	0	0	0	0	0	0	0	0	0	0	0	1	0	1	0	0	2	1	0
IL2RG	212.83	1	1	0	0	1	1	2	0	1	2	3	1	1	1	2	1	1	2	2	0	0	0	0	0	1	0	0	1	0	1	0	0	0	1	0	1	0	0	1	0	1	0	2	1	2	0	1	0
PKN1	213.12	0	0	0	0	0	0	1	3	5	3	2	1	0	1	0	0	0	0	0	0	0	0	1	0	0	1	1	0	0	0	1	0	2	0	0	0	1	0	0	1	1	0	0	0	0	1	0	0
YPEL3	213.12	1	0	1	0	1	0	0	0	1	0	1	0	0	0	1	1	0	0	0	0	0	0	0	0	0	0	0	0	0	0	0	0	0	0	0	0	1	0	0	0	0	0	0	0	0	0	0	0
TRA2A	215.4	3	2	1	3	1	3	5	7	9	14	6	6	8	10	5	3	2	2	0	0	0	0	0	3	0	0	0	0	1	0	1	0	0	0	0	0	3	1	1	1	0	2	1	7	1	7	10	2
ALDH2	219.39	1	3	2	6	0	1	2	0	1	5	1	1	3	2	4	1	2	5	1	0	0	0	0	0	1	0	1	0	0	0	0	0	0	0	0	0	0	0	0	0	0	1	0	1	0	0	1	0
ATF4	220.54	2	4	2	0	0	3	0	1	0	0	0	0	1	0	0	1	0	0	0	0	0	0	0	0	0	0	0	0	0	0	0	0	0	0	0	0	0	0	0	0	0	0	0	0	0	1	1	1
STK38	220.54	0	1	1	0	0	0	0	3	6	5	3	2	0	1	0	0	1	0	1	1	0	0	1	0	2	2	0	0	0	0	1	0	1	2	1	1	1	0	1	0	2	0	0	0	0	0	2	0
ND1	222.24	0	0	0	0	0	0	0	0	0	0	0	0	0	0	0	0	0	0	0	0	0	0	0	0	0	0	0	0	0	0	0	0	0	0	0	0	0	0	0	0	0	0	0	0	0	0	0	0
NCOA4	222.53	4	3	5	4	5	2	7	4	2	8	4	5	3	4	7	7	3	0	0	0	0	0	1	0	0	0	0	0	1	0	0	0	0	0	1	1	0	1	1	0	0	0	1	0	0	0	0	0
STK17A	223.96	0	0	0	0	0	0	0	0	0	2	0	0	0	0	0	0	0	0	0	0	0	0	0	0	0	0	0	0	0	0	1	0	0	1	1	0	0	0	0	1	0	2	0	3	0	0	0	0
FOSB	226.24	1	1	0	0	0	1	1	0	3	1	2	1	3	2	1	4	2	4	3	0	0	0	0	0	0	0	0	0	0	0	0	1	0	0	0	1	0	1	0	0	2	4	2	3	8	0	1	2
WARS	227.09	1	0	0	0	1	0	0	0	3	0	0	0	0	0	0	1	1	0	1	0	1	0	0	0	0	1	0	1	0	0	1	1	0	0	0	0	1	0	0	0	1	0	0	1	0	0	0	1
JUND	227.95	0	0	0	0	0	0	1	2	0	1	0	0	1	1	0	0	1	1	0	0	0	0	0	0	0	0	0	0	0	0	0	0	0	0	0	0	0	0	0	0	0	3	2	0	1	0	1	2
LOC777594	227.95	0	0	0	0	0	0	0	0	0	0	0	0	0	0	1	1	3	2	0	1	0	0	0	0	0	0	0	0	0	0	0	0	0	0	0	0	1	0	0	0	0	1	0	4	6	1	2	0
LDHA	229.38	2	0	3	5	2	3	5	3	1	3	4	3	3	1	4	2	3	5	2	2	0	0	1	0	0	0	1	0	0	0	0	0	0	0	0	2	0	0	0	0	2	1	0	1	2	3	5	2
C13H10ORF97	232.23	6	7	6	2	0	3	0	6	2	3	1	0	3	5	4	8	6	11	4	3	2	1	7	3	4	3	3	3	1	5	0	0	3	2	2	1	0	0	1	2	0	1	0	1	0	0	1	0
CNOT1	232.52	0	0	1	1	1	0	0	0	1	0	0	0	0	0	0	0	1	0	2	1	0	1	0	0	0	0	0	1	0	1	1	1	0	0	1	0	1	1	1	0	0	1	0	0	1	1	1	0
CNBP	233.09	4	8	3	4	4	2	5	4	5	6	1	2	0	0	2	0	0	1	2	0	0	0	0	0	0	0	0	0	0	0	0	0	0	0	0	0	0	0	0	0	0	1	0	0	1	0	0	1
DDIT4	233.66	3	1	0	0	0	0	1	0	0	0	0	1	0	0	1	0	0	0	0	0	0	0	0	0	0	0	0	0	0	0	0	0	0	0	0	0	1	0	0	0	0	0	1	1	0	2	3	1
PTGES3	237.08	1	0	0	1	0	1	1	0	0	2	1	2	1	1	0	3	3	2	0	0	0	2	0	0	0	0	0	1	0	0	0	0	1	1	0	0	0	1	1	0	0	2	0	0	1	0	1	0
ATP6	237.65	0	0	0	0	0	0	0	0	0	0	0	0	0	0	0	0	0	0	0	0	0	0	0	0	0	0	0	0	0	0	0	0	0	0	0	0	0	0	0	0	0	0	0	0	0	0	0	0
EIF5	237.66	0	0	0	3	7	2	6	1	3	0	1	1	1	0	0	0	0	0	0	0	0	0	0	0	0	0	0	0	0	0	0	0	0	0	0	0	0	0	0	0	0	0	1	1	0	1	5	4
UNC119	239.37	1	1	0	0	0	0	0	1	0	0	0	1	0	1	0	0	0	0	0	1	0	0	0	0	0	0	0	0	0	0	1	0	0	0	0	0	0	0	0	0	1	0	0	0	25	7	1	0
HIF1A	242.5	1	1	5	4	2	6	5	2	5	4	5	3	6	3	1	1	0	2	2	0	0	1	2	0	2	1	1	1	0	1	1	0	0	2	1	0	0	0	0	1	0	1	0	1	3	1	0	0
COX7B	243.64	3	0	1	0	0	0	0	0	0	0	1	0	0	0	0	1	0	0	0	0	0	0	0	0	1	0	0	0	0	0	0	0	0	0	0	0	0	0	0	0	0	0	0	1	1	0	0	0
H2AFV	245.07	0	0	0	1	0	0	2	1	0	1	5	4	2	3	3	3	4	0	2	0	0	0	0	1	0	1	0	0	0	0	1	1	0	1	0	0	0	0	0	0	0	0	1	1	0	1	0	0
CDC42	247.35	0	0	1	0	1	1	1	2	1	0	1	1	0	3	0	1	0	2	2	1	16	9	9	18	11	11	28	18	14	9	9	11	0	4	2	4	4	3	3	3	0	1	1	1	0	1	0	0
C13H20orf149	250.21	6	9	4	1	2	1	0	0	1	7	1	0	2	2	1	1	2	0	2	0	0	0	0	0	0	0	0	0	0	0	0	0	0	0	0	0	0	0	0	0	0	0	0	0	0	0	3	1
FGD2	255.91	0	0	1	1	1	1	0	2	4	2	0	0	1	2	1	7	1	0	0	0	2	3	5	3	2	1	1	0	3	0	0	3	1	0	1	1	0	0	2	0	0	1	1	0	0	2	1	1
MGC148714	259.91	3	7	4	10	3	9	9	3	4	8	7	5	2	3	0	3	1	1	3	2	0	0	0	0	0	0	0	1	0	0	0	0	0	0	0	0	0	0	0	0	1	0	0	0	0	1	0	0
SEC22C	264.19	0	0	0	0	0	0	0	0	0	0	0	0	0	0	0	2	2	1	0	0	1	0	3	0	2	0	0	1	1	0	0	0	1	3	1	1	0	3	1	0	1	0	0	0	0	4	0	3
YPEL5	264.19	2	3	5	3	2	2	4	4	5	4	3	5	5	2	6	7	1	2	1	0	0	0	0	0	0	1	0	2	2	0	0	0	1	0	0	1	0	1	2	0	2	0	1	0	1	0	1	0
RGS1	267.04	4	0	6	1	2	5	0	0	4	3	3	5	1	3	1	2	1	6	3	1	0	0	1	0	0	0	0	1	1	0	1	1	0	0	0	1	0	0	2	0	1	0	3	4	3	3	4	3
TPM3	268.46	0	0	0	0	0	0	0	0	1	1	0	0	1	0	1	1	1	3	2	3	1	1	1	1	1	0	0	0	1	1	0	0	0	2	1	1	0	0	0	1	0	0	0	0	0	0	1	0
ARPM1	269.32	0	0	0	0	0	0	0	0	1	3	0	0	0	0	0	1	0	0	0	0	0	0	0	0	0	0	1	0	0	0	0	0	0	0	0	0	0	0	0	0	1	0	0	0	0	0	2	2
HNRPM	270.18	2	0	0	0	0	0	0	0	1	0	0	0	0	0	0	1	0	1	0	0	0	0	1	1	0	0	0	0	0	1	2	1	0	0	0	1	1	0	0	1	0	0	0	0	0	0	0	0
SPOCK2	270.46	2	2	0	0	1	1	0	2	0	0	0	0	0	0	0	0	1	0	0	1	0	0	0	0	0	1	1	0	0	0	1	0	2	0	1	1	0	0	1	0	0	0	0	0	0	0	1	2
TNF	274.17	2	0	1	0	0	0	0	1	0	2	1	1	1	0	3	1	0	0	2	0	0	0	0	0	0	0	0	0	0	0	0	0	0	0	0	0	0	0	0	0	0	0	0	0	0	1	0	0
CMTM3	277.31	1	5	4	3	1	5	3	6	1	1	4	1	0	1	0	0	0	1	0	0	0	0	0	0	1	0	0	0	0	0	0	0	0	0	0	0	0	0	0	0	0	0	3	2	0	1	1	1
MFNG	278.16	1	3	3	1	0	1	2	1	0	1	1	0	1	0	3	0	0	3	1	0	0	0	1	0	0	3	0	0	0	0	0	1	0	2	0	0	0	1	1	1	0	0	0	0	0	0	0	4
BHLHB2	278.45	2	2	2	1	1	1	2	3	1	4	1	0	3	3	0	2	1	1	0	0	0	0	1	0	0	1	0	0	0	0	0	0	0	0	0	0	0	0	0	0	0	0	0	0	2	4	5	1
S100A9	280.45	1	2	1	1	2	6	6	2	2	0	0	1	2	0	1	0	1	3	3	2	0	0	0	0	0	0	1	0	0	0	0	0	0	0	3	0	0	0	0	0	0	1	6	2	4	0	3	5
IFRD1	285.01	2	4	1	5	0	4	3	3	3	6	7	3	1	3	1	1	1	2	0	0	0	0	1	0	0	1	0	0	0	0	0	1	0	0	0	0	0	0	0	1	0	0	0	0	0	1	0	0
ZYX	287.58	13	11	7	10	4	10	8	12	4	5	10	6	2	3	3	3	5	2	1	0	0	0	0	0	0	0	0	0	0	1	0	0	0	0	0	0	0	0	0	0	2	0	0	0	3	3	1	0
IER2	290.43	0	0	0	0	2	0	0	0	0	0	0	1	0	1	1	0	0	0	0	0	0	0	0	0	0	0	0	0	0	0	0	0	0	0	0	0	0	0	0	0	0	0	0	0	1	0	0	0
NONO	293.57	2	3	2	1	3	0	1	2	3	3	1	6	3	1	5	0	3	3	5	1	0	3	3	2	0	4	1	3	3	4	0	1	1	0	2	2	0	2	5	2	1	3	2	3	3	6	2	3
RASA3	295.28	4	2	0	1	1	1	1	1	0	0	0	0	1	0	1	3	1	2	1	0	0	0	0	0	1	0	1	1	1	1	2	0	2	0	0	4	0	1	1	0	0	0	0	0	0	0	0	1
MGC128424	297	2	3	3	4	2	0	1	0	5	3	1	5	0	2	8	3	4	5	8	2	1	1	2	0	2	2	0	2	3	3	2	1	3	3	2	0	2	0	2	0	1	1	5	2	2	3	3	3
DDX17	299.85	5	4	4	6	2	5	5	5	2	0	4	6	5	5	4	0	0	2	0	1	0	0	0	0	0	0	1	0	1	0	0	2	0	1	0	0	0	0	0	0	1	0	0	0	2	1	0	0
SF3B3	299.85	0	0	0	0	1	0	1	1	2	1	1	0	0	1	0	0	1	0	0	1	0	0	1	1	0	1	3	0	1	0	1	0	1	0	1	4	2	0	0	0	0	1	0	1	0	0	0	3
PLEKHO2	301.27	2	2	3	2	2	2	2	0	1	2	1	0	0	2	2	1	1	4	1	0	0	0	1	0	0	0	1	0	1	0	0	1	0	0	0	0	1	0	0	0	0	0	0	0	0	0	1	0
THBS1	302.13	1	3	4	6	0	2	2	5	6	6	3	5	2	4	1	3	2	2	5	2	0	1	1	1	3	2	1	4	1	6	3	4	5	2	0	1	2	2	2	2	6	3	2	3	6	4	3	7
CSDE1	303.27	0	1	0	0	1	0	3	3	1	8	3	3	3	0	0	2	0	1	1	1	0	0	0	1	1	0	0	0	0	0	0	0	0	0	1	1	0	0	1	1	0	0	0	0	0	0	1	0
PPP1CC	303.56	1	2	1	1	1	0	2	0	0	3	3	1	2	1	0	1	0	1	1	0	0	0	0	0	0	0	1	1	0	1	0	1	0	0	0	0	0	0	0	2	0	0	1	0	0	0	1	0
HNRPA2B1	304.41	2	3	3	4	8	7	4	3	3	4	0	0	0	0	0	0	1	0	0	0	0	0	0	0	0	0	0	0	0	0	0	0	0	0	1	0	0	0	0	0	0	0	0	1	0	0	1	1
FLI1	305.84	0	1	0	0	0	1	0	0	1	0	1	0	0	0	0	2	0	0	0	0	1	1	1	1	0	0	0	0	0	1	1	5	0	1	0	3	2	0	1	0	0	0	2	0	0	0	0	0
DUSP1	307.84	0	1	1	1	3	1	2	0	0	2	2	0	1	0	0	1	3	1	2	0	0	0	0	0	0	0	1	0	0	0	0	0	0	0	0	0	0	0	0	0	0	0	0	3	2	3	5	0
CYBA	310.98	4	1	4	3	2	0	1	1	1	0	0	1	0	0	0	0	0	0	0	1	0	0	0	1	0	0	0	0	0	0	0	0	0	0	0	0	0	0	0	0	0	0	0	0	0	0	0	1
EIF5A	312.4	1	5	4	2	5	8	11	11	8	2	7	2	5	8	1	6	4	4	0	0	0	0	0	0	0	0	0	0	1	0	1	0	0	0	0	0	0	0	0	2	0	0	0	0	0	1	0	0
CNP	312.69	3	2	4	0	1	2	3	4	0	2	2	1	0	1	2	0	1	0	2	1	50	35	42	42	40	29	30	35	12	35	31	45	43	33	32	52	58	60	48	45	4	4	2	1	1	3	2	2
ZNF207	313.26	1	1	2	0	1	1	0	0	0	0	1	0	0	1	0	0	0	0	0	1	0	0	0	1	0	1	0	0	0	0	1	0	1	0	1	0	0	0	0	0	0	0	1	0	0	0	0	1
YWHAE	320.1	0	0	1	0	0	1	0	1	0	0	1	1	2	0	0	0	0	0	1	0	0	0	1	0	1	0	2	0	0	0	0	3	0	0	0	0	0	1	1	0	0	1	0	0	0	1	1	0
ITM2C	322.1	3	3	5	2	2	1	2	2	3	1	0	1	1	8	3	2	3	3	2	0	0	0	1	2	0	0	0	0	0	0	0	0	0	0	0	0	0	3	0	1	0	2	2	1	2	3	2	4
LOC539596	322.39	4	3	3	7	3	5	5	2	1	2	1	4	2	3	1	2	2	0	2	4	3	11	7	6	12	5	6	5	6	3	2	2	5	4	4	1	7	2	4	2	2	0	2	1	1	0	4	1
SSR4	323.81	0	0	3	2	1	4	2	1	1	0	0	1	1	0	0	0	0	0	0	1	0	0	0	0	0	0	1	0	0	0	0	0	0	0	0	0	0	0	0	0	0	0	0	0	0	0	1	1
LIMD2	324.1	0	0	0	0	0	0	2	1	0	1	1	0	0	0	0	0	0	0	0	0	0	0	0	0	0	0	0	0	0	0	0	0	0	0	0	0	0	0	0	0	2	1	0	0	0	0	0	0
DAZAP2	326.38	1	0	1	0	1	1	1	0	0	0	2	4	4	5	2	1	0	0	1	1	0	0	0	0	0	0	0	0	0	0	0	0	0	0	0	0	1	0	0	0	0	0	0	0	0	2	0	0
SOAT1	330.38	3	2	7	3	3	5	1	2	0	3	1	3	4	3	1	2	4	3	1	2	4	3	1	3	3	1	3	3	2	1	2	7	5	0	1	2	2	3	2	2	0	0	0	0	0	0	3	0
IDO1	333.51	0	0	0	0	1	2	2	0	2	0	4	3	2	2	2	1	0	1	0	2	0	2	0	0	2	0	0	0	1	0	1	2	0	0	1	3	0	1	2	1	1	0	2	5	1	1	1	0
EFHD2	341.22	4	2	2	2	3	5	1	2	1	4	2	0	1	1	0	0	3	4	3	1	0	0	0	1	1	0	1	0	0	0	0	0	0	1	0	0	0	0	0	1	0	1	2	0	0	3	1	2
HMGN2	347.78	3	0	1	0	1	0	1	2	1	1	1	1	0	0	0	1	0	1	0	0	0	0	0	0	0	1	0	0	0	0	0	0	0	0	0	0	0	0	0	0	0	1	0	1	0	0	1	1
USMG5	348.06	0	0	1	0	0	0	0	0	0	0	0	0	0	0	0	0	0	0	1	0	0	0	0	0	0	0	0	0	0	0	0	0	0	0	0	0	0	0	0	0	0	1	0	0	2	2	1	0
USMG5	348.06	1	0	0	0	0	0	1	0	0	0	0	0	0	0	0	0	0	0	1	0	0	0	0	0	0	0	1	0	0	0	0	0	0	0	0	0	0	0	0	0	0	0	0	0	0	0	0	0
USMG5	348.06	0	0	0	2	2	1	2	0	1	0	0	2	1	2	0	4	2	1	2	2	0	0	0	0	0	0	0	0	0	0	0	0	0	0	0	0	0	0	0	0	1	0	0	0	1	0	1	1
JUN	352.63	1	1	1	0	1	1	1	1	1	3	5	1	2	1	1	1	0	1	0	0	0	0	0	0	0	0	0	0	0	0	0	0	0	0	0	0	0	0	0	0	2	2	3	4	2	1	1	3
YWHAB	353.2	0	1	1	1	1	0	0	0	0	0	0	0	0	0	0	0	0	0	2	0	0	0	1	1	0	0	0	1	0	1	0	0	0	0	0	0	0	2	2	0	0	5	1	0	0	0	1	2
SFRS5	354.34	0	0	0	0	0	1	0	0	0	0	5	2	4	0	0	0	0	0	1	0	0	0	0	0	0	0	0	0	0	0	1	0	0	0	0	0	1	0	0	0	0	0	0	0	0	1	0	1
COTL1	360.9	0	0	0	0	0	3	0	2	6	5	5	8	2	5	7	2	0	1	0	0	0	0	0	1	2	2	1	2	1	1	0	0	0	0	0	0	1	0	0	0	0	0	2	0	2	0	3	1
SAT1	361.76	1	5	4	2	4	6	2	2	1	4	3	2	0	3	4	2	0	2	0	1	0	0	0	0	0	0	0	0	0	0	2	0	0	0	0	0	0	0	0	0	1	5	6	3	1	2	3	1
ID2	365.47	0	2	5	2	1	1	2	0	4	1	6	5	2	1	4	2	5	2	0	0	0	0	0	0	0	0	0	0	0	0	0	0	0	0	0	0	1	0	0	0	1	0	1	2	0	2	4	11
UBE2D3P	369.18	0	0	0	0	0	1	4	0	0	2	1	1	0	1	0	0	0	1	0	0	0	0	0	0	0	0	1	0	0	0	0	0	0	0	0	0	1	1	2	0	2	0	0	1	2	4	1	0
UQCRH	373.46	0	0	0	0	0	1	0	0	0	0	0	0	0	0	0	0	1	0	0	0	0	1	0	0	0	0	0	0	0	0	1	0	0	0	1	0	0	1	0	0	0	4	0	2	1	4	1	1
PNRC2	376.59	5	1	5	3	1	1	1	3	4	3	4	5	3	5	2	1	2	0	1	0	0	0	0	0	0	0	0	0	0	0	0	0	0	0	0	0	0	0	0	0	1	0	0	0	1	0	0	2
CTSH	381.73	3	3	3	7	1	7	4	9	4	3	1	0	3	3	5	2	3	2	2	2	3	1	2	1	1	1	0	1	1	0	1	0	0	0	0	1	0	0	0	0	0	0	0	0	1	0	0	0
EIF4A1	386.29	0	0	0	0	1	1	2	0	0	0	0	0	0	0	1	1	0	0	1	1	0	0	0	0	0	0	0	0	0	1	0	0	0	0	0	0	0	0	0	0	0	1	2	0	0	0	0	0
PPIF	387.15	1	1	0	0	0	0	0	1	1	3	1	2	1	2	3	1	0	1	1	0	0	0	0	1	0	0	0	0	1	0	0	0	0	0	0	0	1	1	0	0	1	3	1	3	1	1	3	1
ATP5E	387.72	10	6	4	5	9	2	1	0	0	0	0	1	0	0	2	0	0	0	0	0	0	0	0	0	0	0	0	0	0	0	0	0	0	0	0	0	0	0	0	0	1	0	1	0	0	0	0	1
ATP5E	387.72	0	0	1	1	0	0	0	0	1	0	1	1	1	0	0	0	0	2	3	4	13	4	4	0	0	4	1	0	0	0	3	0	0	2	2	1	1	1	2	5	2	2	2	2	1	3	0	0
ITGB1	390	2	1	3	1	3	3	1	1	2	1	1	0	0	1	1	1	0	1	0	1	0	0	2	4	0	0	0	1	1	0	1	1	0	2	0	0	3	0	1	4	0	0	0	0	0	1	2	1
NPM1	392.57	6	5	6	5	6	5	3	5	7	4	3	5	7	7	6	4	3	4	5	1	0	0	1	0	0	1	0	1	0	0	1	0	1	3	0	0	1	0	0	0	2	0	1	1	2	1	1	0
GAPDH	393.71	0	0	0	1	0	0	0	0	0	0	0	0	0	0	0	0	1	0	1	0	0	0	0	0	0	0	0	0	0	0	0	0	0	0	0	0	0	0	0	0	0	0	0	0	0	0	0	0
SF1	396	1	0	0	1	0	0	0	0	2	0	0	1	1	0	0	0	1	0	1	0	0	0	0	0	0	2	0	0	0	0	0	0	0	1	0	0	0	0	0	0	0	0	0	0	2	0	0	0
HMGB2	398.56	3	3	1	2	1	0	4	1	1	0	0	4	3	0	4	3	0	0	4	0	0	0	0	0	0	0	0	0	1	1	0	0	0	0	0	2	2	0	0	0	0	0	1	0	0	1	0	1
CMTM7	402.84	1	1	0	2	0	1	1	1	2	0	0	0	1	0	3	2	2	1	0	0	1	3	3	1	2	5	0	1	0	0	0	0	0	0	3	4	4	3	1	1	0	1	0	0	0	2	1	1
SFRS6	404.55	2	6	5	5	2	2	2	2	6	11	2	6	2	0	2	6	3	2	1	0	0	0	0	1	1	0	0	0	0	0	1	0	0	0	0	0	1	0	0	0	0	0	1	3	2	8	2	7
HNRPK	411.11	3	1	0	3	0	1	0	0	0	0	2	0	1	0	1	0	0	0	0	0	0	0	1	0	0	0	0	0	0	0	0	0	1	1	0	0	1	2	0	0	0	0	0	0	0	0	1	2
PDP1	416.82	0	1	3	2	5	3	1	2	3	0	2	2	4	5	0	0	1	1	0	1	0	1	2	1	0	0	0	1	0	0	0	0	0	0	0	1	0	0	0	0	1	1	1	2	1	3	3	3
ENO1	419.1	6	6	5	9	8	10	9	4	1	2	4	2	2	3	3	7	0	2	0	0	0	0	2	0	0	0	0	0	1	0	0	0	1	0	0	0	0	0	0	0	2	1	0	0	0	1	1	0
MSN	420.81	6	5	1	4	6	9	5	6	2	3	5	4	4	1	3	2	4	4	3	2	14	9	8	7	12	6	6	4	6	6	15	12	9	15	4	9	16	15	10	16	7	4	2	1	2	1	5	1
CTSB	422.24	5	5	4	5	5	6	3	1	0	1	0	0	0	2	2	2	2	2	4	2	0	0	0	0	1	0	2	0	0	1	0	0	1	1	0	0	0	0	0	1	0	1	0	0	0	0	0	0
UBL5	425.38	4	2	2	1	2	0	1	0	0	1	0	0	0	0	0	3	1	0	1	0	0	0	0	0	0	0	0	0	0	0	0	0	0	0	0	0	0	0	0	0	1	1	0	0	2	0	0	0
LSP1	435.65	0	2	1	1	1	1	2	0	0	0	0	0	1	2	0	2	0	0	0	0	1	0	0	1	1	3	0	0	0	0	0	0	0	0	0	0	0	0	0	0	0	1	0	0	0	1	2	0
CCL3	439.36	5	3	4	1	1	4	3	2	3	4	3	4	0	3	3	3	5	9	2	6	0	0	0	0	4	0	1	0	0	0	0	2	0	1	1	1	0	0	0	0	7	5	6	4	4	6	8	4
UBD	442.78	0	0	0	1	0	0	1	0	2	3	1	1	0	2	3	1	0	0	0	0	0	1	0	0	0	0	0	0	0	1	0	0	0	0	0	0	0	1	0	0	0	1	3	3	1	0	0	0
EIF4G2	454.77	4	0	1	3	2	2	0	3	1	0	3	2	0	1	0	3	1	0	0	0	1	0	0	0	0	1	1	0	1	0	0	0	0	0	0	1	0	0	0	2	0	0	0	0	0	1	2	2
UTP6	457.05	7	6	6	9	3	2	3	3	8	4	1	8	1	4	4	3	2	0	4	0	0	1	0	3	1	1	0	0	2	1	1	0	0	0	0	0	1	1	0	0	0	0	0	1	1	0	1	0
EIF1B	460.19	6	7	6	7	4	7	7	2	3	6	8	5	9	8	5	1	5	3	1	0	0	0	0	0	0	0	0	0	0	0	0	1	0	0	0	0	1	0	0	0	0	0	0	0	1	1	0	0
CCND3	461.9	0	0	1	1	0	2	0	1	2	1	1	1	1	2	0	1	0	2	1	0	0	0	0	0	0	0	0	0	0	0	0	0	0	0	0	0	0	0	0	0	3	1	0	0	0	0	0	1
EGR1	461.9	0	4	1	1	0	0	0	0	0	1	0	0	1	0	2	1	0	0	0	0	0	1	0	0	1	0	0	1	0	1	1	0	0	1	0	0	0	0	0	0	1	4	1	5	2	5	10	6
MS4A1	478.45	1	1	2	3	1	0	1	1	2	2	0	0	1	0	0	1	0	0	0	1	0	1	0	1	0	0	0	0	0	0	0	0	0	1	2	1	1	2	1	1	0	0	1	0	1	0	0	0
SLC38A2	482.44	3	0	2	3	2	2	2	3	1	2	1	1	0	1	1	3	2	1	3	0	0	0	0	0	0	0	0	0	1	0	0	1	1	1	0	2	1	0	0	0	0	0	2	3	0	0	2	4
RPL32	490.14	4	6	4	8	1	3	5	2	3	2	0	0	3	2	1	2	0	0	0	0	0	0	0	0	0	0	0	0	0	0	0	0	0	0	0	0	0	0	0	0	1	0	0	0	0	1	0	0
CHCHD9	492.14	3	3	3	4	2	2	2	0	1	1	0	1	0	0	0	3	2	1	1	0	0	0	0	0	0	0	0	0	0	1	0	0	0	0	0	0	0	0	0	0	0	0	0	0	0	1	1	0
TUBA1B	492.71	5	2	2	1	3	4	4	2	6	5	1	3	4	5	2	2	1	2	1	0	0	0	0	0	0	0	0	0	0	1	0	0	0	1	0	0	0	0	0	0	3	1	2	1	2	2	5	3
EZR	504.69	1	2	1	0	1	1	3	1	1	1	2	1	1	0	2	1	1	0	0	0	0	0	2	1	0	1	0	0	0	1	0	0	0	0	0	0	0	0	0	2	0	0	0	1	0	0	1	2
INSIG1	505.55	1	1	1	2	7	0	2	1	1	0	2	3	2	4	2	1	3	2	0	0	0	0	0	0	0	0	0	0	0	1	0	0	0	0	0	0	0	0	0	0	0	0	1	0	0	1	2	2
RAB7A	506.12	0	0	0	0	0	0	1	0	0	0	0	0	0	0	0	0	2	0	1	1	0	0	0	0	0	0	0	0	0	0	0	0	1	0	0	0	0	0	1	0	0	0	0	1	0	1	1	0
CD83	513.25	0	0	1	1	3	1	0	3	1	1	3	1	1	4	2	0	7	4	1	1	0	3	2	1	0	1	2	1	0	1	0	0	2	2	1	0	0	0	1	2	3	0	0	0	0	0	0	0
TRA2B	526.09	3	8	4	2	2	9	7	3	5	1	3	4	5	7	3	3	1	2	0	0	0	0	0	0	1	0	1	0	0	1	1	0	0	0	0	2	0	0	0	1	0	2	0	0	1	1	1	1
BIRC3	531.51	1	0	0	1	1	0	0	0	1	2	0	0	0	0	0	0	0	0	0	0	0	3	2	0	1	0	0	0	0	0	0	0	0	0	0	0	0	2	0	2	1	0	1	0	1	1	0	0
ABTB1	534.36	3	7	4	5	5	6	3	2	0	1	0	0	1	0	0	1	0	1	1	0	0	0	0	0	0	0	0	0	0	0	0	0	0	0	0	0	0	0	0	1	0	0	0	2	2	2	0	0
PPP1R15A	537.22	3	3	2	2	2	4	1	3	4	5	8	5	4	5	5	5	5	2	2	2	0	0	0	0	0	0	0	0	0	0	0	0	0	0	0	0	0	0	0	0	0	0	0	0	0	0	0	0
GPX1	539.5	0	1	0	0	0	0	0	0	0	1	0	0	0	0	0	1	0	0	0	0	0	0	0	0	0	0	0	0	0	0	0	0	0	0	0	0	0	0	0	0	0	0	0	0	0	0	1	0
SLC2A3	542.92	1	1	2	0	1	1	0	0	2	4	2	2	2	3	4	2	1	3	0	0	0	0	1	1	0	0	0	0	0	0	0	0	0	0	0	0	0	0	1	0	0	2	1	1	0	2	2	1
SH3BGRL3	552.91	0	0	0	0	0	1	1	2	1	3	2	0	1	1	0	0	0	1	0	0	0	0	0	0	0	0	0	0	0	0	0	0	0	0	0	0	0	0	0	0	0	0	0	0	0	0	0	0
HLA-A	558.04	1	0	0	1	0	0	0	0	0	1	3	2	1	2	0	3	1	1	0	1	3	1	0	4	2	6	2	4	2	0	0	5	2	7	1	9	11	7	10	3	0	0	0	0	1	0	2	1
PCBP2	565.75	1	4	2	2	3	2	2	2	1	0	0	0	1	0	1	1	1	1	8	3	0	0	1	1	0	0	0	0	0	1	1	1	0	0	0	0	0	0	0	0	3	0	0	0	0	0	0	0
RPS16	578.01	0	0	0	0	0	0	0	0	0	1	0	0	0	0	0	2	5	4	1	0	0	1	0	0	0	0	0	0	0	0	0	0	0	0	0	0	0	0	0	0	0	0	1	0	0	0	0	0
PPIA	582.58	5	5	1	3	0	1	1	0	3	0	0	1	0	0	2	0	0	0	0	0	0	0	0	0	0	0	0	0	0	0	0	0	0	0	0	0	1	0	0	0	0	1	1	0	1	2	3	1
NFKBIA	586	0	1	0	2	0	1	5	9	3	3	2	0	3	4	2	0	0	0	2	0	0	0	0	0	0	0	0	0	0	0	0	0	0	0	0	0	0	0	0	0	2	0	0	0	1	0	0	0
ODC1	600.27	3	5	1	4	0	0	4	0	1	0	2	1	2	2	0	1	1	0	0	0	0	0	0	0	0	0	0	0	0	0	0	0	0	0	0	0	0	0	0	0	0	0	1	0	2	0	1	0
BOLA-DQA1	607.69	3	0	0	4	1	1	1	0	1	1	2	2	2	0	3	2	1	1	1	0	0	0	0	1	0	0	0	0	0	0	1	0	0	0	0	1	0	0	0	0	0	1	2	1	0	0	0	0
S100A8	612.82	3	2	0	3	3	7	4	4	7	1	4	2	1	1	4	1	0	3	2	4	0	0	0	0	0	0	0	0	0	0	0	0	1	0	0	0	0	1	0	0	3	1	6	5	2	7	2	2
GNAI2	615.39	1	0	2	3	2	1	1	2	5	6	4	7	1	1	0	1	1	0	0	0	0	0	0	1	0	0	0	2	0	0	0	2	0	0	0	0	2	0	0	0	0	0	0	1	0	4	3	2
ITM2B	631.94	0	2	0	1	2	0	0	2	1	0	0	1	0	1	1	1	3	4	1	2	1	6	1	1	0	5	4	2	1	2	1	1	3	2	1	0	2	2	1	2	0	3	1	2	0	1	6	1
MCTP2	632.22	0	2	0	0	1	0	2	1	2	5	1	1	1	0	1	1	0	0	1	1	23	11	6	12	12	2	7	15	10	11	7	7	13	8	12	6	7	8	4	1	0	2	0	2	1	2	4	4
LTB	637.93	0	0	0	0	0	0	1	0	0	0	0	1	0	0	0	0	0	0	0	0	1	0	1	3	1	1	1	2	1	0	0	1	0	2	3	0	1	0	1	0	0	1	1	1	0	2	1	1
LOC100139732,LOC100139249,RPS27A	640.21	0	1	2	2	0	0	1	1	0	0	0	2	2	2	0	1	0	0	0	0	0	0	0	0	0	1	0	0	0	0	0	0	0	0	0	0	0	0	0	0	0	0	1	3	1	0	1	0
LOC281370,UBC	640.21	4	0	2	3	5	2	10	0	3	3	3	3	0	1	1	0	2	0	0	0	0	0	0	0	0	1	0	0	0	0	0	0	0	0	0	0	0	0	0	0	1	1	0	0	0	1	0	3
UBA52	640.21	3	4	8	2	1	2	2	1	0	1	1	0	1	0	0	0	0	0	3	0	0	0	0	0	0	0	0	0	0	0	0	0	0	0	0	0	0	0	0	0	0	0	0	0	0	1	1	3
BLA-DQB	650.77	0	2	1	1	0	2	2	2	1	2	0	1	0	2	3	1	0	0	0	0	0	0	0	0	0	0	0	0	0	0	0	0	0	0	0	0	0	0	0	0	1	1	3	1	0	0	0	1
TAGLN2	676.73	5	2	1	2	1	4	2	1	1	0	0	1	2	0	3	1	0	1	0	0	0	0	0	0	0	0	0	0	0	0	0	0	0	0	0	0	0	0	0	0	0	1	0	2	1	1	2	1
RIOK3	685.57	1	2	1	0	0	0	0	0	1	2	1	2	2	0	4	1	1	0	1	0	1	0	1	0	0	1	0	1	0	0	0	0	0	0	0	0	0	0	0	1	1	0	0	0	0	0	0	1
SFRS2	713.82	1	1	1	0	0	0	1	1	0	0	1	0	0	2	2	1	0	1	0	0	0	0	0	0	0	0	0	0	0	0	0	0	0	0	0	0	1	0	0	0	1	0	1	0	0	0	0	0
EEF2	716.38	2	1	1	1	2	0	0	3	5	2	6	1	1	2	0	0	0	0	1	0	0	0	1	0	0	0	0	0	0	0	0	0	0	0	0	0	0	0	0	0	0	1	2	1	0	0	1	0
IRF1	726.08	0	2	3	1	2	2	0	1	2	1	2	2	0	0	0	0	0	0	0	0	0	0	0	0	0	0	0	0	0	0	0	0	0	1	0	0	0	0	0	0	1	0	0	0	0	0	1	1
IRF-1	726.08	3	1	2	1	1	1	1	0	1	1	0	0	0	0	0	0	1	1	0	0	0	0	0	0	0	0	0	0	0	0	0	0	0	0	0	0	0	0	0	0	0	0	0	0	0	0	0	0
LENG8	730.08	2	2	2	4	2	6	3	4	3	5	6	4	2	0	1	1	1	1	1	0	0	0	0	0	0	1	0	0	0	0	0	0	0	0	0	0	0	0	0	0	0	0	0	2	3	4	6	3
RPL28	752.05	5	3	8	2	7	4	4	6	2	3	5	6	8	5	0	1	2	1	0	1	0	0	0	0	0	0	0	0	0	0	0	0	0	0	0	0	0	0	0	0	0	0	0	0	0	1	0	0
BOLA-DMA	770.59	0	0	0	0	0	0	0	0	0	0	0	2	0	0	0	0	0	0	0	0	0	0	0	1	0	0	0	2	0	0	0	0	0	0	0	0	0	0	0	0	0	1	0	0	1	0	0	0
GNLY	810.82	5	11	7	5	4	11	4	2	3	3	3	6	0	5	9	5	4	12	5	3	0	0	0	0	0	0	0	0	0	0	0	1	0	1	0	0	1	3	2	1	3	2	7	2	7	4	9	2
HNRPA1	830.22	0	0	0	1	2	0	0	0	0	1	0	0	0	1	0	0	1	1	0	0	0	0	0	0	0	0	1	0	0	0	0	0	0	0	0	1	0	0	0	1	1	0	0	0	1	0	1	1
ARPC2	836.21	2	2	6	5	5	3	5	9	4	1	6	4	2	6	4	5	1	1	3	0	0	0	0	0	0	2	0	0	0	1	0	0	2	1	1	0	2	0	0	1	0	0	0	0	0	0	0	0
RBM39	837.64	0	0	1	0	2	4	4	1	1	1	0	1	0	2	2	1	2	0	0	0	0	0	0	0	0	0	1	1	0	1	1	1	0	0	1	0	0	1	0	0	1	0	0	0	0	0	0	0
JUNB	860.46	4	3	2	0	1	1	1	0	0	1	0	1	0	0	1	0	0	0	1	0	0	0	0	0	0	0	0	0	0	0	0	0	0	0	0	0	0	0	0	0	0	0	0	0	0	0	1	3
hsp90alpha	881	3	7	1	3	5	3	6	5	3	9	0	2	2	0	0	1	0	0	1	0	0	0	0	0	0	0	0	0	0	0	0	0	0	0	0	0	0	0	0	0	0	0	0	1	0	0	0	1
COX1	906.96	0	0	0	0	0	0	0	0	0	0	0	0	0	0	0	0	0	0	0	0	0	0	0	0	0	0	0	0	0	0	0	0	0	0	0	0	0	0	0	0	0	0	0	0	0	0	0	0
BoLA-DRB3	978.86	2	0	0	1	0	2	0	2	2	2	2	0	1	1	0	0	1	0	0	1	0	2	0	0	0	0	0	0	0	0	0	0	0	0	0	0	0	1	3	2	2	2	1	2	0	4	2	0
RPL34	993.41	6	7	9	6	4	3	4	10	5	2	4	2	1	4	7	4	5	0	2	0	0	0	0	0	0	0	0	0	0	0	0	0	0	0	0	1	0	0	0	0	0	0	2	2	3	2	4	4
CCL4	1019.66	6	5	2	5	4	1	4	3	1	0	4	2	1	1	3	1	3	1	9	5	0	0	0	0	0	0	1	1	1	1	0	0	0	0	0	0	0	0	0	3	4	5	4	6	4	9	8	5
RPL37A	1053.04	0	0	0	0	1	0	2	1	0	0	0	1	1	2	3	0	2	4	2	0	0	0	0	0	0	0	0	0	0	0	0	0	0	0	0	0	0	0	0	0	1	1	1	1	0	0	0	0
RPS10	1060.74	5	7	2	0	3	2	3	2	3	6	9	3	5	5	2	5	7	9	3	2	0	0	1	0	1	0	0	0	0	0	0	0	0	0	0	0	0	0	0	0	0	1	0	0	0	1	1	1
CXCR4	1100.97	0	2	1	1	1	0	2	2	2	1	1	2	1	0	4	3	4	3	1	3	0	0	0	0	0	1	1	0	0	0	1	0	0	0	0	0	0	0	1	1	0	0	3	2	1	1	3	2
CALM3	1105.24	5	3	6	6	15	5	6	9	4	5	7	7	8	5	2	2	4	0	0	0	0	0	1	0	0	0	2	0	0	0	0	0	0	0	0	0	0	0	0	0	1	0	1	2	5	4	4	9
SRGN	1374	0	0	0	0	0	0	0	0	0	0	0	0	0	0	0	0	0	0	0	0	0	0	0	0	0	0	0	0	0	0	1	0	0	0	0	0	0	0	0	0	0	0	1	0	1	0	2	3
CXCL2	1377.71	0	0	3	5	2	3	4	1	2	0	1	3	3	1	1	6	3	6	1	6	0	0	0	0	3	0	1	1	2	0	2	2	0	0	0	0	1	0	1	1	3	3	2	5	2	3	4	6
RPL35	1527.49	0	0	1	0	0	0	0	0	1	1	1	0	0	0	0	0	1	0	1	0	0	0	0	0	0	0	0	0	0	1	1	0	0	0	0	0	0	0	0	0	0	0	1	1	0	0	0	2
GNB2L1	1639.04	0	1	1	2	1	0	1	1	0	1	0	1	0	1	0	0	0	0	1	0	0	0	0	0	0	0	0	0	0	0	0	0	0	1	0	0	0	0	0	0	0	0	0	0	2	0	1	0
EIF4A2	1639.32	0	5	7	4	3	2	7	5	3	4	1	3	6	1	1	2	1	2	0	0	0	0	0	0	0	0	0	0	0	0	0	0	0	0	0	0	0	1	1	0	0	0	0	1	0	0	0	2
LAPTM5	1659.58	1	2	1	0	1	2	0	1	2	1	0	2	0	1	0	1	0	0	1	1	1	0	0	1	0	1	0	0	0	0	0	1	1	0	1	0	0	1	0	0	1	1	0	0	1	1	1	1
RPS19	1676.13	3	9	5	4	2	6	2	7	4	3	2	1	0	4	1	3	4	4	2	0	0	0	0	0	0	0	1	0	0	0	0	0	0	0	0	0	0	0	0	0	0	0	2	0	3	1	2	1
RPS23	1716.35	1	2	3	1	0	1	0	0	1	2	2	2	1	0	4	4	2	3	2	0	0	0	0	0	0	0	1	0	0	0	0	0	0	0	0	0	2	0	0	0	2	0	0	1	2	1	1	1
ZFP36	2193.66	0	0	0	0	0	0	0	0	0	0	2	0	0	0	0	0	0	0	0	0	0	0	0	0	0	0	0	0	0	0	0	0	0	0	0	0	0	0	0	0	0	0	0	1	0	0	0	0
RPL11	2224.47	5	7	6	3	5	4	2	1	4	1	1	3	4	11	5	4	3	7	3	1	0	1	0	0	0	0	0	0	1	0	0	0	0	0	0	0	0	0	0	1	0	0	0	0	0	1	0	0
RPS3	2445.86	0	3	2	2	3	3	3	2	1	4	2	3	3	1	1	1	4	1	2	0	0	0	0	0	0	1	0	0	0	0	0	0	0	0	0	0	0	0	0	0	0	0	0	0	1	0	0	0
RPS7	2653.56	0	0	0	0	0	0	1	0	0	1	0	7	3	3	9	5	5	4	2	0	0	0	0	0	0	0	0	0	0	0	0	0	0	0	0	0	0	0	0	0	1	0	0	0	1	0	1	1
RPL30	2903.48	5	9	8	7	6	8	5	13	2	2	5	8	3	8	4	1	0	1	0	0	0	1	0	0	0	0	0	0	0	1	0	0	0	0	0	0	0	0	0	0	1	1	0	0	0	0	0	0
RPS20	2939.14	3	4	8	8	5	10	8	6	2	7	7	8	2	0	2	3	1	3	1	1	0	0	0	0	0	0	0	0	0	0	0	0	0	0	0	0	0	0	0	0	0	0	1	3	4	4	6	4
RPS21	3079.22	1	1	5	1	0	1	0	1	3	2	3	2	0	0	0	0	0	1	0	0	0	0	0	0	0	0	0	0	0	0	0	0	0	0	0	0	0	0	0	0	1	0	1	1	0	0	0	0
[truncated: 12 more columns]

## Sheet: C1_medium
Gene_name	Gene expression (TPM)	Window1	Window2	Window3	Window4	Window5	Window6	Window7	Window8	Window9	Window10	Window11	Window12	Window13	Window14	Window15	Window16	Window17	Window18	Window19	Window20	Window21	Window22	Window23	Window24	Window25	Window26	Window27	Window28	Window29	Window30	Window31	Window32	Window33	Window34	Window35	Window36	Window37	Window38	Window39	Window40	Window41	Window42	Window43	Window44	Window45	Window46	Window47	Window48
LOC618190	6.85	1	0	0	3	2	2	4	3	5	2	5	3	4	5	5	1	0	3	2	4	6	5	2	0	0	1	1	1	1	1	0	4	3	1	0	1	0	1	0	0	0	1	0	0	0	1	0	0
LRRK1	6.85	1	0	0	0	0	2	0	0	0	2	0	0	0	1	3	0	0	0	0	1	0	0	0	1	1	0	0	0	1	0	0	1	0	0	0	0	1	0	0	0	2	0	2	1	1	2	4	3
MGC127989	6.85	1	3	3	2	0	0	0	0	0	1	1	1	4	4	0	0	0	1	0	0	0	0	0	0	0	0	0	0	0	0	0	0	0	0	1	1	0	0	0	0	1	0	2	2	4	3	4	1
MGC134282	6.85	0	0	1	0	3	5	3	2	1	0	0	0	0	0	0	0	0	1	0	0	0	0	0	0	0	1	0	0	0	1	0	0	0	0	0	0	0	0	0	0	0	0	0	0	0	2	0	2
MGC155170	6.85	0	0	0	3	0	1	0	0	0	1	3	1	1	1	0	1	1	4	1	0	0	2	1	1	2	2	1	0	2	0	0	0	2	2	0	0	0	0	0	0	0	0	0	0	0	1	1	0
MRPL4	6.85	0	1	1	1	3	1	1	1	0	2	2	2	3	2	6	3	5	1	1	1	0	0	0	0	1	1	0	0	0	0	1	0	0	0	0	0	1	1	1	1	2	1	3	2	3	5	4	4
MRPS33	6.85	1	3	3	0	0	0	0	0	0	0	0	0	0	2	4	0	6	0	2	1	1	1	0	0	0	0	0	0	0	0	1	1	0	0	0	0	2	0	3	1	0	1	2	1	2	0	4	5
NAB2	6.85	1	0	0	0	2	0	2	1	0	0	0	2	2	0	2	1	0	1	0	0	0	0	0	0	1	0	1	0	0	0	0	0	0	0	0	0	0	0	0	0	0	0	0	0	0	0	0	0
NANP	6.85	2	3	1	3	1	0	2	1	2	1	2	2	0	1	0	3	2	4	1	0	0	0	0	0	0	0	0	0	0	0	0	0	0	0	0	0	0	0	0	0	0	0	0	0	0	2	0	0
NLRX1	6.85	3	3	5	5	3	2	0	4	1	4	3	1	1	1	0	2	4	2	2	0	0	3	1	1	0	0	2	1	0	3	0	0	1	0	0	0	0	0	0	1	1	2	2	2	1	3	2	4
NME3	6.85	0	0	0	0	0	0	0	0	0	0	0	0	1	0	0	0	0	0	0	1	0	0	0	0	0	0	0	0	0	0	0	0	0	0	0	0	0	0	0	0	0	0	0	0	0	0	1	0
NR4A1	6.85	7	4	1	4	2	1	1	0	0	0	1	0	1	2	0	1	1	0	0	0	0	1	1	2	0	1	0	0	0	0	0	0	0	1	1	0	0	0	1	0	0	0	0	0	0	0	2	0
NSF	6.85	0	0	1	0	0	0	1	3	3	2	2	6	7	6	17	12	10	4	4	2	5	6	4	0	1	6	6	3	7	4	4	5	2	3	7	7	4	3	5	2	2	0	0	0	1	2	2	3
NXN	6.85	1	4	1	2	0	2	0	1	5	3	3	3	7	1	4	1	2	4	0	1	0	2	2	0	10	3	2	1	1	3	3	1	1	0	3	1	1	1	1	2	1	4	0	0	1	0	0	0
ODF2L	6.85	5	1	3	3	4	4	1	3	1	5	8	4	5	3	4	3	4	1	2	0	2	2	2	3	0	2	3	0	1	0	1	0	1	0	0	1	1	0	0	1	0	3	1	1	0	1	2	0
PEX19	6.85	1	0	0	0	0	0	0	0	1	0	0	0	0	0	1	0	2	1	3	0	0	0	0	0	0	0	0	0	0	2	0	0	0	0	0	0	0	0	0	0	1	1	0	1	0	0	0	0
POLR3F	6.85	3	7	0	6	2	3	2	5	1	1	2	2	1	4	9	6	8	10	9	0	0	0	0	0	0	0	0	0	0	0	0	0	0	0	0	0	0	0	0	0	0	1	0	1	0	0	0	1
PPARD	6.85	0	0	0	3	4	4	4	2	0	1	0	1	0	0	0	0	0	0	3	0	1	1	1	3	4	5	2	7	2	3	4	1	5	1	3	1	5	0	1	1	1	2	1	4	7	2	4	3
PRKCA	6.85	3	3	4	6	2	3	4	7	3	0	3	2	3	2	2	0	1	3	1	1	23	14	14	16	18	31	40	19	17	18	15	14	12	23	10	8	13	23	1	9	5	6	2	6	4	0	1	2
PTPLAD1	6.85	0	2	1	0	0	1	0	0	0	2	2	2	4	6	4	5	6	5	5	3	3	2	2	4	2	0	0	0	0	1	1	0	0	0	0	0	1	0	0	1	0	0	1	0	0	0	0	2
RNF2	6.85	0	2	0	2	1	0	1	0	3	0	0	1	0	0	0	0	2	0	0	1	0	0	0	0	0	1	0	0	0	0	0	0	0	0	0	1	0	0	0	0	0	1	0	1	2	0	0	1
SEMA4F	6.85	8	1	6	3	5	6	6	5	2	7	2	1	7	6	3	5	1	2	3	3	7	3	2	2	2	3	4	0	2	3	2	1	2	3	3	1	0	1	0	1	3	1	4	5	6	2	4	5
SLC39A1	6.85	1	2	0	1	2	1	2	0	0	0	1	0	0	0	0	0	0	0	1	0	0	0	0	0	0	0	0	0	0	0	0	1	0	0	0	0	0	0	0	0	0	0	1	0	0	0	0	0
SMC4	6.85	0	1	0	0	0	1	0	2	0	1	1	0	1	0	4	3	1	1	0	0	0	0	2	0	0	1	1	0	0	0	1	0	0	0	0	0	0	2	0	0	1	0	0	0	3	0	0	0
STARD5	6.85	0	2	4	5	10	9	3	6	3	3	5	5	4	3	6	5	2	3	0	0	1	0	0	1	1	0	0	0	0	0	0	0	0	0	1	0	0	0	0	0	1	2	0	0	0	0	1	0
THEM4	6.85	4	4	6	2	3	6	2	6	6	8	4	6	6	10	7	1	3	1	1	0	2	1	3	7	2	0	1	2	0	2	1	2	2	3	3	6	5	4	5	1	3	4	4	1	1	1	1	0
THOC6	6.85	0	5	2	8	9	3	7	5	2	0	0	5	5	5	2	1	0	1	2	0	0	0	0	0	0	0	0	0	0	0	0	1	0	0	0	0	0	0	0	0	1	1	3	1	3	4	5	4
TMEM143	6.85	0	1	1	0	0	3	0	0	0	1	3	1	1	1	3	1	1	1	0	0	0	0	0	1	0	2	0	1	0	0	1	1	0	1	0	0	0	0	0	0	1	0	1	0	2	0	0	1
TMEM208	6.85	1	0	0	0	1	0	0	0	0	0	1	0	2	0	0	0	0	0	1	0	0	0	0	0	0	0	0	0	0	0	0	0	0	0	0	0	0	0	0	0	0	1	0	1	0	0	0	0
TSPAN33	6.85	8	4	3	3	0	5	4	2	5	2	7	2	1	4	2	6	5	6	4	4	4	3	2	4	0	0	0	0	2	0	1	1	0	0	1	1	2	1	2	1	0	4	5	3	1	6	5	1
TXNDC17	6.85	0	1	1	0	1	0	0	1	1	0	0	1	0	0	0	0	0	0	0	0	0	0	0	0	0	0	0	0	0	0	0	0	0	0	0	0	0	0	0	0	1	1	0	0	0	1	0	0
UBA6	6.85	2	3	4	4	6	3	2	3	8	6	3	2	3	3	2	3	0	0	4	1	3	3	2	2	2	0	3	1	1	4	3	0	2	4	2	1	2	3	3	0	1	0	3	0	1	1	0	0
UBASH3A	6.85	1	2	4	6	6	1	1	2	0	4	0	3	4	1	1	4	3	1	5	3	11	15	5	12	10	7	0	0	0	0	0	0	0	0	0	0	0	5	6	7	4	1	1	5	2	6	5	3
ZWINT	6.85	0	1	1	2	1	4	4	1	2	0	1	3	0	3	2	3	0	1	1	1	0	0	1	0	0	0	0	0	0	0	0	0	1	0	0	0	0	0	0	0	0	1	1	1	0	1	2	1
ABHD5	7.13	2	3	1	4	3	1	5	8	6	8	6	11	10	11	5	4	3	4	6	0	0	4	3	1	1	1	1	1	1	4	0	2	1	1	0	3	3	2	0	0	0	1	0	2	0	2	0	0
ACTB	7.13	2	1	0	1	0	1	2	0	3	2	2	3	0	0	0	0	0	1	0	0	0	0	0	1	0	0	0	0	0	0	0	0	0	0	0	0	1	0	0	0	0	0	1	0	3	0	1	3
ATG4C	7.13	0	5	2	3	6	3	4	5	4	4	11	5	2	3	3	1	2	5	1	1	6	2	3	2	1	4	5	0	5	1	1	6	2	2	3	3	3	3	3	1	2	0	2	1	1	5	2	3
ATP6V0A2	7.13	2	3	2	3	0	0	0	0	2	0	1	1	0	2	3	0	4	1	1	0	0	2	0	0	2	1	1	0	0	0	0	0	0	0	1	0	4	0	0	1	0	0	4	6	9	3	1	3
BET1	7.13	2	1	3	3	2	4	0	7	7	3	6	6	6	2	3	6	2	1	0	2	0	0	1	0	0	0	0	0	1	0	0	1	0	0	0	0	1	0	0	0	0	3	4	2	4	2	4	1
CALCRL	7.13	1	0	0	0	1	2	3	1	2	2	0	0	2	1	2	0	2	1	3	1	7	6	7	3	8	5	4	7	7	8	4	5	5	5	13	4	4	6	8	4	0	5	0	0	0	1	3	1
CCDC53	7.13	1	2	0	0	0	0	0	0	1	0	0	2	3	2	1	1	0	4	2	1	0	2	1	0	2	2	1	4	3	1	3	2	2	4	2	2	2	1	3	1	0	0	1	2	0	1	0	3
CDKN2C	7.13	0	0	0	1	0	0	0	3	0	0	0	0	0	2	1	0	1	0	0	0	0	0	0	0	1	0	0	0	1	0	0	0	1	0	0	0	0	0	0	0	1	3	1	0	3	3	3	2
CIAO1	7.13	3	3	5	1	1	0	0	0	0	0	0	0	0	0	0	0	2	0	0	0	0	0	0	0	0	1	0	0	0	0	0	0	0	0	0	0	0	0	0	0	0	0	0	0	0	0	0	0
c-myb	7.13	2	6	1	4	2	3	3	5	1	3	2	0	0	0	2	0	0	0	0	0	1	0	3	2	1	1	3	2	3	3	3	0	0	1	2	1	2	3	1	2	0	1	1	0	2	0	0	1
CPSF2	7.13	1	0	2	1	0	0	1	1	0	0	1	1	1	3	0	3	0	2	0	0	0	1	0	1	2	0	0	1	0	0	1	1	1	1	0	2	0	0	2	2	0	0	0	1	1	1	0	1
CYB561D1	7.13	2	5	2	6	3	2	1	2	1	0	0	0	0	0	0	0	1	0	0	0	0	0	0	0	0	0	1	0	0	0	0	0	0	0	1	1	0	0	0	1	0	0	2	0	1	0	2	1
ELAC1	7.13	0	1	1	0	0	1	2	0	0	0	4	2	1	0	1	1	1	2	0	1	0	1	1	0	0	0	0	0	1	0	1	0	0	0	1	0	0	0	0	0	0	0	1	1	1	0	0	3
GART	7.13	1	0	0	0	0	0	0	1	0	0	1	0	1	0	0	0	0	0	0	0	0	0	0	0	0	0	0	1	2	0	1	1	0	1	1	2	2	0	0	1	0	0	0	0	1	3	0	0
GOSR2	7.13	4	2	0	1	5	7	2	2	3	2	3	7	4	5	7	7	7	2	0	0	0	0	0	0	1	1	1	0	0	0	0	0	1	0	0	0	0	0	1	0	1	0	1	0	0	0	0	0
LMAN1	7.13	7	8	3	1	5	2	0	0	0	3	3	3	6	11	3	8	5	0	2	0	0	0	0	1	0	1	2	0	0	0	0	0	2	0	1	2	0	0	1	1	0	2	0	1	2	3	3	1
MAML2	7.13	1	1	1	0	0	1	0	0	1	1	3	1	1	2	2	0	1	1	1	1	5	5	5	6	4	5	6	3	12	11	11	4	8	4	8	5	9	6	6	4	1	2	2	3	3	0	6	4
MAP1D	7.13	0	3	0	1	0	1	0	1	0	2	0	0	1	2	3	1	1	5	6	1	4	3	5	3	4	1	4	7	5	3	8	6	12	8	0	10	3	7	9	6	6	5	3	3	2	8	6	10
MGC154957	7.13	0	0	0	0	0	0	1	0	0	1	0	0	0	0	0	0	0	0	0	0	0	1	1	0	0	0	0	0	0	0	1	0	0	0	0	0	0	0	0	0	0	2	2	6	4	3	0	0
NUSAP1	7.13	0	1	1	2	0	0	0	0	0	0	0	1	0	0	0	0	3	2	0	0	0	2	0	2	0	2	0	0	1	1	0	1	0	0	0	0	1	0	0	0	0	1	0	0	0	0	0	0
PCGF3	7.13	0	0	2	0	0	1	1	0	0	0	0	0	1	0	0	0	0	0	0	0	0	2	0	0	0	0	0	0	0	0	1	0	0	0	0	1	0	0	0	0	0	0	0	0	0	0	1	1
RAG2	7.13	5	5	4	4	3	5	3	3	10	3	6	6	3	7	5	9	4	4	7	3	1	0	2	3	4	0	0	1	0	1	3	2	0	2	1	1	2	0	3	3	0	2	2	2	3	1	1	1
RBM25	7.13	1	1	2	3	4	3	10	5	11	1	1	6	5	4	8	10	7	5	1	0	3	0	2	0	0	0	0	1	0	0	0	2	0	0	0	0	0	0	0	0	1	0	0	0	0	0	1	1
RSAD1	7.13	0	1	1	0	1	1	1	0	0	1	1	0	0	2	1	1	0	0	1	0	0	1	2	1	0	0	1	1	0	0	0	0	0	0	0	0	0	0	0	1	2	0	0	0	0	1	5	3
SLC15A1	7.13	3	2	4	4	1	1	1	1	0	0	1	5	2	2	0	1	2	0	6	5	11	6	7	4	2	5	3	2	2	5	4	4	7	5	2	2	5	5	6	7	1	1	1	1	1	3	1	2
SNRPB2	7.13	1	6	2	4	8	2	4	7	3	11	6	9	2	6	4	1	10	3	2	0	0	0	0	0	1	1	2	0	0	0	1	0	0	0	0	0	0	1	0	0	2	4	2	0	2	1	1	0
STRA13	7.13	0	0	0	0	6	6	1	0	0	2	2	0	1	0	0	0	0	0	0	0	0	0	0	0	0	0	0	1	0	0	0	0	0	0	0	0	0	0	0	0	0	0	1	0	0	1	0	0
TBL3	7.13	1	0	0	1	0	2	1	0	0	1	0	0	0	0	0	0	1	0	0	0	0	0	0	0	0	0	0	0	0	0	0	0	0	0	0	0	0	0	0	0	0	1	0	0	0	0	1	0
TMEM167B	7.13	1	0	0	0	0	0	0	0	1	2	0	2	3	5	8	2	7	3	0	0	0	0	0	0	0	0	0	0	0	0	0	1	0	0	0	0	0	0	0	0	0	0	0	3	2	0	2	3
TMEM86B	7.13	0	0	0	0	0	1	1	0	2	0	1	0	0	0	0	0	0	0	0	0	0	0	0	0	0	0	0	0	0	0	0	0	0	0	0	0	0	0	0	1	0	0	0	0	1	1	1	1
TRIM37	7.13	1	0	0	0	0	1	0	0	0	1	1	0	0	0	1	0	0	0	0	0	1	1	0	4	3	5	2	4	5	2	9	4	3	2	1	2	1	4	5	2	0	2	0	1	1	1	1	0
WDR25	7.13	1	0	0	0	0	1	0	0	0	0	0	0	0	0	0	0	1	2	0	0	8	1	3	2	7	5	2	1	1	4	8	8	0	4	4	5	7	15	11	0	2	0	0	1	0	0	0	1
WDR51B	7.13	4	3	1	0	0	3	3	4	1	8	4	1	4	3	2	4	3	3	3	0	7	11	15	9	10	15	5	0	2	5	5	5	9	8	4	1	7	10	7	4	2	0	0	1	1	1	0	2
ZC3H10	7.13	0	1	0	1	0	0	0	1	0	0	1	0	0	0	1	0	1	0	1	0	0	0	0	0	0	0	0	0	0	1	0	0	0	0	0	0	0	0	0	0	0	0	0	0	1	0	0	0
ZNF286A	7.13	2	6	5	2	3	5	6	2	2	0	3	2	3	2	4	6	7	2	5	0	0	1	1	0	0	1	0	0	2	0	1	2	0	1	1	0	1	1	1	1	2	0	1	0	0	0	0	0
ZNF526	7.13	0	0	1	1	0	1	0	0	0	0	0	1	0	1	0	0	1	0	0	0	0	0	0	0	0	0	0	0	0	0	0	0	0	0	0	0	0	0	0	0	1	0	0	0	0	0	0	0
ZNF771	7.13	0	1	0	1	0	1	0	1	0	2	0	0	0	0	0	0	4	0	0	1	0	0	0	0	0	0	1	0	0	0	0	0	0	0	0	1	0	0	0	0	0	2	0	0	1	0	1	1
ACVR1	7.42	5	9	6	3	2	3	6	6	2	4	4	3	2	5	2	3	3	3	3	4	12	22	19	15	12	9	14	11	9	13	8	7	11	8	8	16	7	12	7	11	3	4	4	5	4	8	7	4
AK3L1	7.42	7	1	1	4	9	6	7	7	4	5	2	2	5	6	4	9	5	15	11	1	29	21	36	24	22	13	30	15	24	17	19	6	22	8	7	12	22	24	16	18	1	2	2	3	3	4	1	0
APIP	7.42	1	1	0	0	1	0	0	0	1	1	0	0	0	0	0	1	0	1	0	0	0	1	0	0	0	1	0	1	0	0	0	0	1	1	0	3	1	0	0	0	0	2	0	2	7	5	7	7
ARHGAP1	7.42	0	0	1	0	0	0	0	1	0	1	0	0	0	0	0	0	0	0	1	0	1	0	1	0	0	0	0	0	0	1	1	0	0	0	0	0	0	0	0	0	0	0	0	0	1	0	0	0
BET1L	7.42	1	0	0	2	1	1	0	0	0	1	0	0	0	1	0	0	1	0	0	0	0	0	1	0	0	0	0	0	0	0	0	0	0	0	0	0	0	1	0	0	0	0	0	0	0	0	0	0
BTBD10	7.42	2	0	1	0	1	3	0	1	0	0	2	0	1	1	1	2	0	1	3	0	2	1	0	1	3	2	6	4	0	0	1	0	0	2	2	1	1	0	3	1	0	0	0	0	1	0	1	0
CD164	7.42	5	9	8	3	3	3	2	5	6	3	5	5	5	6	3	8	3	4	0	0	0	1	0	0	0	0	0	0	0	0	0	0	0	0	0	0	1	0	0	0	0	1	0	1	0	0	1	0
CHAF1B	7.42	1	1	1	0	0	0	0	1	0	0	0	0	0	2	0	1	0	1	0	1	0	0	1	0	1	0	0	1	0	1	0	3	0	3	2	1	0	2	0	2	0	1	1	2	0	2	2	3
COMMD1	7.42	0	1	0	1	7	3	2	7	4	8	1	2	0	4	4	1	6	2	4	2	6	9	8	3	9	8	5	6	8	6	4	4	6	7	7	8	7	8	6	5	1	1	1	0	0	0	0	0
CREG1	7.42	5	3	5	3	4	3	4	4	5	4	3	0	0	2	4	0	1	0	0	1	1	3	2	2	2	2	3	1	0	2	2	0	1	1	1	0	0	1	0	1	1	1	2	1	0	5	0	0
CTNNBIP1	7.42	0	1	3	1	0	2	0	0	1	0	0	0	1	2	0	0	0	1	1	1	0	0	0	0	0	0	0	1	1	1	2	0	1	2	0	0	0	0	0	0	1	1	0	2	2	1	1	1
DDX23	7.42	2	1	10	6	3	7	5	7	1	2	8	3	4	1	5	4	2	3	0	1	0	0	1	0	1	1	0	0	0	0	0	0	1	1	0	0	0	0	0	0	2	0	1	1	1	0	0	2
DHRS7B	7.42	2	4	3	1	5	6	4	0	1	4	1	0	2	3	0	1	0	1	1	1	1	4	1	1	0	2	1	1	0	4	1	1	4	2	1	1	0	5	0	1	0	0	0	0	0	0	0	0
DSTYK	7.42	7	7	5	3	8	10	5	2	7	9	6	6	4	7	3	15	5	7	2	2	1	1	2	1	4	1	1	3	2	2	3	1	0	2	1	2	2	1	0	0	0	1	2	1	0	1	0	2
FBXO4	7.42	3	1	0	1	1	0	0	0	0	0	0	3	1	0	0	0	0	0	1	0	1	1	2	3	10	10	9	12	5	5	3	7	3	17	22	2	4	4	4	2	0	1	1	1	1	0	0	0
FMR1	7.42	5	3	3	5	3	5	3	2	4	2	6	4	5	1	11	1	2	3	4	0	1	4	3	4	8	1	2	5	1	3	6	2	2	2	6	5	11	3	0	3	1	1	2	3	3	2	2	0
JAMP	7.42	16	2	4	4	4	2	3	1	4	1	0	1	0	5	1	0	3	3	4	0	0	1	0	0	1	0	4	0	2	0	2	0	0	1	2	1	0	0	0	1	0	1	4	3	5	5	5	6
LCP1	7.42	3	3	2	3	4	1	2	0	1	3	0	0	2	0	0	1	0	0	0	0	1	1	0	3	0	1	0	3	1	0	2	2	3	1	0	0	2	1	5	0	0	0	1	2	1	0	1	0
LILRA4	7.42	0	0	1	0	1	0	0	0	2	1	1	0	0	1	0	2	2	1	1	1	0	0	0	0	1	0	0	0	0	0	1	0	0	0	0	0	1	0	0	0	1	2	0	0	2	0	0	1
LYRM5	7.42	7	6	3	4	5	2	5	0	2	1	4	1	2	6	5	1	5	7	4	0	0	0	0	0	0	0	1	0	0	0	1	0	0	0	0	0	0	0	0	0	0	1	0	0	0	1	0	0
MARVELD1	7.42	1	0	0	0	0	2	3	0	1	4	0	0	0	1	0	1	1	1	1	0	0	0	0	0	0	0	0	0	0	0	1	0	0	0	0	0	0	1	0	0	0	1	1	1	1	2	2	0
MGC127461	7.42	1	3	2	2	3	2	0	0	2	5	2	0	2	1	0	2	2	0	0	2	0	0	3	0	0	2	0	0	0	0	1	1	1	0	0	0	0	1	0	0	5	0	0	1	0	0	0	1
NAT13	7.42	0	1	0	0	0	0	1	0	1	3	0	0	0	0	0	0	0	0	0	0	0	0	0	0	0	0	0	0	0	0	0	0	0	0	0	0	0	0	0	0	0	2	2	0	1	0	0	0
NR2C1	7.42	1	0	0	1	2	2	2	4	1	1	1	1	1	1	1	1	1	1	7	0	0	1	2	0	1	0	1	0	0	1	1	1	0	1	1	1	0	0	1	1	3	0	4	1	2	2	3	3
OAS1	7.42	1	1	3	1	0	0	0	0	2	0	0	0	1	0	0	1	1	2	0	2	0	0	0	1	0	2	0	0	2	0	1	0	2	2	1	0	0	0	1	0	1	0	1	1	0	0	0	3
ORAI1	7.42	1	0	0	0	1	1	1	1	1	1	3	2	1	1	4	1	1	2	1	1	0	0	0	1	0	1	0	0	0	0	0	0	0	0	0	1	2	0	0	0	0	0	0	0	1	0	0	2
PACAP	7.42	0	0	0	0	0	1	0	1	0	1	1	2	0	2	0	3	2	4	0	0	0	0	0	0	1	0	0	0	0	0	0	1	0	1	0	1	1	0	0	0	2	1	0	0	1	1	1	0
PAPOLA	7.42	0	2	1	2	4	2	1	3	6	4	1	1	0	0	2	2	0	1	1	0	0	1	1	1	2	0	3	1	1	1	0	0	0	1	0	0	0	0	0	0	0	2	0	0	0	0	2	1
PFDN6	7.42	0	0	1	0	0	0	0	0	0	0	0	2	0	0	2	3	0	0	0	0	0	0	0	0	0	0	0	0	0	0	0	0	0	0	1	0	0	0	0	0	0	0	0	0	0	1	0	0
PHTF1	7.42	0	0	1	0	0	0	0	0	0	1	0	0	1	0	0	1	0	0	0	0	1	3	0	1	2	4	0	5	3	1	0	1	2	1	1	0	2	1	2	1	2	0	1	1	0	1	0	1
PIAS4	7.42	0	2	0	2	4	4	1	4	2	2	1	0	2	2	1	2	2	0	4	0	0	1	0	0	0	2	1	3	0	0	0	0	0	0	0	0	0	0	1	0	1	0	0	0	0	1	0	0
PTPLB	7.42	2	7	3	4	2	2	12	8	3	0	5	2	2	3	4	5	1	0	0	0	3	4	1	7	2	3	6	0	2	1	2	3	1	3	2	4	3	4	3	4	3	0	0	1	0	1	1	4
RINT1	7.42	1	1	0	2	1	0	0	1	2	2	0	1	0	1	8	3	2	8	10	0	0	0	1	0	0	2	0	0	1	0	1	0	0	0	0	1	2	0	0	1	0	0	1	2	2	0	0	0
SLC15A2	7.42	0	3	0	1	0	0	0	2	2	2	1	5	4	2	5	4	1	5	2	3	4	4	5	5	14	7	6	7	9	4	2	8	7	5	1	2	5	7	1	6	0	6	2	0	2	2	8	1
SOCS4	7.42	0	3	0	0	0	1	0	1	0	1	0	0	0	1	1	1	0	2	0	0	0	1	2	1	0	0	0	3	3	1	3	0	0	0	0	0	1	0	1	0	1	0	2	0	0	1	0	0
STAMBP	7.42	3	3	2	0	0	1	2	0	2	4	4	2	3	2	2	2	1	1	2	1	0	3	0	0	1	0	0	0	0	1	2	0	1	0	1	0	0	0	0	2	0	1	0	2	0	0	1	1
STX8	7.42	2	7	6	6	5	5	6	2	5	3	7	7	5	4	0	2	0	2	2	0	10	6	5	3	8	9	3	2	6	7	5	19	11	15	7	3	7	6	11	5	0	0	0	1	0	0	0	0
TDRD3	7.42	0	0	1	0	5	1	2	3	2	3	1	0	1	1	1	0	2	1	0	0	1	8	3	3	2	5	2	5	2	1	0	2	2	7	6	10	5	5	3	1	0	1	2	1	1	1	2	0
THAP1	7.42	0	2	0	0	1	1	1	1	1	0	1	0	1	0	0	1	0	0	0	0	0	0	0	0	0	0	0	0	1	0	0	1	0	0	0	0	1	0	0	0	0	0	0	0	1	0	3	1
TICAM2	7.42	0	4	2	2	1	0	0	1	1	0	1	2	1	0	0	0	1	0	0	0	0	0	0	0	0	0	0	0	0	0	0	0	0	0	0	0	0	0	0	0	0	0	1	1	1	0	1	2
TTC23L	7.42	1	4	4	3	0	2	3	4	6	3	2	4	1	4	1	5	5	4	2	1	3	7	3	2	0	0	3	6	6	2	5	6	9	2	2	2	8	9	8	13	6	3	2	1	3	4	1	0
WDYHV1	7.42	0	0	0	0	0	1	0	0	0	1	3	2	3	0	2	0	1	2	0	0	0	0	0	0	0	0	0	0	2	0	0	0	1	0	0	0	0	3	0	0	1	0	0	0	0	0	0	0
XPO4	7.42	1	0	1	0	0	1	0	0	0	1	2	0	0	3	0	0	0	1	1	0	1	0	2	3	2	1	1	1	0	1	2	4	1	1	2	1	3	0	1	0	0	0	0	0	0	0	0	0
ZNF688	7.42	0	1	0	0	0	0	0	0	1	0	4	1	1	1	0	1	0	1	0	0	0	0	0	0	0	0	0	0	0	0	0	0	0	0	0	0	0	0	0	0	1	0	2	2	0	1	0	0
UBE2B	7.42	4	1	2	3	1	1	2	1	6	4	6	9	5	6	1	3	2	0	0	0	0	1	0	0	1	0	0	0	0	0	0	0	0	0	0	1	1	0	0	0	0	0	1	0	1	1	0	0
ADD3	7.7	2	6	5	3	3	5	2	4	4	2	1	3	1	1	1	1	5	1	1	4	10	4	6	7	3	7	5	5	1	6	1	1	0	3	2	3	6	1	3	3	0	0	0	0	1	0	5	6
AKAP7	7.7	1	1	3	2	11	3	3	4	2	4	5	3	0	1	3	7	5	10	5	2	3	5	7	2	3	3	5	8	3	8	6	7	2	5	3	6	10	7	2	6	1	1	2	1	1	1	3	2
ATP10D	7.7	4	2	1	3	0	1	2	0	1	1	1	1	0	0	4	5	0	2	0	1	0	0	0	0	5	4	7	8	10	4	3	6	3	6	5	4	12	7	3	4	3	0	0	1	1	0	2	1
C13H20ORF7	7.7	0	0	1	1	1	1	0	0	1	0	0	0	0	1	1	0	0	3	0	0	0	1	2	1	2	0	0	1	0	1	0	0	1	1	0	2	1	0	0	1	0	1	0	0	1	0	0	0
C19H17orf61	7.7	3	1	0	1	1	0	0	0	0	0	0	0	1	0	2	0	1	0	1	0	0	0	0	0	0	0	0	0	0	0	0	1	0	0	0	0	0	0	0	0	0	0	0	0	0	0	0	0
C1H21ORF63	7.7	1	1	2	3	1	4	4	4	6	3	5	1	3	1	2	5	6	9	8	1	22	15	7	15	12	12	6	11	17	7	6	6	4	5	14	7	14	13	6	10	8	1	5	3	4	3	2	0
C25H16orf14	7.7	0	0	0	0	0	2	0	0	1	0	1	1	0	0	1	0	1	1	1	1	0	0	0	0	0	0	1	0	0	0	0	0	0	0	1	0	0	0	0	0	0	0	0	0	1	0	0	0
CALHM2	7.7	0	0	0	0	0	0	0	0	0	0	0	0	2	0	0	1	0	0	0	0	0	0	0	0	0	0	0	0	0	0	0	0	0	0	0	0	0	0	0	0	0	1	1	0	0	0	0	0
CCBL2	7.7	0	1	0	1	0	1	0	0	1	0	0	1	0	1	3	1	0	1	0	1	1	3	1	1	3	3	4	2	4	0	3	1	2	1	2	2	2	0	0	1	1	0	2	0	0	1	3	2
CCDC58	7.7	1	1	3	1	1	1	0	2	1	0	0	0	2	0	0	2	0	1	0	0	1	0	2	0	0	0	0	0	0	0	2	0	0	0	0	0	1	0	1	0	0	0	8	7	3	1	2	1
CDC23	7.7	2	1	2	2	4	5	7	7	3	2	6	7	2	8	6	7	5	2	3	2	0	0	1	1	2	0	0	0	3	2	0	0	1	3	0	0	0	0	0	1	0	1	0	0	1	0	0	0
CHCHD5	7.7	0	0	0	0	0	0	1	0	1	0	0	1	1	1	1	4	1	4	1	0	0	0	0	0	0	0	0	0	0	0	0	0	0	2	0	0	0	0	0	0	0	10	1	0	0	0	1	1
CHRNE	7.7	3	4	9	3	9	4	2	6	7	2	2	1	2	2	2	8	7	3	9	0	0	0	0	0	0	0	0	0	0	0	0	0	0	0	0	0	0	0	0	0	0	0	0	0	0	0	0	0
CRTAM	7.7	3	3	3	1	2	3	7	3	3	8	7	5	6	6	6	2	7	1	7	5	9	5	8	8	6	7	7	4	4	5	4	3	4	2	5	6	8	10	7	6	2	1	4	0	1	2	1	6
DNAJC19	7.7	1	4	2	3	2	3	11	4	3	6	6	4	5	6	8	6	12	7	5	1	0	0	0	0	0	0	1	0	0	0	0	0	0	0	0	0	0	0	1	0	1	0	1	0	0	0	0	0
FAAH	7.7	1	1	2	2	0	0	0	1	0	1	3	1	0	1	0	1	2	0	0	2	1	4	2	0	4	1	2	2	3	1	1	0	0	2	0	0	0	0	0	0	1	0	2	3	1	3	6	11
FAF2	7.7	3	11	4	4	2	2	5	4	4	5	9	3	8	4	4	4	1	2	0	0	0	1	1	0	3	1	4	0	0	2	2	0	1	0	1	0	1	0	0	2	0	0	0	0	1	0	1	0
GEMIN4	7.7	1	0	1	0	1	1	0	0	1	1	0	0	1	0	1	0	0	0	1	0	0	0	0	0	0	0	0	0	0	0	0	0	0	0	0	0	0	0	0	0	0	0	1	0	0	1	0	1
GPR137	7.7	0	0	0	0	0	0	0	0	1	0	0	0	1	0	0	1	0	0	0	0	0	0	0	0	0	0	0	0	0	0	1	0	0	0	0	0	0	0	1	0	8	5	4	4	4	9	8	8
HEXIM2	7.7	0	0	1	0	0	0	0	0	0	0	0	0	0	0	0	0	0	1	0	0	0	0	0	0	0	0	1	0	0	0	0	0	0	0	0	1	0	0	0	0	0	0	1	2	0	2	3	3
IL7	7.7	0	2	0	0	1	0	3	1	2	3	1	0	1	5	3	0	0	1	1	2	11	6	9	2	6	1	4	2	0	0	0	0	0	0	4	4	6	1	1	1	1	1	1	2	1	1	0	4
ISG12(A)	7.7	1	0	2	1	1	0	0	1	3	3	2	1	2	1	2	5	3	4	2	0	0	1	1	2	1	1	1	2	2	0	1	0	3	6	1	1	0	0	0	0	3	2	3	2	1	4	1	0
KCTD5	7.7	0	0	0	0	0	0	0	0	0	0	2	0	0	0	0	0	0	0	0	0	1	0	0	0	0	0	0	1	1	0	0	0	0	0	0	0	0	0	0	0	0	0	1	1	1	1	0	1
KLHL13	7.7	3	3	2	3	2	3	4	2	3	0	1	4	2	1	3	2	1	3	1	2	4	6	5	1	2	0	4	4	4	0	1	2	6	4	1	2	3	6	1	1	0	1	1	1	2	1	3	4
LOC508334	7.7	1	5	4	5	0	0	0	0	0	0	0	0	0	0	0	1	0	1	0	0	0	0	0	0	0	0	1	1	0	0	0	0	0	0	0	0	0	0	0	0	0	2	0	1	0	0	0	0
LOC616839	7.7	5	5	8	6	3	1	1	0	2	0	3	3	2	0	3	0	1	1	2	2	5	1	7	8	2	1	1	0	0	0	0	5	1	1	5	3	3	2	0	2	2	1	0	0	1	0	1	0
LRRC68	7.7	0	0	0	0	0	0	0	0	0	0	0	0	0	0	0	0	0	0	1	1	2	0	1	0	0	1	2	0	0	0	1	0	1	1	0	0	1	1	0	1	0	1	2	1	0	1	1	2
LYSMD2	7.7	10	9	6	8	9	11	6	3	7	7	5	6	10	4	9	9	3	8	7	3	0	1	7	1	5	1	3	1	3	2	2	2	2	0	3	1	1	0	0	0	1	2	2	1	0	0	1	0
MAD1L1	7.7	0	0	0	0	0	1	0	0	2	0	1	0	0	0	0	0	1	0	0	1	1	5	6	2	5	1	2	6	2	3	6	4	7	7	7	6	1	0	2	0	0	0	1	0	2	0	1	0
MRPS18A	7.7	0	3	1	1	2	4	10	3	2	3	4	2	4	7	8	7	2	8	3	2	0	0	0	0	1	0	0	0	1	1	0	0	0	1	0	0	0	0	0	0	2	0	0	0	1	0	5	0
NIPSNAP3A	7.7	4	2	3	1	0	3	1	1	1	0	2	2	1	2	1	0	1	1	1	1	0	0	0	0	0	0	1	0	0	0	0	0	0	0	0	0	1	0	0	0	0	2	0	0	1	1	2	2
NME4	7.7	0	1	2	2	0	2	0	2	2	2	1	0	1	3	4	1	11	6	7	2	0	0	1	0	1	1	2	0	1	0	1	0	0	0	0	0	0	0	0	0	1	1	2	0	1	1	0	1
PC I-NP	7.7	1	4	3	4	2	0	1	1	0	4	2	2	2	0	1	0	3	1	3	3	9	9	6	16	9	18	7	3	16	12	10	15	8	6	7	14	15	14	8	4	2	3	0	0	2	3	0	1
PIGW	7.7	0	0	0	0	0	0	0	0	0	1	1	0	0	0	0	0	1	3	0	0	0	0	0	0	0	0	0	0	0	0	0	0	0	0	0	1	0	0	0	0	1	1	1	1	1	0	1	0
PLAC8	7.7	1	3	4	2	2	0	3	3	2	1	0	3	2	2	0	1	0	1	1	0	1	1	2	1	2	2	0	0	0	1	0	0	0	1	2	2	0	1	1	0	0	1	1	0	0	0	1	0
RABEPK	7.7	2	0	0	0	1	1	3	0	0	1	0	1	0	1	0	0	1	1	0	0	1	1	0	0	0	3	0	0	0	0	0	1	0	1	0	3	0	0	0	1	0	0	0	0	0	1	2	3
RABL3	7.7	0	1	1	0	0	2	2	0	3	0	0	0	0	0	0	0	0	0	0	0	2	0	14	23	17	7	14	16	22	18	15	10	1	5	2	7	6	2	3	4	0	1	1	2	2	2	3	2
RNF5	7.7	0	1	1	1	0	0	0	1	0	0	0	0	2	4	1	0	0	0	0	0	0	0	0	0	0	0	0	0	0	0	0	0	0	0	0	0	0	0	0	0	0	0	0	0	0	0	0	0
RUFY1	7.7	3	2	0	2	1	1	0	0	3	0	0	0	0	1	1	0	2	1	2	1	0	0	0	0	0	0	1	0	0	2	1	0	1	0	0	0	0	0	0	0	0	1	0	1	0	0	0	0
SFXN4	7.7	0	2	2	2	2	2	2	3	1	1	0	0	0	0	1	1	0	2	1	2	2	1	1	0	0	1	1	0	0	1	0	1	0	1	1	0	0	0	0	0	0	0	0	0	0	0	0	0
SNN	7.7	3	3	3	0	2	1	3	2	1	4	3	1	1	2	4	1	0	0	0	1	0	0	0	0	0	0	0	0	0	0	0	0	0	0	0	0	0	0	0	0	0	0	0	1	1	0	0	1
SPRY2	7.7	5	3	0	3	3	2	4	2	2	3	1	2	0	0	0	0	0	0	3	4	1	0	0	0	0	0	0	0	0	0	0	0	0	1	0	0	0	0	0	1	3	3	0	2	4	2	4	5
STK3	7.7	4	1	3	3	3	2	5	7	7	6	4	3	9	4	1	0	5	3	5	1	32	32	25	36	37	23	24	25	18	10	18	22	19	26	31	18	32	26	22	31	3	3	3	2	3	2	2	0
SYN1	7.7	0	2	0	2	4	0	1	1	4	3	1	0	1	2	0	3	0	1	0	0	13	14	7	8	9	9	8	13	7	7	4	9	7	2	14	6	12	3	3	0	0	1	2	0	1	2	0	1
TIEG2	7.7	1	0	0	0	0	0	1	0	1	1	0	2	0	2	0	0	0	0	0	0	0	0	0	0	0	0	0	0	0	0	0	0	0	0	0	0	0	0	1	0	0	1	1	2	0	0	0	1
TMCC3	7.7	4	0	0	1	5	1	0	3	0	3	1	2	5	4	4	5	6	6	11	3	23	16	8	6	5	2	4	10	10	10	11	2	12	9	13	6	8	1	7	4	1	2	3	5	4	1	0	0
TMEM141	7.7	0	0	0	0	1	0	0	1	0	1	0	3	4	5	4	1	4	3	7	0	0	1	0	0	0	0	0	0	1	0	0	0	0	0	0	0	0	0	0	0	2	4	2	4	2	3	1	0
TMEM204	7.7	0	0	0	0	0	0	0	1	2	0	0	0	0	0	0	0	0	0	0	1	0	0	0	0	1	0	0	0	2	1	1	1	0	1	0	0	0	0	0	0	0	1	0	0	0	1	1	1
TMEM30A	7.7	6	3	4	4	0	1	1	3	5	4	1	5	6	2	3	1	2	1	0	0	0	1	1	2	0	0	0	4	0	0	1	0	0	1	2	0	0	1	1	1	0	0	0	0	0	0	0	2
TMUB1	7.7	0	1	1	0	0	0	1	1	1	2	0	1	3	0	2	1	0	2	4	1	0	0	0	0	0	0	0	0	0	0	0	0	0	0	0	0	0	0	0	0	0	0	1	0	0	0	0	0
TMX3	7.7	5	1	1	0	0	3	1	6	1	1	7	2	4	2	4	5	4	2	4	0	0	3	0	4	1	1	2	1	1	1	0	1	2	0	0	0	1	1	0	0	0	0	2	0	2	4	1	5
UBR7	7.7	0	0	1	0	0	2	0	0	0	1	0	0	0	1	0	0	0	1	1	0	1	0	0	0	0	0	0	0	0	0	0	4	1	0	0	0	0	0	0	0	0	1	0	0	0	0	0	0
UBXN8	7.7	0	2	2	3	6	4	2	1	1	6	2	9	7	1	1	3	4	10	10	1	0	3	0	0	3	0	1	0	0	1	0	0	3	0	1	0	0	1	0	1	1	1	2	1	3	2	1	1
VAMP3	7.7	0	0	1	1	1	7	2	3	3	0	7	1	1	3	2	2	5	8	5	1	0	1	0	0	0	0	0	0	1	0	0	0	0	0	0	0	0	0	0	0	0	1	0	0	0	0	2	3
ZYG11B	7.7	3	2	0	1	3	2	4	6	6	4	1	3	5	2	8	2	2	1	2	1	1	3	1	2	4	2	2	3	1	1	1	3	3	0	3	0	1	0	0	2	0	0	1	0	1	1	2	7
ABCB6	7.99	0	0	0	0	1	0	0	0	0	0	0	0	1	0	0	1	0	0	0	0	0	0	0	1	0	0	1	0	0	0	0	0	1	0	0	0	0	0	0	0	0	0	0	1	1	1	3	0
ACTR6	7.99	2	0	3	3	1	1	3	0	1	1	1	0	0	0	2	1	4	7	0	2	0	3	0	0	0	0	0	0	2	0	1	1	0	0	1	0	0	1	1	1	0	0	0	0	2	3	1	2
ARHGAP18	7.99	1	3	4	2	0	0	3	1	3	0	7	7	9	2	2	3	3	4	3	1	5	12	8	7	12	6	5	10	10	10	8	10	14	11	13	12	5	6	7	12	0	2	1	2	4	3	3	4
C28H10orf58	7.99	9	7	2	9	4	4	2	3	4	10	4	4	4	6	5	4	9	7	12	3	2	1	3	2	2	4	0	3	3	1	1	0	2	0	1	1	2	3	3	3	2	1	3	1	2	5	3	3
CAPS	7.99	4	3	0	2	3	2	0	0	2	0	0	0	0	0	1	1	0	0	0	0	0	0	0	0	0	0	0	0	0	0	0	0	0	0	0	0	0	0	0	0	0	0	0	0	0	0	0	0
CBX5	7.99	2	0	1	0	2	0	2	0	0	0	0	0	0	1	0	0	0	0	0	0	0	1	0	0	0	0	0	0	1	0	0	0	0	0	0	0	0	0	0	1	0	0	0	0	0	2	3	3
CDC26	7.99	0	0	0	0	0	2	0	0	0	0	1	0	0	1	1	0	2	1	0	0	0	0	0	0	1	1	1	0	0	0	0	0	0	1	1	1	0	0	1	0	1	0	0	0	0	0	1	0
DGCR14	7.99	1	1	0	1	0	0	0	0	0	0	0	2	3	2	2	3	2	0	4	2	0	0	0	0	0	0	0	0	0	0	0	0	0	0	0	0	0	0	0	0	1	0	0	0	0	0	0	1
ECSCR	7.99	2	1	1	1	1	0	0	0	0	0	0	0	0	0	1	0	0	1	0	1	0	0	0	1	1	1	0	1	0	2	1	1	0	1	0	1	1	3	2	2	4	2	8	6	3	0	3	0
GATAD2A	7.99	0	0	0	1	0	0	0	0	0	3	3	2	4	4	6	0	2	1	0	0	0	2	2	1	0	0	2	4	0	2	0	0	1	0	2	3	0	1	4	0	0	0	0	0	1	2	1	1
HEMK1	7.99	0	1	3	2	0	5	5	3	0	2	2	2	3	0	2	1	0	2	2	0	0	0	0	0	1	0	0	0	0	0	0	1	0	0	0	0	0	1	0	0	2	0	0	1	0	1	0	1
ICK	7.99	0	0	0	0	0	0	0	1	1	0	0	0	0	0	1	0	0	1	0	0	1	1	7	0	1	4	1	0	4	2	3	4	1	1	2	0	0	0	1	1	0	0	2	0	0	1	1	4
IER3	7.99	5	9	4	3	3	2	3	2	3	1	2	2	3	1	3	3	2	3	0	0	0	0	0	0	0	0	0	0	0	0	0	0	0	0	0	0	0	0	0	0	0	0	0	0	0	1	0	0
KIAA0157	7.99	1	0	1	0	0	0	2	0	2	2	0	0	0	0	1	1	0	0	0	0	0	1	0	0	1	1	0	1	0	0	0	1	0	2	0	2	2	1	2	4	0	0	2	1	1	0	0	2
MEX3C	7.99	1	0	0	0	1	0	0	0	1	1	0	1	0	0	0	1	0	0	0	1	0	0	0	0	0	1	0	0	0	0	0	0	0	0	0	0	0	0	0	0	0	2	0	0	0	1	2	0
MGC128747	7.99	0	1	1	0	0	0	0	0	1	0	2	0	0	1	0	0	0	0	0	0	0	0	0	0	0	0	0	0	0	0	0	0	0	1	0	0	1	0	0	0	0	0	0	0	0	2	0	5
MGC157082	7.99	6	9	2	3	2	5	3	3	3	1	3	6	6	2	5	0	3	0	0	0	1	0	0	3	1	2	3	2	3	3	2	2	0	1	0	2	1	0	1	0	4	2	0	0	0	2	1	4
MRPL15	7.99	1	1	0	0	0	0	0	0	0	1	0	0	0	0	1	3	1	2	1	1	0	0	0	0	0	0	0	0	0	0	0	0	0	0	0	0	0	1	0	0	0	0	4	1	1	3	1	1
PDE12	7.99	3	6	1	2	0	2	2	8	6	1	1	4	2	1	1	3	0	0	2	1	0	0	0	0	0	0	0	0	0	0	0	0	0	0	0	0	0	0	0	0	1	0	0	0	0	1	0	0
PXMP2	7.99	0	0	1	0	0	0	0	0	1	0	0	0	0	3	0	0	0	0	1	0	0	0	0	0	0	0	0	0	0	0	1	0	0	0	0	1	0	1	0	0	1	1	0	0	0	0	0	0
RG9MTD2	7.99	7	10	4	9	10	4	7	1	7	9	3	3	6	3	8	7	1	4	6	0	0	1	0	2	1	2	1	1	0	0	1	2	0	1	1	0	0	0	0	0	0	0	0	0	0	0	0	0
SIAE	7.99	4	5	7	3	1	1	3	0	1	3	1	3	1	3	1	1	1	0	0	1	1	2	3	0	0	4	4	1	1	1	0	2	2	1	1	1	1	1	0	1	0	0	1	0	1	0	0	0
SIRT6	7.99	5	8	7	3	3	9	5	5	6	1	0	1	1	4	0	3	2	2	1	0	0	0	0	0	1	1	0	0	0	0	1	0	0	0	0	0	0	1	0	0	1	6	2	3	3	2	0	4
SLC25A29	7.99	0	1	0	0	0	1	1	0	0	0	0	0	1	0	0	1	0	0	0	0	1	0	1	0	1	0	1	0	0	1	0	0	1	0	0	0	0	0	0	0	0	0	2	0	0	1	0	1
SLC30A7	7.99	3	2	2	4	1	1	2	1	1	2	3	2	0	4	2	0	4	1	3	0	4	2	1	2	0	1	0	2	2	4	6	2	4	2	2	0	6	0	3	1	1	0	2	0	1	1	0	0
SNX15	7.99	0	0	0	0	0	0	0	0	0	0	0	0	0	0	0	0	0	0	0	0	1	1	1	3	1	3	1	0	0	1	0	1	0	0	0	1	1	1	0	1	0	2	2	5	4	1	2	2
SRP54	7.99	1	0	0	0	1	2	1	1	0	1	0	1	0	0	1	0	1	1	0	0	3	0	0	0	0	1	0	1	0	0	0	1	1	1	0	0	0	0	2	3	0	0	1	0	1	1	0	1
TBC1D22B	7.99	7	2	6	3	1	1	1	2	1	1	1	2	2	6	7	3	5	4	7	0	1	3	3	1	4	5	1	1	2	3	1	1	1	4	2	1	1	0	2	3	0	0	0	0	0	2	0	1
TFB1M	7.99	4	3	1	3	5	5	1	5	1	2	5	4	7	3	1	3	4	4	3	3	1	0	3	1	2	3	2	1	2	2	1	1	5	0	1	0	3	2	3	2	1	0	0	0	0	2	0	4
TLE1	7.99	1	2	2	1	1	2	6	4	5	4	7	6	4	1	5	4	5	3	3	1	32	18	8	17	13	12	20	15	20	10	14	10	11	10	7	17	5	7	3	7	0	3	2	1	2	1	0	3
TM2D1	7.99	3	3	2	4	3	0	2	3	4	8	6	4	12	5	2	2	6	2	1	0	1	0	1	0	2	0	0	0	2	1	0	0	0	1	1	3	2	0	1	0	0	2	0	1	0	0	1	1
TOM1L1	7.99	0	0	0	0	0	0	0	0	0	0	0	0	0	0	0	3	2	2	6	1	13	8	10	11	15	8	4	6	8	11	10	7	6	7	6	3	1	1	1	1	0	0	0	0	0	0	0	0
TRMT11	7.99	3	0	1	0	0	0	1	0	1	2	0	2	0	0	0	3	0	1	1	1	2	1	1	3	1	2	0	0	1	2	1	0	2	2	5	0	2	1	3	1	1	0	0	1	0	1	0	0
TTC35	7.99	4	3	5	3	3	3	2	2	4	5	6	10	6	6	8	6	3	9	1	0	3	2	2	0	0	0	0	2	2	0	2	0	2	1	3	0	0	1	2	0	0	0	0	0	1	3	0	1
UCK1	7.99	1	2	4	3	5	3	6	5	8	5	11	1	5	5	7	10	4	0	0	0	0	0	0	0	0	0	0	0	0	0	0	0	0	0	0	0	0	0	1	0	0	0	0	1	0	0	0	1
UHRF1	7.99	3	2	2	0	0	2	2	4	3	1	2	2	2	1	2	1	1	0	0	0	0	0	1	0	0	0	1	1	1	1	0	0	0	1	1	0	1	2	1	0	0	0	0	2	1	1	0	1
ZAR1-like	7.99	3	0	0	1	1	1	0	0	2	1	0	2	0	0	0	0	0	1	0	0	0	1	0	0	1	0	0	0	0	2	0	0	0	1	0	0	0	0	1	1	0	0	1	2	0	4	2	1
ZCCHC3	7.99	8	7	3	5	5	7	7	4	4	4	5	5	1	2	6	1	0	2	0	1	0	0	0	0	0	0	0	0	0	0	0	0	0	1	0	0	0	0	0	0	1	1	1	0	0	1	1	0
ZNF830	7.99	1	0	0	0	0	3	2	2	3	1	3	1	7	2	2	1	0	0	1	0	0	0	0	0	0	0	0	0	0	0	0	0	0	0	0	0	0	0	0	0	0	1	0	0	2	0	0	3
ACOX1	8.27	0	1	4	2	0	0	2	0	0	2	0	0	0	3	2	2	0	1	1	0	0	0	0	1	3	0	0	0	1	0	0	1	1	0	0	1	0	0	0	0	0	0	0	0	1	0	0	2
ADH5	8.27	0	1	0	3	3	4	4	0	2	4	7	4	7	9	3	0	2	1	0	0	0	1	0	0	0	1	0	0	0	0	1	2	0	0	0	0	0	0	0	1	0	0	4	1	1	0	0	0
ADNP2	8.27	6	7	9	12	5	2	1	2	1	0	1	2	0	2	1	0	0	0	0	0	0	0	1	1	1	0	2	1	1	0	0	0	1	0	2	0	0	1	0	1	1	3	1	0	0	1	0	0
AKT1S1	8.27	1	0	0	0	2	1	1	1	0	0	0	0	0	0	0	0	0	0	0	0	0	0	0	0	0	0	0	0	0	0	0	0	0	0	0	0	0	0	0	0	0	0	0	2	0	0	0	0
ANKRD9	8.27	2	3	1	3	3	6	0	9	2	0	0	0	1	1	5	2	0	3	0	1	0	0	0	0	0	0	0	0	0	0	0	0	0	0	0	0	0	0	0	0	1	0	0	1	1	1	0	0
CARS	8.27	1	1	4	2	2	3	2	4	2	6	0	1	1	1	1	2	3	1	5	1	3	1	0	1	0	2	3	2	4	1	1	1	4	1	2	3	0	4	0	1	0	0	2	3	3	0	2	3
COX11	8.27	1	0	2	2	1	0	1	0	0	1	0	1	0	2	0	1	0	1	2	0	0	0	0	1	1	0	0	0	1	0	0	0	0	0	0	0	1	0	0	0	0	0	1	0	0	0	0	1
CYB5B	8.27	3	7	7	5	4	6	3	0	0	1	6	5	5	7	10	3	0	1	0	0	0	0	2	0	0	0	0	0	0	0	0	0	1	3	0	1	0	0	0	0	0	1	0	1	0	1	0	0
DDX10	8.27	2	3	3	4	4	6	1	12	4	2	4	5	5	1	1	6	2	6	3	0	0	0	0	0	0	1	1	0	0	0	1	0	2	0	2	2	0	0	1	0	0	0	1	0	1	1	0	0
DHX32	8.27	2	5	1	4	4	6	2	2	5	9	3	4	3	4	4	7	8	6	7	0	2	3	0	0	1	3	1	1	2	3	0	0	4	0	0	0	1	3	0	0	0	0	0	0	0	0	0	0
EBI2(GeneID:615640)	8.27	0	1	1	2	1	2	0	0	1	0	1	3	2	3	2	1	3	2	1	1	0	1	1	0	0	0	1	0	0	0	0	4	0	1	0	0	0	0	0	1	0	2	1	2	1	0	1	0
FFR	8.27	1	0	1	0	1	1	0	0	0	1	0	0	0	0	0	0	0	0	0	0	0	0	0	0	1	0	0	1	0	0	0	0	0	0	0	0	0	0	0	0	0	0	0	0	0	0	0	0
FGFR1OP2	8.27	0	1	0	0	1	0	0	0	0	0	0	1	0	0	0	0	0	0	0	0	0	1	0	0	0	0	0	0	0	1	0	0	0	0	1	0	1	0	0	1	1	0	1	1	2	0	0	1
GDAP2	8.27	0	0	0	0	0	0	0	1	0	0	0	0	1	1	0	0	2	6	1	0	3	4	2	1	0	1	0	0	0	0	0	0	2	0	10	4	5	0	2	5	0	0	1	0	0	0	1	0
GLRX5	8.27	0	1	0	0	2	2	0	0	0	4	1	1	0	0	0	0	1	0	0	0	0	1	0	0	0	0	0	0	0	0	0	0	0	0	0	0	0	0	0	0	1	1	3	1	0	2	0	2
GSTK1	8.27	2	3	6	1	1	1	1	1	2	3	0	4	2	5	5	1	3	1	2	1	0	0	0	0	0	0	0	0	1	0	0	0	0	0	0	0	0	0	0	1	1	0	0	0	0	0	2	1
L3MBTL3	8.27	4	4	4	2	1	4	4	2	1	0	2	1	4	2	2	4	0	0	4	1	4	3	8	6	1	1	0	3	4	1	7	1	3	2	1	3	4	1	3	2	1	1	1	0	1	1	2	0
LEPROT	8.27	3	2	1	4	4	2	3	1	5	1	2	2	4	3	5	4	4	7	1	1	0	1	0	0	0	1	0	0	0	2	0	0	1	0	0	1	0	0	1	0	0	1	3	2	3	6	6	6
LETMD1	8.27	8	10	9	9	8	2	3	6	1	2	2	4	2	4	0	4	1	0	0	0	0	0	0	0	0	0	0	0	0	0	0	0	0	0	0	0	0	0	0	0	1	0	0	0	0	0	0	1
LRP8	8.27	5	0	4	1	0	1	1	2	1	5	2	6	1	1	3	0	2	0	1	0	3	1	2	3	2	1	1	0	0	0	3	1	0	1	4	2	1	0	0	2	1	1	1	0	1	0	0	0
MRPS27	8.27	0	2	1	0	0	0	0	1	0	1	0	1	0	0	0	2	0	0	0	1	2	3	4	3	3	4	3	2	7	4	1	6	6	3	1	2	0	1	2	6	0	2	1	2	0	1	0	0
NFX1	8.27	0	0	0	1	1	0	0	0	4	0	0	0	1	2	4	0	0	0	0	0	1	2	1	2	0	2	1	0	0	1	5	0	1	0	0	1	0	0	0	1	1	2	2	0	1	6	3	0
NOL10	8.27	0	2	1	0	0	1	0	0	0	0	1	0	0	0	1	0	1	0	0	0	1	1	1	0	0	0	2	2	2	2	0	5	4	3	4	3	0	5	3	1	0	0	1	0	1	0	1	0
NXT1	8.27	0	3	1	2	2	2	0	2	5	1	3	0	1	3	1	1	1	2	3	1	0	0	0	0	0	2	5	2	2	3	1	1	1	0	0	0	0	0	0	0	0	1	2	2	1	1	0	0
PCCB	8.27	5	6	7	1	3	2	2	0	6	5	4	2	7	5	4	6	11	3	4	2	1	2	3	2	4	5	8	2	6	5	4	12	4	2	3	3	13	11	2	0	0	1	0	0	3	0	0	0
PPP2R5D	8.27	0	1	0	0	0	1	1	0	1	0	0	0	0	0	0	0	0	2	1	0	0	1	0	0	1	0	1	0	0	1	1	2	0	0	0	0	0	0	0	4	0	0	0	1	0	0	0	0
PRPF6	8.27	0	0	1	0	1	0	0	0	0	0	2	1	0	0	0	0	1	1	0	0	0	1	3	0	0	1	1	0	0	0	2	1	0	0	1	1	1	2	1	0	0	0	1	0	0	0	0	0
RAB4A	8.27	3	2	2	1	3	4	4	2	1	1	2	0	0	0	0	0	0	0	0	0	3	3	2	4	0	0	3	2	0	2	0	0	2	0	0	1	0	0	3	0	0	0	0	1	0	1	0	0
RDH10	8.27	0	0	0	0	3	0	2	0	0	1	0	1	0	1	0	0	0	0	0	0	1	1	1	0	2	2	0	0	1	0	0	0	1	1	1	2	0	0	0	0	0	2	3	5	3	5	0	6
RNF138	8.27	0	0	0	1	0	0	1	0	1	1	0	0	0	3	1	4	6	3	9	3	0	0	0	2	2	1	1	0	3	1	0	2	1	0	1	0	0	1	2	0	0	1	0	0	4	2	2	0
RSPH3	8.27	0	0	1	0	1	0	0	1	0	1	0	1	1	1	0	0	1	0	0	0	0	0	0	0	2	1	0	0	1	0	0	0	1	0	1	1	1	0	2	0	0	0	0	0	1	2	0	1
SFRS16	8.27	0	2	1	1	2	0	1	0	0	0	2	0	0	0	0	0	0	1	0	0	0	0	0	0	0	1	1	0	1	0	0	0	0	1	1	0	1	0	0	0	0	0	0	0	0	0	0	0
SH2D1A	8.27	1	2	0	3	2	2	4	6	6	1	4	3	1	1	2	6	5	4	2	2	1	4	1	4	0	7	3	1	1	2	4	0	5	4	3	2	7	5	8	4	3	4	2	5	3	3	2	5
STAMBPL1	8.27	5	8	4	4	2	1	1	6	1	0	0	1	1	0	3	2	0	1	0	0	0	0	2	0	1	3	1	0	3	1	2	3	2	2	1	1	2	1	4	2	1	0	0	1	1	1	2	1
ZCCHC10	8.27	8	4	2	1	2	5	1	5	7	2	1	1	2	2	2	2	2	0	2	0	0	0	0	0	0	0	1	2	0	0	0	1	1	0	0	0	0	1	1	0	1	0	3	0	0	0	0	0
ADCK1	8.56	4	2	2	0	5	4	1	4	4	1	5	2	0	0	0	2	0	1	0	0	5	2	0	3	3	0	1	2	3	2	0	1	2	0	6	1	4	2	0	0	0	0	2	0	1	0	0	0
ATOX1	8.56	0	0	0	0	0	1	1	4	4	3	3	5	1	2	5	4	2	1	1	0	0	1	1	0	0	0	2	0	2	0	0	0	1	2	0	0	0	2	0	0	1	1	0	0	0	3	2	3
C10H14orf83	8.56	2	3	1	2	2	2	3	1	4	2	3	4	3	5	5	1	0	0	1	0	0	2	1	2	3	3	1	2	3	1	3	0	0	1	2	2	1	2	0	1	1	1	1	0	1	0	3	1
C23H6orf64	8.56	2	4	1	4	6	7	5	3	4	3	4	6	3	5	7	3	2	1	1	0	0	0	0	0	0	0	0	0	0	0	0	0	0	0	1	0	0	0	0	0	1	0	1	0	3	1	1	1
C28H10ORF35	8.56	3	5	5	8	8	4	4	7	6	6	5	6	5	7	8	8	9	6	0	3	0	0	0	0	1	0	0	1	0	0	0	0	0	0	0	0	0	0	0	0	0	0	0	0	0	0	1	0
C2H2orf47	8.56	0	0	0	1	0	1	1	0	1	0	0	0	0	0	0	0	2	1	1	0	0	1	1	1	1	0	1	0	0	0	0	0	0	1	1	0	1	1	0	0	2	0	0	0	2	0	2	1
CDYL2	8.56	0	2	0	1	0	1	1	4	1	0	1	1	1	0	1	2	2	1	0	1	0	0	1	5	1	1	4	3	5	2	3	0	1	1	1	0	0	1	0	1	0	1	0	0	1	1	2	1
D11LGP1	8.56	0	1	1	0	0	1	1	0	0	0	0	0	0	0	0	0	0	0	0	0	1	0	0	5	12	1	4	6	8	3	1	2	1	1	2	2	1	1	18	1	0	1	0	0	0	0	1	4
DBNDD2	8.56	1	1	1	1	1	2	0	1	0	1	7	5	7	2	4	6	7	1	3	0	0	0	0	0	0	1	0	0	0	1	0	0	0	0	1	1	0	1	1	0	0	4	3	1	3	0	0	1
DNAJC3	8.56	2	3	3	5	4	5	3	1	1	0	0	1	6	7	4	7	6	6	2	0	1	3	1	0	2	2	2	1	4	1	1	2	5	2	1	9	0	1	1	1	1	0	0	1	1	0	0	0
E2F6,ROCK2	8.56	9	11	4	2	9	8	6	6	6	6	1	2	3	4	1	10	3	7	7	0	7	4	39	60	18	23	46	58	56	58	33	9	9	20	6	5	11	11	5	5	0	1	2	0	0	0	0	0
EME1	8.56	0	0	0	0	0	0	0	0	0	0	0	0	0	0	0	0	2	3	0	0	0	0	1	0	0	0	0	0	1	0	0	0	0	0	0	0	1	0	0	0	0	0	0	0	0	0	0	0
F11	8.56	7	6	2	3	0	0	3	1	5	6	8	3	4	6	3	6	3	5	2	1	4	3	4	2	1	3	0	2	2	9	6	2	5	4	1	0	3	4	2	2	6	3	3	2	2	2	2	9
GEMIN8	8.56	4	5	2	3	4	3	4	4	3	1	4	0	4	3	2	2	0	0	0	3	1	2	0	1	3	1	2	5	0	1	1	0	1	1	1	1	2	1	2	0	2	2	0	2	1	1	1	1
GNPDA2	8.56	0	0	4	2	5	2	5	6	4	7	4	2	7	5	4	1	4	1	0	0	0	1	1	1	0	0	0	1	0	1	1	0	1	0	1	0	0	0	1	0	0	1	0	0	2	1	0	1
HEXDC	8.56	0	1	1	1	0	1	1	3	0	1	1	0	2	1	1	1	0	0	0	1	0	0	1	1	0	0	0	1	0	0	0	0	0	0	1	0	1	0	0	0	0	0	0	0	0	0	0	0
HIST1H2BI	8.56	0	0	0	0	1	2	1	0	0	0	1	3	3	5	1	0	1	0	0	0	0	0	0	0	0	0	0	0	0	0	0	0	0	0	0	0	0	2	0	0	0	0	1	0	1	1	0	0
HSD17B7	8.56	4	2	1	3	1	6	3	2	3	0	5	6	8	5	5	3	0	3	1	0	0	1	0	0	0	0	0	0	0	1	1	0	0	0	2	2	0	2	1	0	0	1	0	0	0	1	3	0
IMPDH1	8.56	2	2	0	4	2	4	4	6	1	5	6	6	1	2	1	2	1	2	4	0	1	0	0	2	1	0	1	2	1	0	2	0	0	0	0	1	1	1	0	0	0	0	0	1	0	0	1	1
KIAA1715	8.56	6	5	6	8	6	6	2	2	5	6	8	5	5	7	4	8	5	3	5	1	3	3	5	2	1	3	2	3	6	1	4	3	1	2	0	2	2	1	3	2	0	1	1	0	0	1	0	3
KPNA2	8.56	1	2	2	2	3	8	7	2	5	3	3	5	2	1	1	2	0	2	1	0	0	0	0	0	1	0	0	0	0	0	0	0	0	0	0	0	0	0	0	0	1	0	0	2	1	0	0	1
KPTN	8.56	0	0	0	0	0	0	0	0	0	0	0	0	0	1	1	0	0	0	0	0	4	4	16	8	8	27	30	21	24	15	8	21	17	6	1	2	0	0	4	2	0	2	1	7	4	2	3	2
LOC540698	8.56	0	0	0	1	0	0	0	0	0	0	0	0	0	0	0	1	0	1	0	0	0	1	0	0	0	0	0	1	0	1	4	1	1	1	0	0	0	0	0	0	1	0	0	1	1	3	0	0
LOH12CR1	8.56	0	0	0	0	5	5	7	3	7	3	5	4	6	4	2	4	3	5	3	0	0	2	4	6	2	2	5	1	4	7	3	5	3	5	3	2	2	2	5	3	0	0	3	0	0	0	0	1
MRPL14	8.56	1	0	1	0	2	2	3	5	3	0	0	0	0	0	1	0	1	1	0	0	0	0	0	0	0	0	0	0	0	0	0	0	0	0	0	0	0	0	0	0	0	1	0	0	1	2	3	3
ORC1L	8.56	0	0	1	3	0	0	0	0	0	0	0	0	0	0	0	2	1	0	3	2	1	2	0	4	0	1	0	0	0	0	3	2	1	0	0	1	0	2	2	0	1	5	1	0	0	0	0	0
PGP	8.56	0	0	1	2	1	2	0	0	1	0	0	1	0	0	1	1	0	2	1	0	0	0	0	0	0	0	0	0	0	0	0	0	0	0	0	0	0	0	0	0	0	0	0	0	0	1	0	0
PLIN	8.56	4	3	1	6	8	4	8	10	0	5	0	0	2	7	2	3	9	5	5	7	1	2	3	1	1	0	1	1	1	1	2	1	3	2	2	4	1	3	4	5	5	3	6	2	6	2	1	2
PLK1	8.56	1	0	1	2	1	0	0	2	0	1	1	0	0	2	0	0	1	1	0	0	0	0	0	0	1	0	0	0	0	1	0	0	0	0	0	1	0	0	0	0	0	1	0	0	0	1	3	7
PTPRC	8.56	1	0	0	0	0	0	0	1	1	2	2	1	1	1	1	2	1	1	0	0	5	0	2	1	1	1	4	1	0	1	3	1	6	2	2	2	6	2	2	3	0	0	0	1	0	1	1	0
RAB40C	8.56	0	0	0	0	1	0	0	0	0	0	0	0	0	0	0	0	0	1	0	0	0	0	1	0	0	0	0	0	0	0	0	0	0	0	0	0	0	0	0	2	0	1	0	0	1	1	0	0
RCE1	8.56	2	1	1	1	0	5	2	1	0	1	3	2	0	1	0	1	0	2	0	0	0	0	0	0	0	0	0	0	0	0	0	0	0	0	0	0	0	0	0	0	1	0	1	0	0	0	0	0
REEP4	8.56	2	1	2	7	4	8	7	4	8	1	5	2	1	1	3	9	3	6	2	1	0	0	0	0	0	0	0	0	0	0	0	0	0	0	0	0	0	0	0	0	1	1	2	2	0	5	3	4
RNF185	8.56	3	1	3	3	9	2	0	5	1	3	7	8	2	8	5	13	14	7	1	2	5	1	0	1	1	1	0	0	1	0	0	0	1	0	1	1	0	1	0	0	0	0	1	1	4	6	2	5
RRP15	8.56	1	5	5	5	1	3	3	6	2	2	2	1	5	2	2	2	1	5	1	0	0	2	1	2	0	2	0	0	3	0	3	1	0	0	0	3	2	0	0	6	0	0	0	1	0	1	0	0
RRS1	8.56	2	2	2	3	3	6	3	3	1	2	1	1	0	10	2	5	1	0	3	1	0	0	0	0	0	0	0	0	1	0	0	0	0	0	0	0	0	0	0	0	0	2	2	0	0	1	1	1
SLC35E3	8.56	0	0	0	0	1	0	0	0	0	0	1	1	5	3	1	2	1	1	3	1	5	4	0	0	0	0	0	0	0	0	0	0	0	0	0	0	0	0	0	4	0	1	1	0	1	1	1	2
SLC35E3	8.56	0	0	0	0	0	0	0	0	0	0	0	0	0	0	0	0	0	1	2	0	0	0	0	0	0	0	0	1	0	1	0	1	0	0	0	0	0	0	0	0	0	0	0	0	0	0	0	0
SPRN	8.56	0	0	0	0	0	0	0	0	0	0	0	0	0	2	2	0	2	5	1	1	0	3	0	0	0	1	0	0	0	0	0	1	0	0	0	0	0	0	0	0	0	0	1	0	0	1	0	0
SSX2IP	8.56	4	7	7	6	4	6	7	16	2	10	4	5	6	6	3	4	2	0	0	0	2	2	1	2	2	0	4	3	3	1	1	3	2	0	2	2	2	1	3	0	0	0	1	0	3	6	13	4
TNFSF13B	8.56	0	0	0	0	0	5	2	3	1	2	1	2	6	4	2	1	2	4	4	6	14	10	9	9	6	5	2	4	4	3	6	4	3	1	4	6	1	3	3	5	7	3	1	1	3	6	2	0
ZNF33B	8.56	1	2	1	2	3	3	1	3	0	2	0	2	0	0	1	2	1	0	1	1	0	0	3	1	4	0	2	0	1	1	0	0	0	0	1	0	1	1	0	1	4	1	1	1	0	1	1	0
ACP6	8.84	4	1	0	0	0	0	0	1	0	2	0	2	3	2	5	5	4	3	2	0	0	2	1	0	1	0	1	0	0	0	1	1	0	1	0	2	0	0	0	0	0	0	2	1	0	2	2	0
AIM1L	8.84	4	3	3	7	4	8	5	5	7	3	2	2	2	0	2	2	2	3	2	0	2	1	1	0	0	0	0	2	3	8	2	2	0	2	1	2	1	0	1	1	0	0	0	0	0	0	0	0
ALG3	8.84	5	4	12	5	12	8	5	2	1	4	0	5	1	3	4	5	0	0	2	0	0	0	0	0	0	0	1	0	1	0	0	0	0	0	0	1	0	0	0	0	0	0	1	0	1	1	0	1
APOOL	8.84	2	4	0	2	0	4	3	3	1	2	2	1	1	3	1	0	3	1	2	1	5	5	4	2	5	10	4	6	2	2	1	3	2	1	1	3	4	2	3	3	0	1	0	0	0	3	1	2
ATL3	8.84	0	0	0	1	0	1	0	0	2	1	1	1	0	0	2	2	4	0	0	1	0	1	0	0	0	0	1	0	0	1	0	0	0	1	0	0	0	0	0	0	0	0	2	0	1	1	0	1
ATXN7L2	8.84	11	14	7	5	7	9	9	4	3	4	2	3	4	6	3	2	1	2	1	0	0	0	0	0	0	0	0	0	0	0	0	0	0	0	1	0	0	0	0	0	0	0	0	1	0	0	1	1
BNIP3	8.84	3	1	1	1	1	0	1	2	0	0	1	1	2	0	2	0	1	1	3	1	1	0	0	0	0	0	0	0	0	0	0	0	0	0	0	0	0	0	0	1	0	1	0	0	3	2	0	4
C1orf52	8.84	0	0	0	0	0	0	0	0	0	0	0	0	1	0	0	1	0	2	2	0	0	0	0	0	0	0	1	0	0	0	0	0	0	0	0	0	0	0	0	0	0	2	1	0	3	2	3	8
CCDC86	8.84	6	2	10	6	1	1	3	0	2	3	2	3	7	2	3	1	1	1	2	1	0	0	1	0	0	0	0	0	0	0	0	0	0	0	0	0	0	0	0	0	0	0	0	5	6	4	1	0
CHCHD1	8.84	0	0	0	0	0	0	2	1	1	0	1	0	0	0	0	0	0	0	1	0	0	0	0	0	0	0	0	0	0	0	0	0	0	0	0	0	0	0	0	0	0	0	1	0	0	1	0	0
CHST10	8.84	4	6	7	4	11	3	5	9	3	0	6	7	1	4	3	5	4	2	4	3	1	2	0	0	1	2	0	1	2	1	0	2	1	0	0	1	0	1	0	1	2	3	5	3	5	2	9	11
CHURC1	8.84	10	6	5	4	6	7	2	4	3	3	5	2	6	5	3	3	5	2	1	3	1	1	0	0	1	1	2	1	0	0	0	0	0	0	0	1	0	0	0	1	0	0	0	0	3	0	0	0
COX10	8.84	6	1	3	11	5	4	6	4	2	2	2	1	1	1	3	3	0	0	0	0	2	1	0	3	3	2	7	10	6	0	0	0	0	1	1	5	9	4	16	3	0	0	0	2	0	0	1	4
DDX55	8.84	5	7	2	13	2	2	2	0	0	0	1	0	0	0	0	1	1	1	0	0	0	0	1	0	0	0	0	0	1	1	0	0	0	0	0	0	0	0	0	1	0	0	0	2	0	0	0	0
DOLPP1	8.84	0	0	0	0	0	0	2	0	0	1	2	3	3	2	5	2	4	2	2	0	0	0	0	0	0	0	0	0	0	0	0	0	0	0	0	0	0	0	0	0	0	0	0	0	0	1	1	0
DONSON	8.84	1	2	0	0	0	0	0	0	2	0	0	0	1	0	1	0	0	2	0	0	1	0	0	0	0	1	0	0	0	0	1	0	0	0	0	0	0	0	0	0	0	0	0	0	0	0	0	0
DVL1	8.84	0	0	4	1	0	0	0	3	3	7	3	0	0	4	1	0	5	6	2	0	0	1	0	0	0	0	0	0	0	0	0	0	0	0	0	0	1	0	0	0	2	0	0	0	0	0	0	0
ENDOD1	8.84	3	1	1	1	1	1	2	1	3	0	6	3	1	5	7	9	2	5	3	0	0	0	0	1	2	0	1	2	1	0	0	0	1	3	1	3	0	1	0	2	2	1	1	0	1	6	4	0
EXOSC10	8.84	0	0	0	0	0	0	0	0	0	0	0	1	0	0	0	0	1	1	1	0	0	0	0	0	0	0	0	0	0	1	1	1	1	1	0	2	0	0	0	1	0	0	1	2	0	0	1	2
FAM55C	8.84	0	1	0	0	5	2	1	3	1	0	0	0	3	2	1	2	3	1	0	2	0	2	0	1	3	0	1	2	1	4	1	2	1	0	2	3	1	0	2	3	0	1	0	0	1	0	0	2
GMPR	8.84	2	4	3	5	2	4	4	4	6	5	1	1	2	1	5	6	5	5	6	1	10	9	6	3	6	3	5	5	5	3	9	5	7	7	7	7	6	5	4	4	0	2	1	0	0	0	2	0
GPX7	8.84	5	1	3	1	0	0	0	2	3	7	3	3	4	1	1	6	2	2	1	1	0	0	0	1	1	0	1	0	1	0	0	0	0	0	0	0	1	0	0	0	0	4	0	3	1	2	2	4
HAGH	8.84	0	0	2	0	1	1	0	0	0	1	5	1	3	2	0	2	1	1	1	0	0	0	1	0	0	0	0	0	0	0	0	0	1	0	0	1	2	1	0	0	1	0	0	3	6	5	2	3
HAVCR2	8.84	0	0	0	0	0	0	0	1	1	1	0	1	1	2	2	2	4	1	5	0	2	0	3	0	1	1	2	0	0	1	1	1	2	0	0	1	0	0	0	2	4	3	1	3	1	2	0	0
IFI47	8.84	1	1	1	1	2	2	0	2	2	1	0	0	0	0	0	0	0	0	2	1	0	1	0	0	0	0	0	3	1	0	4	1	2	3	1	3	1	1	5	0	3	0	3	0	2	1	0	1
JAM3	8.84	0	0	0	2	0	0	2	3	0	2	1	2	1	1	3	2	1	6	2	2	2	1	3	5	5	3	1	0	1	1	3	0	4	0	0	1	0	2	1	0	2	2	0	0	1	1	2	0
KIFAP3	8.84	5	1	2	3	1	3	2	0	5	4	2	0	2	4	3	4	3	5	3	0	5	5	4	2	6	3	8	3	5	3	3	7	4	8	9	7	5	14	13	6	2	1	2	1	0	2	1	1
LOC539385	8.84	0	1	0	0	2	0	0	1	0	0	0	0	0	0	0	2	0	0	0	0	0	0	3	2	0	1	1	2	0	1	1	1	0	1	2	0	0	1	1	1	1	0	0	0	0	1	0	0
LSM4	8.84	5	6	2	5	3	6	4	5	7	1	0	6	8	3	4	4	3	3	0	1	1	0	0	0	1	0	0	0	0	0	0	0	0	0	0	0	0	0	0	0	0	0	0	0	0	3	0	1
MRPL44	8.84	1	0	3	1	1	0	2	0	0	0	1	1	0	0	0	2	6	10	9	1	0	0	0	1	0	0	0	0	1	2	1	0	2	1	0	0	0	0	0	0	1	0	0	0	2	0	2	2
MRPL46	8.84	2	3	1	1	3	0	1	0	2	0	0	0	1	0	0	0	0	0	0	0	0	0	0	0	0	1	0	0	0	1	0	0	0	0	0	1	1	0	0	1	0	0	1	0	1	1	0	0
MTHFD1	8.84	0	1	2	0	0	0	1	0	1	1	0	1	1	2	0	4	0	0	0	1	1	1	1	0	1	0	3	3	2	0	1	1	1	0	2	0	1	1	2	0	1	1	1	2	2	2	2	2
NOXA1	8.84	1	1	0	2	0	0	0	1	0	0	2	0	1	0	1	0	1	0	2	0	0	0	1	0	1	0	0	0	1	0	0	0	0	0	1	0	1	0	1	0	0	0	1	1	0	1	2	1
NUDT17	8.84	1	0	1	1	0	1	0	1	0	0	2	1	0	0	0	0	0	0	1	0	0	0	1	0	0	0	0	0	0	0	0	0	0	0	1	0	0	0	0	0	0	0	1	0	0	2	0	1
PHF6	8.84	3	1	1	2	4	2	2	2	6	1	2	3	5	2	1	2	0	1	0	1	4	2	6	9	4	8	3	6	9	6	7	11	1	6	7	8	5	8	2	5	2	1	6	2	3	4	1	2
POLK	8.84	2	1	0	1	2	0	2	1	1	1	0	1	1	0	0	0	1	0	0	0	2	7	0	3	5	5	5	8	0	7	2	4	1	1	0	1	0	4	2	5	0	1	1	1	3	4	4	0
POU2F1	8.84	0	0	2	1	0	0	0	1	0	1	1	2	1	1	1	6	1	0	0	0	1	3	3	3	4	2	0	2	3	2	2	6	1	2	0	0	0	4	5	0	0	0	0	1	0	1	0	1
PRC1	8.84	1	3	1	4	2	0	0	0	0	0	0	0	0	0	0	0	0	0	1	2	0	2	1	0	0	1	1	0	0	2	2	0	0	0	0	0	1	0	0	0	0	0	0	0	3	3	0	0
RG9MTD3	8.84	1	5	2	0	4	5	5	7	5	2	4	6	6	2	9	7	1	10	5	5	16	22	18	10	14	0	0	0	0	0	0	0	0	0	0	0	0	0	2	1	1	0	0	0	0	3	0	2
RPAP3	8.84	4	1	0	2	0	4	9	6	5	7	6	7	10	3	3	1	3	6	2	1	4	4	4	1	0	2	0	0	0	0	1	2	2	2	8	2	3	1	0	0	1	1	3	4	2	1	0	3
RRAGB	8.84	0	0	2	3	0	5	3	5	7	4	2	2	3	5	2	3	7	4	0	2	4	7	6	4	2	3	11	2	3	3	6	2	4	5	1	3	5	4	9	3	3	8	2	5	1	2	3	1
SEPHS1	8.84	3	2	3	2	0	0	8	3	6	5	5	5	2	5	0	0	0	3	0	0	0	0	1	0	0	0	0	0	0	1	2	0	0	0	1	0	1	0	0	1	1	0	0	0	3	4	0	5
SLAMF9	8.84	0	1	3	0	0	0	0	0	0	2	0	2	1	4	1	3	1	1	0	0	0	0	0	0	0	1	2	3	0	0	2	2	1	3	0	0	0	0	0	0	1	2	0	0	2	1	6	4
SLC25A1	8.84	1	6	8	5	0	2	1	5	1	3	2	1	2	2	0	0	1	1	1	0	0	0	0	0	0	0	0	0	0	0	0	0	0	0	0	0	0	0	0	0	0	0	0	1	1	3	2	2
SLC25A22	8.84	0	0	0	2	1	0	0	0	0	0	0	0	1	0	0	0	0	0	0	0	0	0	0	0	0	0	0	0	0	0	0	0	0	0	0	0	0	0	0	0	0	0	0	2	0	1	1	2
SMYD1	8.84	1	1	0	1	0	1	0	1	0	2	3	2	3	6	5	3	2	1	2	8	14	13	10	9	13	11	11	15	13	8	6	10	9	10	9	8	6	6	11	8	5	3	5	3	6	9	9	4
TJP3	8.84	0	0	0	2	0	0	0	0	1	1	0	0	2	3	2	0	4	4	3	4	5	4	4	2	3	2	8	5	4	5	1	1	2	3	1	3	2	1	1	0	0	0	0	1	0	0	1	0
TMEM168	8.84	0	1	0	2	2	1	0	1	0	1	4	2	1	0	0	0	0	2	2	0	1	1	1	0	2	0	2	2	0	3	2	4	1	0	1	2	0	1	0	2	0	0	0	1	1	2	1	3
TREM2	8.84	0	0	1	4	3	3	8	3	1	1	0	0	2	2	0	0	1	0	1	3	0	0	0	0	1	0	0	0	0	0	0	1	1	0	1	0	1	0	0	0	5	1	3	0	3	2	1	3
TULP2	8.84	4	0	0	2	0	0	0	1	0	1	0	0	0	0	1	1	0	2	1	1	0	0	0	0	1	0	0	0	0	0	0	0	1	0	1	0	0	0	0	0	1	0	0	0	0	1	3	2
UBXN6	8.84	0	1	0	0	0	3	3	5	0	1	3	4	3	2	1	4	4	5	1	1	0	0	0	0	0	0	0	0	0	0	0	0	0	0	0	0	0	0	0	1	0	1	0	0	0	0	0	0
UNC45A	8.84	0	0	1	0	0	0	1	1	1	2	0	0	0	0	1	0	0	0	0	0	0	1	0	0	0	0	1	0	0	0	0	1	0	0	0	0	0	0	0	0	0	0	0	0	1	1	0	0
VPS24	8.84	2	0	3	2	3	6	3	1	2	4	4	6	4	8	2	4	4	4	1	0	1	1	0	5	2	0	1	1	2	1	2	3	1	1	1	1	0	3	2	0	4	1	0	0	2	1	2	0
HERC1	8.85	2	4	3	3	4	0	4	5	5	6	1	1	1	2	1	1	4	3	5	0	3	5	6	4	3	5	6	5	2	8	6	1	7	4	5	8	4	4	8	5	0	0	0	2	0	0	0	0
ACVRL1	9.13	14	6	9	0	1	5	4	4	1	1	5	1	3	6	2	2	11	2	3	1	0	0	0	1	0	0	1	0	1	1	1	0	4	0	0	0	0	1	1	0	2	2	7	3	0	1	0	2
C14orf108	9.13	0	0	0	1	0	0	1	1	1	0	2	1	0	0	0	2	1	1	0	1	0	1	0	2	0	2	1	1	1	0	0	0	1	0	1	1	0	0	1	1	0	0	0	1	0	0	0	0
C23H6ORF62	9.13	3	1	4	2	0	2	1	1	3	0	2	3	1	0	1	0	0	0	1	0	0	0	0	0	0	0	0	0	0	0	0	0	1	0	0	1	0	1	1	0	1	0	0	0	0	0	0	1
C5H12ORF4	9.13	0	0	0	0	0	1	0	1	0	1	1	0	0	0	0	0	0	0	0	0	1	0	1	0	2	0	0	1	3	3	1	0	0	2	0	1	1	0	1	0	0	0	1	1	0	0	1	1
CCNH	9.13	6	2	4	7	3	4	4	1	0	5	6	7	2	5	3	5	2	1	6	0	0	0	2	1	0	0	4	3	0	0	0	0	0	1	0	0	2	1	0	1	0	0	0	0	0	0	0	0
CDK5RAP1	9.13	0	2	1	6	7	7	2	5	3	2	1	0	0	0	0	0	1	1	0	0	2	1	0	0	0	1	1	1	0	1	0	0	1	0	1	1	0	1	1	2	2	1	0	1	1	0	0	0
CHTF8	9.13	0	2	0	0	1	0	0	1	0	0	1	0	0	0	0	0	0	0	0	0	0	0	0	0	0	0	0	0	0	0	0	0	0	0	0	0	0	0	0	0	0	0	0	0	1	0	0	1
CISD1	9.13	1	0	1	0	0	0	0	1	0	1	0	0	0	0	0	0	0	0	0	0	0	3	1	1	1	0	3	0	1	0	0	0	0	0	0	1	1	0	0	1	0	0	0	0	0	1	2	2
CNO	9.13	1	0	0	1	1	2	3	5	3	1	2	2	8	1	5	7	3	5	1	1	0	0	0	0	0	0	0	0	0	0	1	0	0	0	0	0	0	0	0	0	0	2	0	0	2	4	3	1
COMMD2	9.13	2	3	4	3	0	1	1	3	2	1	4	8	7	6	5	4	6	8	4	2	0	1	0	0	0	3	1	1	0	1	0	0	0	0	0	2	1	0	0	1	0	0	6	0	0	0	0	0
DDHD1	9.13	5	0	4	1	4	6	8	8	6	13	4	5	6	7	7	5	1	0	0	0	1	2	5	1	1	0	0	2	2	2	4	2	3	1	1	2	2	1	3	4	1	0	0	2	2	4	3	1
ENO3	9.13	1	2	3	3	0	1	0	0	0	0	0	0	0	0	0	0	0	0	0	1	0	0	0	0	1	0	0	0	0	0	0	0	0	0	0	0	0	0	0	0	0	0	0	0	0	1	0	0
EXOSC4	9.13	2	2	2	0	0	0	2	0	2	1	2	8	1	1	1	0	2	1	0	0	0	0	0	0	0	0	0	0	0	0	0	0	0	0	0	0	0	0	1	0	0	0	0	0	0	0	0	1
GINS1	9.13	2	1	0	0	1	2	1	0	6	1	1	2	1	3	0	0	0	0	0	1	1	0	0	0	0	0	0	0	0	0	0	1	0	3	0	1	0	0	0	0	0	1	2	1	0	0	0	1
HMG20A	9.13	1	2	0	0	0	0	3	1	6	2	2	1	2	0	0	1	0	0	0	0	1	4	2	0	4	1	3	3	1	8	0	2	0	1	3	0	1	2	3	1	0	0	1	0	0	2	1	0
LOC515358	9.13	1	5	2	3	1	0	0	2	0	1	0	1	1	0	1	0	0	1	2	0	0	0	0	0	0	0	0	0	0	0	0	0	0	0	0	0	0	0	0	0	0	0	1	1	0	3	3	1
LOC782657	9.13	0	0	1	0	1	3	0	0	0	0	0	1	0	0	2	0	1	1	1	2	0	0	0	0	0	0	0	0	0	0	0	0	0	1	1	0	0	0	0	0	1	0	1	0	0	0	0	0
MAK16	9.13	0	0	0	0	0	0	0	0	0	0	0	0	0	0	0	0	0	1	0	0	0	0	0	1	1	0	0	0	0	0	0	0	0	0	0	0	0	2	0	0	0	1	0	0	2	3	1	0
MCM3	9.13	0	0	2	0	0	1	0	1	0	1	0	1	0	2	1	0	2	1	1	0	0	0	2	0	3	0	1	0	1	0	0	0	1	0	0	0	0	0	0	0	2	6	1	2	2	0	2	4
METAP1	9.13	2	1	8	1	5	5	3	6	3	7	5	2	2	0	3	2	3	1	2	0	1	0	0	2	2	0	1	3	2	5	0	1	1	0	1	0	0	1	0	0	0	0	2	1	0	0	1	0
MRPS10	9.13	0	0	0	0	1	3	1	0	2	1	0	0	0	0	0	0	0	0	2	0	0	0	0	0	0	0	2	0	1	0	1	0	0	0	0	0	0	0	0	0	2	1	0	1	1	2	0	0
NMRAL1	9.13	0	0	2	1	4	0	2	1	3	2	6	5	2	3	3	6	3	0	0	3	0	1	0	0	2	0	0	0	0	0	0	0	0	0	0	0	0	0	0	1	1	0	2	0	0	0	0	0
PMEPA1	9.13	6	1	1	1	0	1	0	2	1	0	0	1	3	1	1	2	1	1	2	4	2	4	4	2	8	1	4	4	6	10	3	7	6	2	3	6	5	1	1	2	0	1	1	0	3	1	0	5
PYROXD1	9.13	4	2	4	3	5	2	2	4	0	0	3	2	7	6	2	2	1	0	1	1	1	2	1	0	0	0	1	0	0	2	3	1	0	0	0	1	1	0	2	1	1	0	0	0	0	0	0	0
RARS2	9.13	0	0	0	0	0	0	0	0	0	0	0	0	0	0	0	0	0	0	1	0	2	0	1	0	1	2	1	1	1	1	2	0	0	1	1	2	2	1	1	4	0	0	0	0	0	0	0	0
RASD1	9.13	0	0	1	0	3	0	3	2	1	0	0	1	0	0	0	1	1	0	0	1	1	1	0	0	0	0	0	0	0	0	0	0	0	0	0	0	0	0	0	0	1	1	1	0	0	0	0	5
SENP7	9.13	1	1	0	0	1	0	3	1	1	0	0	0	0	0	2	0	0	1	0	2	0	2	2	0	0	0	1	3	1	0	1	0	1	0	1	1	3	2	1	1	1	0	0	0	1	0	0	0
SLC13A3	9.13	0	0	1	2	0	0	0	2	2	3	4	4	12	3	2	4	5	9	7	10	24	7	11	14	19	10	13	8	12	12	23	19	13	12	8	1	10	10	7	7	3	1	2	1	0	2	5	9
SLC9A6	9.13	0	3	2	0	2	2	4	3	3	3	3	1	3	5	3	0	0	5	1	1	5	6	6	2	13	6	2	11	5	1	7	7	4	4	4	9	5	8	2	8	2	0	3	0	0	3	3	5
THRA	9.13	1	1	2	2	0	0	0	0	1	2	0	0	1	1	2	5	3	2	3	2	0	1	1	0	0	0	1	2	1	0	0	0	1	0	3	0	0	0	0	0	0	0	0	0	0	1	2	0
TMEM224	9.13	5	10	2	0	6	8	7	5	2	0	3	0	1	1	1	0	0	0	2	0	2	20	34	32	9	22	32	27	35	15	2	0	0	0	26	12	1	1	4	1	0	0	1	0	0	0	0	1
TMEM25	9.13	0	0	1	0	1	0	0	0	0	0	0	1	0	0	1	0	2	1	3	1	0	0	0	0	0	0	0	0	0	0	0	0	1	0	0	0	0	0	0	0	0	3	1	1	0	0	1	0
TNFRSF4	9.13	0	0	0	1	0	0	1	0	0	0	1	0	0	0	0	0	1	0	1	1	0	0	0	0	0	0	0	0	0	0	1	0	0	0	0	1	0	0	0	0	0	0	0	6	5	6	4	1
TRIM27	9.13	2	6	0	1	1	1	3	4	4	4	2	1	0	2	2	1	0	0	1	0	0	0	0	0	0	1	0	0	0	0	1	0	0	0	1	1	0	0	0	0	0	0	1	0	2	0	0	0
TRNAU1AP	9.13	0	0	1	0	0	1	1	0	0	0	0	0	0	0	0	0	0	0	1	0	1	1	0	0	1	1	0	0	0	1	0	0	1	0	0	0	1	2	0	0	0	0	0	1	0	1	0	1
USP1	9.13	4	2	4	2	5	9	4	6	9	6	6	5	7	8	8	5	3	3	1	0	0	0	0	0	0	0	0	0	0	0	0	0	0	0	0	1	0	1	0	0	0	1	1	0	0	2	1	1
USP8	9.13	7	3	2	1	3	0	0	0	3	0	3	2	2	2	2	2	1	0	1	0	0	0	0	2	3	0	2	1	1	0	2	0	0	0	0	2	0	1	2	0	0	3	1	2	0	0	0	0
WDR51A	9.13	1	0	2	1	0	3	0	4	0	2	6	6	3	7	2	5	3	3	3	1	2	2	5	0	0	0	1	2	0	0	5	2	2	3	0	0	0	0	1	0	1	1	1	1	1	0	1	2
YEATS4	9.13	2	3	0	2	8	7	2	3	9	2	2	0	4	3	6	4	5	6	3	3	1	0	3	0	0	0	0	0	0	2	1	1	3	1	2	0	1	1	2	1	0	1	1	0	4	2	0	3
ACSS2	9.41	1	1	1	2	0	2	1	2	4	5	4	11	0	2	4	3	1	1	2	0	1	4	7	1	0	5	0	7	1	5	4	2	0	2	0	3	2	2	1	2	0	1	0	2	1	1	3	0
AP1GBP1	9.41	0	0	0	4	0	0	0	2	1	1	0	0	0	0	0	0	0	1	4	1	5	1	2	3	4	1	2	3	0	2	3	1	0	1	0	0	0	0	0	1	0	0	0	0	0	0	0	0
B4GALT2	9.41	0	0	0	0	0	0	0	0	1	0	1	0	1	0	1	0	0	0	1	0	0	1	0	0	0	0	0	0	0	0	1	1	0	0	0	0	0	0	0	0	0	4	2	0	0	0	1	0
CD320	9.41	13	1	2	0	0	0	0	0	0	0	0	2	0	1	0	0	1	0	0	0	0	0	0	0	0	0	0	0	0	0	1	0	0	0	0	0	0	0	1	0	0	1	0	1	4	5	3	3
CDK3	9.41	1	3	2	1	2	0	0	0	0	0	1	1	2	0	1	0	3	1	2	0	0	0	0	0	0	0	0	0	0	0	0	0	0	0	0	0	0	1	0	0	0	0	1	0	1	1	2	0
CTSZ	9.41	0	1	1	0	0	0	0	1	0	1	1	5	1	1	3	3	0	0	1	1	1	0	0	1	0	0	0	1	0	0	0	0	0	0	0	0	0	0	0	0	0	0	0	0	0	0	0	0
DOPEY1	9.41	0	0	0	2	2	2	0	0	0	5	1	0	0	3	2	0	1	0	0	0	1	3	1	2	4	2	1	2	2	2	3	0	2	2	3	2	1	2	1	1	0	0	0	1	0	0	1	0
ETS1	9.41	0	2	4	0	4	2	4	1	4	2	0	1	0	1	0	2	0	1	3	1	2	1	1	0	0	1	1	3	0	1	0	2	0	1	1	1	0	1	2	1	0	1	0	0	0	1	0	0
FUK	9.41	1	3	5	1	3	3	1	2	6	5	5	5	6	3	2	0	0	1	0	2	0	1	1	0	0	0	0	0	0	0	0	0	0	0	0	0	0	0	0	0	0	0	0	0	0	0	0	0
HK3	9.41	2	0	1	0	1	1	1	1	0	0	0	0	0	0	0	1	1	2	1	1	0	1	0	1	1	0	0	0	0	0	0	0	2	3	2	0	1	2	0	1	0	1	0	0	0	4	1	3
HS3ST1	9.41	4	2	2	3	2	2	2	0	1	1	2	1	1	1	3	0	5	3	3	1	2	12	2	1	2	3	3	3	3	3	4	0	2	1	1	1	2	0	0	0	0	0	12	1	1	0	0	1
IMP3	9.41	5	2	4	0	4	2	0	1	0	0	1	1	5	5	2	1	1	6	1	0	0	0	0	0	0	0	0	0	0	0	0	0	0	0	0	0	0	0	0	0	0	1	1	1	1	2	0	0
MFAP1	9.41	0	1	0	0	1	0	0	1	0	1	1	1	1	0	0	2	0	0	2	0	0	0	0	0	0	1	0	1	0	0	0	0	0	0	0	0	0	1	0	0	0	0	0	2	0	0	0	0
MTF2	9.41	6	5	2	4	6	4	0	5	4	9	3	2	4	8	3	2	0	0	0	0	5	2	1	3	1	1	4	10	3	3	1	1	5	0	2	2	0	0	0	0	0	1	0	0	0	0	0	0
NRBF2	9.41	0	0	0	0	0	0	0	0	0	1	9	5	5	3	10	5	5	7	2	1	0	0	0	2	0	1	1	0	0	0	0	0	0	0	1	0	0	0	1	0	0	0	1	0	3	2	1	0
Oasl	9.41	0	1	4	1	1	1	3	4	1	2	1	3	4	6	3	7	3	3	1	4	1	4	2	2	0	1	1	0	3	3	6	4	4	6	7	3	14	1	8	5	5	0	1	0	0	0	0	0
PUS7	9.41	0	0	1	0	0	1	1	0	0	1	1	2	0	2	2	2	0	5	8	4	7	2	1	1	2	1	0	1	0	1	0	1	3	2	1	0	0	2	1	0	0	1	0	0	1	0	1	1
RGS9	9.41	0	0	0	0	1	1	4	1	0	0	0	0	0	0	1	0	0	0	1	1	2	0	4	0	1	0	3	1	1	2	5	1	0	2	1	2	0	0	0	1	2	1	1	1	2	0	0	2
TAF12	9.41	0	0	0	2	1	0	2	2	2	1	0	0	0	0	0	2	0	2	0	0	0	1	1	3	1	1	0	0	1	2	1	0	1	2	1	0	2	0	0	0	0	0	1	0	0	0	2	0
TGFBRAP1	9.41	0	0	0	0	0	1	0	0	0	1	0	1	0	0	0	0	1	5	0	0	0	0	1	2	1	0	1	0	0	1	0	2	0	0	0	0	0	0	0	0	3	0	1	0	0	0	0	2
TIPIN	9.41	0	0	1	0	0	0	0	0	2	0	0	1	2	4	8	4	5	5	4	0	0	0	1	0	0	0	0	0	0	0	0	0	0	0	0	0	0	0	0	0	0	0	0	0	1	2	0	0
TM9SF1	9.41	0	1	0	0	0	0	0	0	1	0	1	0	0	0	1	0	0	0	4	0	0	0	0	0	0	0	0	0	0	0	0	0	0	0	1	0	0	0	0	0	0	2	1	0	0	0	0	0
TMEM129	9.41	1	1	0	1	2	2	3	1	0	0	0	0	0	0	0	0	0	0	0	0	0	0	0	0	0	0	0	0	0	0	0	0	0	0	0	0	0	0	0	0	0	0	0	1	0	0	0	0
WARS2	9.41	6	4	1	2	3	5	4	6	6	2	7	7	6	8	7	3	11	5	5	2	1	3	5	4	4	5	9	2	4	3	3	4	3	4	3	7	3	1	3	5	0	1	0	1	1	0	0	2
WDR46	9.41	0	0	0	0	1	0	0	1	0	0	0	0	0	0	1	0	1	0	0	0	0	0	0	0	0	0	0	0	0	0	0	0	0	0	0	0	1	0	0	1	0	0	0	0	0	0	0	0
ZNF354A	9.41	0	1	0	0	0	5	0	6	1	1	0	0	1	0	3	0	1	0	0	0	0	0	0	0	0	0	0	0	0	0	0	0	0	0	0	0	0	0	0	0	0	0	2	3	1	1	3	1
ALDH4A1	9.7	0	0	0	0	0	0	0	1	0	0	0	0	0	0	1	0	0	0	0	0	1	1	1	4	1	0	0	0	0	1	0	0	0	0	3	1	1	1	1	2	4	7	1	4	1	3	3	0
ANKRD26	9.7	0	1	5	0	1	0	0	0	0	0	0	0	0	1	3	0	2	3	4	1	1	2	4	5	1	3	3	1	4	1	0	2	3	3	2	5	3	0	3	4	0	1	2	1	1	1	2	0
ANO10	9.7	4	0	4	1	2	4	9	9	9	10	1	2	3	3	8	6	6	3	4	1	18	23	15	20	29	33	31	36	37	26	26	58	35	17	40	32	24	22	32	4	1	0	0	0	0	1	0	0
BLVRA	9.7	0	1	1	3	1	4	2	4	1	6	7	2	3	14	6	5	6	8	3	0	4	2	2	7	6	8	3	6	6	3	8	5	5	0	4	2	2	2	3	4	1	0	0	2	0	1	1	4
C13H20ORF11	9.7	0	0	0	0	0	1	0	0	0	0	0	0	0	0	0	0	0	1	0	0	0	0	0	0	0	0	0	0	0	0	0	0	0	0	0	0	0	0	0	0	0	1	0	1	0	0	0	0
C26H10ORF119	9.7	0	0	0	0	0	2	0	0	1	0	2	0	0	0	0	0	0	1	2	1	1	0	2	0	1	2	0	2	0	0	0	1	0	0	0	0	2	1	0	0	0	0	0	2	0	0	0	0
CHST1	9.7	2	2	2	2	0	3	1	0	4	3	0	0	3	2	1	5	0	0	2	3	0	0	0	1	0	0	0	0	0	0	0	0	0	0	0	0	1	0	0	0	3	3	4	2	0	0	2	1
COX8	9.7	2	2	1	3	1	1	1	3	4	1	3	7	4	2	3	1	1	2	0	0	1	0	0	0	0	0	0	0	0	0	0	0	0	0	0	0	0	0	0	0	1	0	0	0	0	0	0	0
CXorf23	9.7	0	0	0	0	2	3	1	1	2	1	1	1	1	2	3	0	1	4	3	2	0	3	3	4	2	4	1	4	5	0	4	4	3	3	4	6	9	1	1	3	2	0	1	3	0	2	1	0
DCP2	9.7	2	3	2	1	1	2	6	1	6	4	1	1	0	1	2	2	4	2	1	0	0	0	0	0	0	0	0	0	1	0	0	0	1	0	0	0	0	0	0	2	0	0	0	0	1	0	0	0
FBXL2	9.7	3	4	10	8	4	0	0	0	0	0	1	1	5	3	3	1	1	1	1	3	7	6	4	9	7	7	8	3	5	2	5	6	2	0	0	4	6	1	0	3	0	0	0	2	0	0	0	0
IFRG15	9.7	0	0	1	0	0	0	0	1	1	1	0	0	0	0	0	0	0	1	0	0	0	0	0	0	0	0	0	0	0	0	0	0	0	0	0	0	0	0	0	0	2	0	0	1	0	1	1	0
ITGB3BP	9.7	0	0	0	0	2	1	0	0	1	1	2	2	0	1	0	3	1	1	3	0	4	3	3	1	2	1	9	1	3	4	3	0	3	3	1	2	1	3	6	2	2	0	0	0	0	0	0	1
KATNB1	9.7	2	2	0	0	1	0	1	4	2	1	2	1	1	1	1	0	0	1	4	1	0	0	0	0	0	0	0	0	0	0	0	0	2	0	0	0	0	0	0	0	0	0	0	0	0	0	1	0
KCNK1	9.7	1	1	5	5	4	5	2	10	5	4	4	3	1	3	1	1	9	2	4	2	12	8	4	6	3	3	1	5	5	3	2	3	3	1	1	6	3	2	3	2	0	0	2	0	0	0	1	1
KIAA2013	9.7	0	1	0	0	1	0	2	2	0	1	2	4	0	0	1	1	2	5	3	2	0	0	0	0	0	0	0	0	0	0	0	0	0	0	0	1	0	0	0	0	0	0	0	1	2	2	5	5
LOC782821	9.7	0	2	3	1	1	4	5	2	2	7	2	6	2	3	4	7	1	3	1	1	0	2	0	1	1	3	1	0	0	0	0	0	0	0	0	1	0	1	0	1	2	2	0	0	4	12	5	8
LYG2	9.7	3	6	2	1	3	8	2	2	1	2	3	2	1	0	2	2	3	4	2	6	2	0	0	1	0	1	1	0	3	0	2	1	0	0	0	3	2	0	0	1	1	1	0	0	0	0	0	0
MGC139126	9.7	0	0	2	1	0	2	4	2	3	0	1	0	1	0	0	0	0	0	0	0	1	0	1	0	0	0	0	2	0	0	0	1	2	2	0	1	0	0	0	0	1	1	0	0	0	0	2	1
MRPL22	9.7	0	1	0	0	2	1	2	0	0	0	1	0	0	0	0	0	2	1	2	1	0	0	1	0	1	0	1	0	2	0	1	0	0	2	2	0	1	0	3	1	0	1	1	0	0	3	1	0
MRPL37	9.7	0	0	0	1	0	0	1	1	1	0	0	1	0	1	1	0	0	0	1	1	0	0	1	0	0	0	0	0	0	0	0	0	0	0	0	1	0	0	0	0	1	0	0	0	1	1	0	1
NAGLU	9.7	0	0	0	0	0	0	0	0	1	0	0	0	0	0	2	0	0	0	1	0	0	0	0	0	0	2	0	0	0	0	0	0	0	0	0	0	0	0	0	0	1	0	2	2	2	2	4	2
NAGLU	9.7	0	1	0	1	0	0	0	1	0	0	0	0	0	0	2	0	0	1	0	0	0	0	0	0	0	0	0	0	0	0	0	0	0	0	1	0	0	0	0	0	0	2	2	1	0	4	5	1
NAT9	9.7	0	1	1	0	0	0	0	0	0	1	0	1	2	6	0	0	0	0	0	1	0	0	0	0	0	0	0	0	0	0	0	0	0	0	0	0	0	0	0	0	1	0	0	0	0	0	0	0
NIPA2	9.7	4	3	2	3	0	1	4	0	0	0	1	0	0	3	2	0	1	1	0	0	0	0	0	0	0	1	0	0	1	0	0	0	0	0	0	1	0	0	0	1	0	0	0	1	1	0	2	1
NMNAT1	9.7	1	0	0	1	0	0	3	0	0	0	0	0	1	0	0	0	1	0	0	0	0	0	1	0	0	0	2	0	3	1	1	1	3	0	0	1	0	2	0	1	0	0	4	2	2	2	4	3
OGFOD1	9.7	1	0	0	5	2	0	1	1	0	1	0	1	1	0	0	1	0	0	0	1	1	2	0	0	0	0	0	1	0	0	0	0	0	0	3	0	0	0	1	0	0	0	0	1	0	0	0	0
POLR2D	9.7	1	0	0	0	0	1	0	0	1	1	0	1	1	0	0	0	0	0	1	0	0	0	0	0	0	0	0	1	0	0	0	0	0	0	0	2	0	1	0	0	1	0	0	0	1	0	0	1
PTGR1	9.7	3	2	0	0	1	6	3	8	9	4	0	0	0	0	0	2	2	2	0	0	4	1	1	4	1	2	0	2	2	1	0	0	1	1	1	1	0	0	0	0	1	0	5	4	1	3	5	6
RNF219	9.7	5	7	6	7	5	8	4	6	4	6	3	8	6	11	9	6	5	3	0	1	0	3	4	0	2	2	2	3	2	4	4	1	0	3	0	0	0	2	1	2	1	3	3	7	7	5	9	7
RPE	9.7	0	3	3	3	2	2	7	6	5	6	1	2	3	7	1	4	2	4	0	0	0	0	0	0	2	0	0	0	0	0	0	0	3	1	0	0	1	1	0	0	0	0	0	0	0	0	0	1
SESN2	9.7	0	0	1	0	1	1	1	0	1	1	2	2	0	0	0	1	1	4	3	1	0	0	2	2	1	1	1	2	0	1	0	0	1	0	0	1	1	1	3	1	0	1	5	6	5	4	2	2
SGK196	9.7	1	0	0	1	0	0	1	0	0	0	0	0	0	0	0	0	0	0	0	0	0	0	1	0	0	2	0	0	0	1	0	0	1	0	0	0	1	0	0	1	1	3	2	1	0	2	0	0
SLC27A1	9.7	3	6	7	1	1	6	3	4	8	7	3	3	2	2	6	2	0	1	0	0	0	0	1	3	1	2	4	0	2	5	0	3	0	0	1	0	1	1	2	0	0	1	0	1	1	1	0	0
SNRNP25	9.7	0	0	0	1	0	0	0	0	0	1	0	0	0	2	0	0	0	0	0	0	0	0	0	0	0	0	0	0	0	0	0	0	0	0	0	0	0	1	0	0	0	1	1	0	0	0	0	0
TBP	9.7	0	0	0	0	0	1	0	0	0	0	2	0	1	0	1	4	3	2	0	0	0	0	0	0	1	0	0	0	0	0	0	1	0	0	0	0	0	0	0	0	1	0	1	0	0	1	1	0
TP53I11	9.7	4	2	1	3	3	3	3	0	0	3	1	0	0	0	0	0	2	1	0	0	0	0	0	0	0	0	0	0	1	0	0	0	0	0	0	0	0	0	0	0	0	0	0	0	0	2	2	2
VPS41	9.7	2	1	0	3	7	6	5	3	0	7	1	7	1	3	3	4	2	4	3	1	6	4	10	7	2	3	10	8	3	2	3	6	7	6	3	5	5	5	5	6	1	2	1	4	1	0	0	2
WDR45	9.7	3	2	1	2	2	3	0	0	2	1	2	3	5	5	2	0	2	4	2	0	0	0	1	1	1	0	0	0	1	1	0	0	0	1	0	0	0	0	1	0	3	2	0	1	2	1	2	0
ACTR10	9.99	5	9	8	6	5	4	7	2	4	2	1	3	5	2	4	1	4	4	1	1	0	1	0	0	0	0	0	0	1	1	0	0	0	1	0	2	1	2	0	1	0	0	0	0	1	0	0	2
C14H8ORF38	9.99	2	1	0	1	1	0	2	6	3	1	3	5	4	4	1	0	1	1	0	0	0	0	1	0	0	1	1	2	1	1	0	2	2	0	1	2	1	0	0	1	0	0	1	3	0	1	0	1
CD14	9.99	0	0	1	0	0	3	1	0	0	0	1	0	2	2	2	4	2	4	3	4	3	0	1	0	0	2	0	0	0	1	2	2	0	3	2	1	2	0	1	0	5	10	8	1	5	0	1	1
DDX20	9.99	1	3	4	7	1	3	3	6	4	1	0	0	2	4	3	2	0	2	0	0	0	0	0	0	0	0	0	0	0	0	1	0	1	1	0	0	0	0	0	0	0	0	0	0	2	4	4	0
DYRK1B	9.99	0	0	0	0	0	0	0	0	0	0	0	0	0	0	0	0	0	0	0	0	0	1	0	0	0	0	0	0	0	0	0	0	0	0	0	0	0	0	0	0	1	0	0	0	3	0	0	0
EBP	9.99	3	1	4	2	3	3	4	4	3	5	2	2	0	3	2	0	0	2	2	2	0	0	1	0	0	1	0	0	1	0	2	0	0	0	0	0	0	2	0	1	3	2	1	1	1	1	3	0
G3BP2	9.99	1	1	2	3	0	3	1	0	2	2	0	0	4	1	3	3	3	1	0	0	0	1	1	1	0	0	1	0	1	0	1	0	0	0	0	0	0	2	0	0	1	0	1	0	0	2	1	0
GPR77	9.99	1	5	6	8	8	3	2	2	2	2	3	3	4	5	3	3	3	4	5	1	0	0	0	1	1	1	0	0	0	0	0	1	0	1	1	4	0	0	1	2	2	0	1	0	1	0	0	0
KHDRBS1	9.99	3	3	1	4	1	2	0	1	2	3	1	1	1	1	1	2	2	1	0	0	0	0	2	1	2	0	0	0	0	0	0	0	0	2	0	0	0	0	0	0	1	0	0	1	1	1	0	0
LHPP	9.99	8	3	4	19	8	2	7	10	4	8	13	9	10	11	6	7	10	7	5	0	2	2	1	3	1	13	5	1	0	1	2	3	0	2	3	0	2	5	3	1	0	0	0	0	1	0	0	0
NGFRAP1	9.99	2	2	3	1	2	1	1	2	3	2	1	2	3	2	2	0	0	1	1	1	0	0	0	0	0	0	1	0	0	0	1	0	0	1	1	0	0	1	0	0	2	0	4	2	2	4	2	3
NIT2	9.99	0	0	0	0	0	1	0	0	1	1	2	0	0	0	1	2	0	2	2	0	0	1	0	0	0	0	1	0	0	0	0	0	0	1	0	0	0	1	1	0	0	0	3	0	0	0	1	0
NSUN3	9.99	8	4	9	12	6	2	4	5	0	0	0	0	0	0	0	2	0	2	1	2	0	1	1	2	1	2	1	1	2	1	2	0	1	1	1	1	0	0	0	2	1	1	0	1	2	2	0	1
PDCD11	9.99	0	0	0	0	0	0	0	0	0	0	0	0	0	0	0	0	0	0	0	0	0	0	0	0	0	1	0	0	0	2	3	0	0	0	0	0	0	0	0	0	1	0	0	0	0	0	0	0
PMPCA	9.99	0	0	0	0	0	0	0	0	0	0	1	2	0	0	0	0	0	1	0	0	0	0	0	0	0	0	0	0	0	0	0	1	0	0	0	0	0	0	0	0	0	0	0	0	1	0	0	1
PTMS	9.99	0	0	0	0	0	3	2	6	5	2	2	0	0	0	2	0	0	1	0	0	0	0	0	0	0	0	0	0	0	0	0	0	0	0	0	0	0	0	0	0	0	6	1	3	2	1	0	0
SEC61A2	9.99	0	0	0	0	0	0	0	1	1	0	0	0	0	0	1	0	0	0	0	0	2	1	1	0	0	0	1	0	0	0	1	0	0	1	1	0	0	2	0	0	0	2	0	0	0	0	2	0
SLC25A14	9.99	0	0	0	0	0	0	0	0	0	0	0	0	0	0	0	0	0	0	0	3	5	3	2	5	4	2	0	3	2	2	4	1	1	4	5	1	6	1	3	0	3	4	4	4	1	1	5	2
SLC25A26	9.99	0	0	0	0	0	1	1	0	4	1	1	4	0	5	3	6	1	1	0	0	1	0	0	5	0	4	7	8	4	4	8	9	3	9	8	2	4	4	5	1	1	0	1	0	0	1	0	0
STRBP	9.99	0	0	0	0	0	0	0	0	0	0	0	0	0	0	2	3	2	1	1	0	4	7	0	10	3	3	5	13	5	7	3	4	3	7	6	6	4	6	5	3	0	0	0	0	0	0	0	0
TAF11	9.99	1	1	1	0	0	1	0	0	1	1	1	2	0	0	1	0	0	0	0	0	0	0	0	0	0	0	0	0	0	0	0	1	2	0	0	0	0	0	0	0	0	0	0	0	1	0	0	1
TAF13	9.99	0	1	0	0	0	0	0	0	1	1	2	3	4	6	1	2	1	6	4	1	0	0	0	1	0	1	0	0	0	1	0	1	0	0	0	0	0	0	0	0	2	1	0	1	0	2	1	1
TBXAS1	9.99	2	7	14	2	4	5	5	5	1	2	1	4	1	0	1	1	3	1	6	4	16	19	16	9	19	23	25	28	15	24	34	26	28	22	36	26	26	11	14	7	0	1	0	0	1	1	0	0
TCOF1	9.99	0	1	0	1	1	2	1	1	1	6	4	2	2	0	1	1	0	3	3	0	0	0	1	1	0	0	0	0	1	0	0	0	0	1	1	1	0	1	3	0	0	0	0	0	1	0	1	0
THAP11	9.99	0	0	0	0	0	1	0	0	1	1	0	0	1	0	1	1	1	0	0	0	0	0	0	0	0	0	0	0	0	0	0	0	0	0	0	0	0	0	0	0	1	0	0	1	0	0	0	0
TMEM161A	9.99	2	2	1	2	1	1	4	0	2	1	2	1	0	0	1	5	2	6	1	1	1	0	0	1	0	0	0	0	0	0	0	1	0	0	0	0	0	0	0	1	0	0	0	0	1	0	0	2
TSN	9.99	1	0	1	0	1	0	0	0	0	0	1	2	0	4	1	3	4	4	1	0	0	0	0	1	0	0	0	1	0	0	0	0	0	0	0	0	0	0	0	0	1	0	0	0	0	0	0	0
TUBE1	9.99	8	4	3	6	3	2	3	0	5	4	1	3	3	0	0	3	3	3	0	0	1	0	1	0	0	2	2	1	0	0	1	0	0	0	1	0	0	1	0	0	0	0	0	0	2	2	1	1
ZCCHC9	9.99	1	3	7	4	4	4	1	6	3	3	7	10	2	2	8	3	3	3	3	3	0	0	0	1	1	0	1	1	0	0	2	0	0	0	0	0	1	0	0	1	0	1	1	0	0	0	2	0
ZNF226	9.99	2	6	3	3	0	1	0	1	0	0	3	0	0	0	0	0	1	0	0	0	0	0	0	0	0	0	0	2	0	1	3	0	0	0	1	0	1	0	1	1	0	0	1	2	1	1	0	0
ADI1	10.27	3	2	1	4	4	2	0	4	4	2	2	5	3	4	3	2	3	3	0	1	0	0	0	0	0	1	0	0	0	0	0	0	0	0	0	0	0	0	0	0	0	0	0	0	0	2	1	0
AHCYL2	10.27	3	2	0	1	2	2	2	0	1	0	2	1	6	4	5	2	5	0	0	0	9	10	17	7	11	8	7	14	12	8	3	12	12	14	10	8	5	9	3	11	1	1	1	3	9	5	15	1
CD96	10.27	0	1	1	0	2	1	2	1	1	0	2	2	1	0	2	2	7	2	7	2	11	10	7	15	8	14	6	10	9	21	15	4	1	5	11	13	12	19	19	11	5	1	4	2	4	3	1	1
CTNS	10.27	0	2	0	1	0	0	0	2	1	2	0	0	2	3	3	2	1	0	0	2	0	1	1	1	0	0	0	0	0	0	0	1	0	1	0	0	1	0	0	0	0	0	0	0	0	0	0	1
DAP3	10.27	0	0	0	0	0	1	2	0	1	0	0	0	1	3	0	0	0	0	0	0	1	0	0	1	2	1	3	1	3	0	0	0	0	1	0	1	2	1	0	0	0	0	0	0	1	0	0	0
DHRS11	10.27	0	1	0	0	1	1	1	0	0	0	1	1	0	1	0	0	0	0	0	0	0	0	1	1	0	0	0	0	0	3	1	0	0	1	0	1	0	0	1	0	0	0	0	0	0	1	0	0
DNAJC2	10.27	0	0	0	0	0	0	0	2	0	1	0	0	0	0	0	0	1	0	0	0	0	0	0	0	0	0	0	0	0	0	0	0	3	2	0	0	0	2	1	0	0	0	0	0	1	0	1	0
EGLN3	10.27	2	2	2	1	3	1	1	1	1	1	2	1	1	1	7	0	1	1	0	0	6	4	4	3	0	3	2	1	0	3	1	1	2	1	1	1	2	4	0	1	0	1	1	0	0	2	0	0
EI24	10.27	5	7	11	8	3	3	3	7	6	9	5	2	7	9	0	5	10	4	6	1	0	0	0	0	0	0	0	0	0	0	0	0	0	1	0	0	0	0	0	0	0	0	1	0	1	1	2	1
HDAC6	10.27	3	1	0	0	2	1	0	1	0	0	1	0	4	1	7	4	0	2	4	5	1	0	2	2	2	4	1	2	7	4	6	2	4	1	2	1	1	5	3	0	1	1	0	2	2	1	1	1
MGC152575	10.27	2	4	3	1	4	4	5	4	1	3	2	3	1	3	5	5	5	3	0	0	0	1	0	0	0	0	0	0	0	1	0	0	0	1	1	0	1	0	0	0	0	0	0	0	0	1	0	0
MTFMT	10.27	9	6	5	0	5	3	5	6	6	5	3	4	10	1	2	3	3	2	0	0	0	2	0	0	2	0	0	3	2	2	3	2	0	0	0	1	1	0	0	0	1	0	0	0	2	1	1	1
NKG2D	10.27	1	1	2	3	0	0	0	2	2	4	1	1	1	5	2	1	2	1	3	5	1	0	4	2	1	0	0	3	0	2	1	2	1	1	1	3	0	1	2	1	1	5	1	3	1	7	4	1
NSL1	10.27	1	1	1	1	0	1	0	0	0	1	0	0	1	0	0	1	1	0	0	0	0	0	1	1	0	0	0	0	0	0	0	2	0	1	0	0	1	1	1	3	1	0	1	0	0	0	1	0
NSMCE4A	10.27	3	1	4	5	2	6	0	1	4	2	8	5	6	8	4	5	3	0	2	3	0	0	0	0	1	0	0	1	0	2	0	0	0	1	0	1	0	0	1	0	0	2	2	0	0	0	0	1
ORC4L	10.27	0	0	0	0	0	1	0	0	2	0	0	0	0	1	0	0	2	0	0	0	4	1	0	0	0	0	1	1	0	2	1	2	1	0	0	3	0	0	0	1	0	0	0	0	1	0	0	2
PFDN5	10.27	0	1	0	0	0	0	0	0	0	0	0	0	1	0	1	1	0	0	0	0	0	0	0	0	0	0	0	0	0	0	0	0	0	0	0	0	0	0	0	0	0	0	0	0	0	0	0	0
PGGT1B	10.27	3	0	1	4	3	1	2	0	0	2	0	0	0	1	0	2	0	0	1	0	2	0	0	2	1	1	1	4	4	0	2	0	2	2	0	0	0	3	2	0	1	0	0	1	1	2	3	0
PREP	10.27	6	4	4	8	4	4	6	1	4	6	0	5	1	1	6	2	7	3	5	1	3	2	3	11	2	4	2	2	7	3	2	4	4	2	1	3	4	4	3	4	4	2	2	1	0	0	0	2
STIP1	10.27	4	0	2	4	5	6	3	1	0	7	1	0	0	4	1	1	3	1	1	1	0	1	0	0	0	0	1	0	0	1	0	0	0	0	0	0	0	0	0	0	0	0	0	0	0	1	0	0
SUCLA2	10.27	2	2	3	1	1	4	1	2	1	4	2	0	2	1	5	2	2	5	3	0	0	0	2	2	1	2	0	0	1	2	1	2	0	0	1	2	0	1	0	1	1	0	1	0	1	1	3	1
TEX261	10.27	2	4	6	2	6	7	1	2	1	0	0	1	1	1	0	0	3	6	6	1	0	0	1	0	0	0	0	0	0	0	0	0	0	0	0	0	0	0	0	0	0	1	0	1	3	1	2	3
TICAM1	10.27	1	1	0	1	3	0	1	3	2	0	1	2	5	4	1	1	2	2	1	0	0	0	0	0	0	2	1	0	1	0	2	0	0	1	2	0	0	0	0	1	0	0	0	0	0	2	8	8
TSSC1	10.27	2	0	1	0	0	0	0	0	0	0	0	0	0	0	0	1	0	0	2	0	1	2	0	1	1	0	0	1	3	1	2	2	3	1	1	0	0	1	2	1	0	0	2	2	0	2	1	0
VTA1	10.27	6	2	5	3	4	11	8	4	9	2	2	3	8	7	7	5	2	3	3	0	0	1	3	0	0	3	0	1	0	3	2	0	5	2	1	1	0	1	3	1	0	1	2	1	0	3	2	2
WDR48	10.27	7	5	3	4	15	3	12	5	12	9	7	5	0	0	3	3	6	3	1	1	1	0	0	0	6	18	8	5	7	7	7	9	15	4	12	38	42	47	19	3	0	1	5	5	4	4	3	0
YIPF2	10.27	1	3	1	2	2	1	0	0	1	2	0	0	2	0	0	1	1	0	0	0	0	0	1	0	0	0	0	0	0	0	0	0	0	0	0	0	0	0	0	0	2	0	0	0	0	0	0	0
YKT6	10.27	2	0	1	0	0	1	2	0	2	1	2	0	1	0	1	1	0	3	0	0	0	0	0	0	0	0	0	0	0	0	0	0	0	0	0	0	0	1	1	0	0	0	0	0	0	0	1	0
ZNF34	10.27	0	0	0	0	1	0	3	0	0	0	0	0	0	0	0	0	1	0	2	0	0	0	0	0	0	0	0	0	0	0	0	1	0	0	0	0	0	0	0	0	1	0	0	0	0	4	6	2
Casp1	10.56	3	1	1	1	0	4	3	3	2	5	1	2	0	2	3	1	5	1	0	1	3	2	1	1	2	1	0	1	1	1	1	2	2	2	3	1	1	0	0	1	0	0	1	0	0	0	0	0
CCDC94	10.56	2	3	2	1	0	5	2	2	3	1	2	0	2	3	4	1	3	0	0	0	1	1	0	0	0	1	0	0	0	0	0	0	1	0	0	0	0	0	1	1	0	0	2	2	2	9	0	7
CD7	10.56	3	2	0	2	0	1	2	1	0	1	1	0	1	4	1	0	0	0	0	0	0	0	0	0	0	0	0	0	0	0	1	0	0	0	0	0	0	0	0	0	0	0	1	1	2	0	1	2
CDC42EP3	10.56	0	3	1	4	4	0	3	1	3	1	1	0	1	1	1	3	3	1	5	1	5	3	1	6	3	1	3	3	0	1	2	3	3	1	0	2	0	2	0	2	2	0	4	3	1	2	2	6
CDCA7L	10.56	0	0	0	0	0	2	1	1	1	6	3	3	2	0	3	2	1	2	0	0	1	3	3	3	2	0	3	2	1	0	0	2	1	2	0	3	0	0	0	0	0	0	1	2	0	0	2	1
CYSLTR1	10.56	9	5	5	8	13	6	11	2	5	6	4	8	4	8	8	6	4	6	7	4	26	15	6	14	8	18	22	16	14	14	19	15	18	12	21	13	9	18	13	17	0	3	1	2	1	5	3	8
EEFSEC	10.56	1	0	0	0	0	0	0	0	0	0	0	0	0	0	0	0	0	0	0	0	0	1	1	1	0	0	0	3	1	1	1	2	1	6	2	2	1	0	1	0	0	1	0	0	0	0	1	6
ERAP1	10.56	0	1	2	3	0	2	2	0	1	0	2	3	1	5	1	2	3	0	2	0	1	2	1	0	0	0	0	1	1	0	0	0	1	0	1	1	1	1	2	1	1	0	0	0	0	0	0	0
FBXW2	10.56	0	0	0	0	0	0	0	0	0	0	0	0	0	0	0	0	0	0	0	0	0	0	0	0	0	0	0	0	0	0	0	0	0	0	0	0	0	1	2	0	1	2	0	0	0	0	0	0
FOXO4	10.56	5	2	9	4	6	5	5	3	9	4	5	4	2	5	2	5	6	8	9	2	0	1	1	1	2	0	0	0	0	0	0	0	0	0	1	1	2	1	0	0	2	2	4	2	3	1	4	2
FUT1	10.56	2	7	5	6	1	6	9	4	6	8	3	3	4	11	6	5	5	6	3	5	0	0	0	2	1	2	1	0	0	0	0	0	1	3	1	4	0	3	1	0	8	6	5	8	7	2	7	5
GMDS	10.56	1	0	0	0	0	0	1	2	1	0	0	3	1	0	0	1	0	0	0	1	4	14	9	13	14	17	25	9	19	11	10	16	9	12	6	7	4	8	1	3	0	1	2	0	3	3	8	0
IL10RB	10.56	0	0	0	0	2	0	0	0	1	0	1	0	0	0	0	1	0	1	0	0	0	1	2	0	0	1	0	1	0	0	1	1	0	3	0	0	0	3	0	1	0	0	0	0	0	0	0	2
IQCB1	10.56	3	1	1	2	2	5	1	5	1	3	1	2	2	2	3	3	0	1	6	0	2	3	1	1	3	3	2	2	3	3	5	1	1	1	2	5	2	1	0	3	1	5	7	3	1	1	0	3
KLC1	10.56	1	0	0	1	2	2	1	1	2	3	2	0	2	1	4	1	3	1	1	1	0	1	0	1	3	0	0	1	1	0	1	3	0	0	0	2	0	1	0	1	1	0	0	0	0	0	1	0
LOC617088	10.56	0	0	0	0	1	0	0	0	0	0	0	0	0	0	0	0	0	0	1	0	0	0	0	0	0	0	0	0	0	0	0	0	1	0	0	0	1	0	0	0	0	1	1	0	2	1	1	0
LSM2	10.56	5	0	0	0	0	0	0	0	0	0	0	0	0	1	0	0	0	0	0	1	0	0	0	0	0	0	1	1	0	0	0	0	0	1	1	0	0	0	0	0	0	0	0	1	1	1	0	1
MAPRE2	10.56	4	7	4	1	3	3	7	5	3	3	3	3	1	1	1	0	3	2	1	0	2	3	2	6	3	2	0	1	7	5	1	2	2	2	2	1	4	7	1	1	1	1	2	1	1	0	2	0
METTL11A	10.56	2	1	2	2	2	5	1	6	4	3	1	1	2	2	3	1	1	1	2	2	0	0	0	0	2	0	0	0	0	0	0	0	0	0	0	0	0	0	0	0	0	0	0	0	0	0	0	0
NUDCD3	10.56	1	3	1	2	2	2	4	5	5	6	2	1	5	8	2	6	5	5	1	0	1	1	0	4	2	0	0	0	1	0	0	0	2	0	3	0	5	2	1	2	2	1	0	1	1	0	2	3
RRAD	10.56	0	0	3	0	3	3	3	1	5	5	4	0	1	0	2	3	0	2	0	8	0	0	0	1	1	0	0	1	0	0	0	0	0	0	0	0	0	0	0	1	0	2	0	0	0	0	3	1
SLC25A30	10.56	1	0	0	0	2	3	2	1	4	3	3	1	1	2	0	3	2	1	0	0	1	0	0	1	0	1	1	0	0	1	0	0	1	1	0	0	0	0	0	0	0	1	0	0	0	1	0	0
SMN	10.56	2	6	4	4	0	0	0	1	1	2	1	1	1	0	1	0	0	1	0	0	1	3	2	4	0	1	1	0	2	1	2	1	2	0	1	0	0	1	0	0	0	1	0	0	1	1	1	1
SPINT2	10.56	4	7	1	2	1	3	2	0	2	1	13	1	3	9	3	2	3	4	2	3	1	3	2	4	1	4	2	4	3	2	3	3	5	2	3	1	1	0	0	1	0	2	0	1	0	1	0	3
TMEM128	10.56	1	0	0	1	0	1	1	0	0	0	2	1	0	0	3	5	11	5	2	0	1	0	0	0	0	1	0	0	0	0	2	0	1	2	0	2	1	0	0	0	0	1	0	0	1	4	1	2
TUBB2A	10.56	1	0	0	1	0	0	1	1	0	0	2	1	5	4	5	4	7	1	6	1	0	0	0	1	1	0	0	0	1	2	1	0	2	0	0	0	0	0	0	0	0	5	1	1	8	3	2	2
TXNDC9	10.56	1	1	0	1	0	0	1	0	1	2	0	0	1	1	0	0	0	0	0	0	0	0	0	2	0	0	0	1	0	0	0	1	0	0	0	0	0	0	0	0	2	1	0	2	1	4	0	3
ZNF180	10.56	2	2	2	2	5	2	6	2	7	6	6	3	7	0	1	2	1	1	2	1	1	0	0	0	1	0	0	0	0	0	1	0	1	0	0	1	0	0	0	0	0	0	1	0	1	1	1	3
ZW10	10.56	0	1	1	1	0	2	0	2	0	2	4	3	6	3	3	6	3	2	3	0	1	1	2	1	0	0	0	0	2	1	0	1	0	1	0	0	2	1	1	1	2	0	3	3	0	1	2	6
ALG8	10.84	0	0	0	0	4	3	4	9	1	6	8	8	1	5	2	4	4	6	2	0	4	6	8	11	9	7	30	15	6	9	12	27	23	21	21	20	8	2	3	5	0	2	0	3	1	1	1	1
APBA3	10.84	0	0	0	0	0	2	0	0	0	0	0	0	0	0	0	1	0	0	0	0	0	0	0	0	1	0	0	0	0	1	0	1	0	0	0	0	0	0	0	0	0	1	1	0	1	0	0	2
ASL	10.84	0	0	0	0	2	0	1	0	0	1	0	0	0	0	0	2	1	3	3	1	0	0	0	0	0	1	0	0	0	0	0	0	0	0	0	0	0	0	0	0	3	6	4	3	3	1	3	1
B9D2	10.84	1	1	1	2	2	1	0	2	3	1	0	1	0	1	2	0	1	0	0	0	0	0	0	1	0	1	0	0	0	0	0	0	0	0	0	0	0	1	0	0	1	0	0	0	0	1	0	0
BCL2L13	10.84	0	1	0	1	1	1	1	0	0	1	0	0	0	0	0	1	1	0	0	0	2	1	3	1	1	0	2	0	1	2	0	0	0	0	1	0	0	1	0	0	0	0	0	0	0	0	0	0
C13H20ORF108	10.84	2	3	1	8	6	6	5	4	4	4	4	6	4	0	6	2	3	4	2	0	1	1	1	2	0	0	0	0	0	0	0	0	0	1	0	1	1	0	3	0	0	1	0	0	1	0	1	1
C13H20ORF118	10.84	1	0	1	2	2	1	1	2	0	3	1	2	3	3	1	0	2	1	0	1	1	0	0	0	1	0	0	0	1	1	0	0	0	0	0	0	0	0	0	0	0	0	1	0	0	0	1	2
CAPZA2	10.84	4	3	3	4	2	3	2	2	7	7	2	5	3	1	3	3	1	3	1	1	0	2	0	1	0	2	0	1	0	1	0	0	0	0	1	0	1	1	3	1	1	0	0	0	0	0	0	1
CMTM4	10.84	2	0	1	0	0	3	0	0	1	0	3	0	0	3	4	2	0	0	3	2	21	19	13	19	22	14	28	27	21	10	16	14	10	14	15	9	5	8	6	4	1	0	1	3	0	0	0	2
CORO2A	10.84	0	2	2	1	0	1	0	0	0	1	1	0	1	0	0	0	0	0	1	0	3	2	2	4	2	2	4	3	4	4	1	2	1	4	0	1	6	2	1	2	1	1	3	0	1	0	1	0
CPSF4	10.84	1	0	0	1	0	0	0	0	0	1	0	1	0	0	0	0	0	0	1	0	1	1	0	0	0	1	0	1	0	0	0	0	0	0	0	0	0	0	0	0	2	1	0	0	0	0	1	5
CSTF2	10.84	0	0	0	0	0	0	0	0	0	0	0	0	0	0	0	0	0	1	1	0	2	2	2	2	2	0	0	3	4	1	1	0	2	1	3	6	1	3	1	1	4	4	1	0	2	1	3	1
DAD1	10.84	0	0	0	0	1	2	1	1	0	4	0	4	4	0	0	1	0	1	2	0	10	5	7	8	7	1	7	7	6	5	0	4	0	2	2	1	0	0	4	0	0	1	0	0	1	0	0	0
EVI5L	10.84	3	3	0	0	1	0	0	0	1	3	1	2	2	3	0	1	0	0	0	0	0	0	0	2	0	0	0	0	1	1	1	1	2	1	0	0	0	0	0	1	0	2	0	0	0	0	3	2
FAM84B	10.84	2	2	2	1	2	3	1	1	6	6	6	7	1	6	2	3	2	1	2	1	0	0	0	0	0	0	0	0	0	0	0	0	0	0	0	0	0	0	0	0	2	1	2	4	1	6	4	5
GKAP1	10.84	1	2	3	4	1	2	6	3	2	4	7	5	3	2	8	0	4	3	4	0	13	4	5	1	1	2	5	5	4	5	5	3	2	1	6	3	8	4	3	2	1	0	0	2	1	1	0	0
IPO13	10.84	0	0	0	0	0	0	7	7	5	4	3	0	1	1	0	1	3	1	1	0	0	0	0	0	0	1	0	1	0	0	1	0	0	0	0	0	0	0	0	0	1	0	1	0	1	0	1	0
ITPKC	10.84	1	0	0	0	0	0	2	0	2	0	0	1	0	0	0	0	0	0	1	0	0	0	0	0	0	2	0	0	0	0	2	0	0	1	0	0	1	1	0	0	0	0	1	0	0	0	0	1
LOC539976	10.84	3	2	2	1	0	3	2	1	0	0	1	0	0	1	0	0	0	0	0	0	0	1	0	0	0	0	0	1	0	1	1	0	0	1	0	0	0	0	0	2	2	0	2	0	2	1	0	0
LOC617104	10.84	0	1	1	2	0	1	0	0	1	3	0	0	2	1	0	2	0	0	0	1	2	2	2	0	1	4	0	0	3	2	6	0	1	1	1	3	2	1	2	0	1	1	1	1	0	0	0	0
MED31	10.84	6	3	2	6	2	1	2	4	2	3	4	5	1	2	7	5	3	4	3	0	0	0	0	0	0	0	0	0	0	0	0	0	0	1	0	0	0	0	0	0	0	1	0	0	0	0	0	1
METTL5	10.84	0	0	0	0	3	10	6	1	7	10	5	7	0	9	4	5	0	0	0	0	0	0	1	0	0	0	0	0	0	1	0	0	0	0	0	0	0	0	0	1	0	1	0	0	1	0	0	0
MGC154956	10.84	1	1	1	1	1	1	1	0	2	1	1	0	3	5	2	3	4	1	2	3	0	1	3	1	0	1	0	3	1	0	0	2	0	1	2	0	1	3	0	0	1	5	0	1	2	2	0	1
MGC155143	10.84	2	1	0	0	1	2	1	0	1	1	0	0	2	0	0	0	0	0	2	0	0	0	0	0	1	1	2	0	1	2	1	0	0	0	1	0	0	1	0	1	2	0	1	3	3	4	2	3
MYST1	10.84	1	0	1	0	0	0	3	3	9	5	3	1	0	0	0	1	0	0	1	0	0	0	0	0	0	0	0	0	0	1	0	0	0	0	0	0	0	0	0	0	0	0	0	0	0	0	5	0
NQO2	10.84	5	1	2	0	0	1	1	1	0	0	2	6	2	3	6	8	3	1	1	0	0	1	0	1	0	1	0	1	2	0	1	1	0	0	1	0	1	0	0	0	1	2	1	0	1	4	3	3
NRF1	10.84	2	5	10	9	6	7	8	11	5	6	5	9	3	8	12	5	6	2	1	0	1	1	2	4	1	1	2	3	4	1	2	4	4	6	2	3	4	4	1	3	0	0	0	0	0	0	0	2
NRGN	10.84	1	2	0	6	4	2	1	3	1	0	0	3	2	2	1	1	3	0	0	0	0	0	1	2	4	2	2	2	1	1	1	3	0	1	1	0	0	0	0	0	1	0	0	0	2	1	1	1
NSMCE2	10.84	0	0	1	0	0	1	0	0	0	1	0	0	0	0	0	0	0	1	0	0	4	8	8	6	6	3	3	4	8	8	5	7	6	9	3	9	8	8	7	8	0	1	0	3	0	0	3	3
NUDT9	10.84	2	3	3	2	1	5	8	9	0	4	1	2	1	2	0	1	1	1	2	1	0	0	2	0	0	3	2	2	0	1	1	1	1	1	2	1	2	0	0	0	1	1	1	1	1	1	2	1
OSGIN1	10.84	1	0	3	1	3	2	2	0	2	0	3	1	2	0	0	1	1	2	7	4	2	1	1	0	3	0	0	1	1	0	0	0	2	3	0	2	4	2	1	0	0	1	1	1	1	1	0	0
P2RY13	10.84	2	3	5	7	3	3	2	0	3	3	2	4	3	1	4	5	2	2	1	3	0	0	0	1	0	1	0	0	0	0	0	0	0	2	0	1	0	0	2	2	5	2	1	1	3	2	3	3
PA2G4	10.84	5	5	3	2	2	5	4	4	4	3	0	1	0	1	1	0	0	0	1	0	0	0	0	0	0	1	0	0	0	0	0	0	0	0	0	0	0	0	1	0	0	1	0	1	0	0	0	1
PLAA	10.84	1	1	3	1	0	0	3	1	0	0	0	2	0	4	2	3	0	0	0	0	0	3	0	0	1	0	1	0	0	1	0	0	0	0	1	0	4	2	2	0	1	1	0	1	0	0	1	2
SIAH1	10.84	4	3	4	0	0	0	0	0	4	1	1	1	0	1	0	1	0	0	0	1	0	0	0	0	0	0	0	0	0	0	0	0	0	0	0	0	0	0	0	0	0	0	1	1	1	0	0	0
SIKE	10.84	0	0	0	0	0	0	0	0	0	6	6	2	4	3	4	5	4	3	1	1	0	0	0	0	0	0	0	0	0	0	0	0	0	0	0	0	0	0	0	0	0	1	1	0	0	1	0	0
SIL1	10.84	3	3	3	1	0	0	0	0	0	0	0	0	0	1	1	0	2	2	1	1	3	5	6	5	5	7	0	1	5	4	3	7	2	5	5	8	2	2	2	0	1	0	1	0	0	0	1	0
SPRYD4	10.84	0	1	2	1	1	0	0	0	0	1	1	1	2	5	1	2	2	2	2	2	0	0	0	0	0	0	0	0	0	0	0	0	0	0	0	0	0	0	0	0	0	0	0	0	0	0	0	0
SYNCRIP	10.84	4	2	5	2	4	2	1	1	2	0	5	2	2	2	4	6	3	1	0	0	0	1	0	0	1	1	1	2	0	0	0	0	0	0	0	0	1	0	0	0	0	0	0	0	0	0	0	0
TDG	10.84	0	0	0	2	0	0	0	1	1	1	0	2	1	0	0	1	0	0	1	0	0	0	0	3	2	1	1	1	0	1	0	0	0	0	0	0	0	1	3	0	0	1	1	0	1	0	2	0
TFF2	10.84	5	1	0	1	2	3	0	0	2	1	2	1	2	3	3	7	2	5	5	4	1	0	2	2	1	1	0	0	1	1	1	0	0	0	0	0	1	1	1	0	2	1	0	0	2	1	2	3
TMPO	10.84	4	5	8	5	2	4	0	1	0	0	0	0	0	2	0	0	2	0	0	0	0	0	0	1	0	0	4	2	0	0	0	0	0	1	0	0	0	1	1	1	0	1	1	0	1	0	3	2
WDR61	10.84	2	2	0	1	1	2	0	3	1	2	3	0	0	3	2	4	10	7	3	0	0	0	0	1	0	0	1	0	1	0	0	1	0	1	1	0	0	0	0	0	0	0	0	0	1	0	0	0
YIF1A	10.84	6	5	1	9	5	7	5	2	4	3	0	3	3	1	0	1	1	0	1	0	0	0	0	0	1	0	0	0	0	0	0	0	0	0	0	0	0	0	0	0	1	1	0	1	2	2	0	0
YIPF6	10.84	6	4	3	1	1	0	2	2	4	6	3	2	1	3	0	4	2	0	6	1	4	5	3	4	1	5	4	1	1	1	2	1	6	3	0	2	4	4	4	1	2	1	2	6	2	4	4	1
ZC3H8	10.84	2	4	3	1	1	0	0	0	0	0	2	3	2	2	4	2	1	1	4	1	0	1	2	0	0	2	2	0	0	2	0	0	0	0	1	0	0	1	1	1	0	1	0	0	2	0	2	4
NNT	10.85	7	7	10	3	3	6	5	5	8	5	8	10	9	2	1	0	0	1	1	0	2	1	2	0	0	2	2	2	3	4	1	1	1	1	2	2	2	4	3	2	0	0	0	3	0	1	1	2
LOC100138828	11.12	0	1	1	0	4	1	0	1	1	0	0	0	1	1	0	0	1	1	1	0	0	0	0	1	1	0	1	1	0	0	0	0	0	0	0	0	0	0	0	0	0	0	0	0	0	0	0	0
ABCD1	11.13	0	3	1	0	0	1	1	0	0	0	0	0	1	0	0	0	0	2	0	0	1	0	0	0	0	1	1	0	1	0	0	0	0	0	0	0	1	2	0	0	1	2	2	0	0	1	1	2
AP1S3	11.13	3	4	2	4	7	6	5	7	4	4	5	8	8	4	6	4	3	4	2	1	1	4	2	1	2	2	1	5	4	3	2	3	1	5	2	2	1	1	1	2	0	1	0	1	0	1	2	2
APBB3	11.13	0	1	1	2	0	0	1	0	1	1	0	0	0	0	0	0	0	0	1	1	1	0	0	0	0	0	0	0	0	0	0	0	0	1	0	0	0	0	0	0	1	0	0	0	0	0	0	0
ARL5A	11.13	0	3	3	0	4	0	0	3	4	0	2	1	1	2	3	7	1	5	2	0	1	0	0	1	0	0	1	0	0	0	0	0	1	0	0	1	1	0	0	0	0	0	0	0	0	0	0	0
ATP6V0E1	11.13	0	0	5	1	0	0	0	0	1	0	0	2	1	0	4	5	2	1	2	0	0	1	0	0	1	0	0	0	0	0	1	1	1	0	1	1	1	1	0	1	0	0	2	1	1	1	1	4
ATP6V1D	11.13	1	1	0	0	0	0	0	0	0	0	0	0	0	0	0	1	0	1	0	0	0	0	0	0	0	0	2	0	0	0	0	1	0	0	0	1	1	1	0	1	0	0	0	3	1	1	0	0
CCDC43	11.13	0	0	2	0	0	0	3	0	0	0	1	1	3	0	0	0	0	0	0	1	0	0	0	1	0	0	0	0	0	0	0	0	0	0	0	0	0	0	1	0	0	0	1	4	8	6	5	6
FTO	11.13	2	2	0	0	3	3	1	0	0	2	2	0	1	1	3	3	1	2	1	0	17	16	37	21	24	17	30	98	111	103	109	46	21	16	24	28	29	13	24	14	0	0	0	1	0	1	1	3
FUT8	11.13	0	1	0	0	0	0	0	0	0	2	0	0	0	0	0	0	0	1	0	1	4	4	7	4	7	5	3	4	2	4	8	5	2	11	11	4	6	5	2	8	1	0	1	0	1	2	3	3
GRB2	11.13	2	7	4	4	3	8	2	3	3	7	9	7	6	7	0	0	1	3	2	0	2	1	0	0	0	0	0	0	0	0	0	0	0	0	0	0	0	3	1	0	0	0	1	0	0	0	0	0
GUF1	11.13	2	2	2	3	4	2	2	3	4	6	4	5	1	3	10	7	1	0	1	1	0	0	0	2	1	0	1	0	0	0	0	0	0	0	0	0	0	0	1	1	0	0	1	0	0	0	1	0
LOC535479	11.13	2	6	6	4	2	6	4	5	5	3	6	2	3	4	2	0	3	1	1	0	0	0	0	0	0	0	0	0	0	0	0	0	0	0	0	0	0	0	0	0	0	0	0	0	0	1	0	0
LOC540024	11.13	0	1	0	1	2	0	1	1	0	1	0	0	0	0	0	0	1	0	0	0	0	0	0	0	1	0	0	0	1	0	0	0	0	0	0	0	0	0	0	0	1	2	1	0	2	0	2	2
MAT2B	11.13	0	1	0	0	1	1	3	3	1	1	1	2	1	0	1	1	0	1	0	1	0	0	1	0	0	0	1	0	0	0	0	0	0	0	0	0	1	0	0	3	0	1	1	0	2	0	0	2
MBD1	11.13	7	12	7	5	0	7	4	2	2	1	7	2	3	3	3	4	3	2	2	0	0	0	1	0	0	1	0	0	0	0	0	0	0	0	0	1	1	0	0	0	2	2	1	1	0	0	2	0
MDM4	11.13	0	0	1	5	1	0	2	0	2	0	0	0	1	0	1	0	2	0	1	0	0	1	2	4	2	1	0	0	2	6	0	0	1	1	1	1	0	1	1	1	0	0	1	0	0	0	0	1
MDP-1	11.13	0	0	0	0	0	0	0	0	1	0	1	1	1	1	0	0	0	1	0	0	0	0	0	0	0	0	0	0	0	0	0	0	0	0	0	0	0	0	0	0	0	0	1	0	0	1	0	0
MTMR2	11.13	0	0	1	1	1	1	0	1	1	2	0	0	0	0	0	0	0	0	0	0	2	1	1	0	3	2	1	1	0	2	2	0	2	5	2	1	3	1	4	0	0	0	0	0	0	0	2	0
NCK2	11.13	6	2	4	0	3	1	7	8	7	3	3	8	3	6	3	5	2	2	0	1	6	7	12	4	8	4	6	3	3	4	5	7	6	1	2	3	9	3	11	1	2	2	2	2	2	3	1	3
PLA2G12A	11.13	2	4	4	2	5	2	4	2	1	2	2	3	2	4	0	2	7	4	5	1	0	0	0	0	0	2	1	0	0	0	0	0	0	0	1	0	0	0	0	0	0	0	1	0	1	3	0	0
PRMT5	11.13	0	1	1	0	3	3	6	2	2	6	2	7	0	4	2	2	1	1	0	0	0	0	0	0	0	0	0	0	1	1	0	0	0	0	0	0	0	0	0	0	0	0	0	0	0	1	0	0
PRPSAP1	11.13	2	2	5	2	1	4	4	2	4	2	3	5	9	3	1	3	1	2	0	0	0	0	1	0	0	0	0	0	0	0	0	0	0	0	0	1	1	1	0	0	0	0	0	0	0	1	0	0
PRPSAP1	11.13	1	0	1	0	1	0	0	1	1	0	0	0	0	2	2	1	1	1	1	1	0	1	0	0	0	0	0	0	0	0	0	0	0	0	0	0	1	0	1	0	0	0	0	0	0	1	1	0
RUVBL2	11.13	1	0	0	1	0	1	0	0	0	0	1	0	0	0	0	1	1	0	0	0	0	0	0	0	0	0	0	0	0	0	1	0	0	0	0	0	0	0	0	0	0	0	5	2	7	5	5	4
RUVBL2	11.13	0	0	0	0	0	0	0	0	0	0	0	0	0	0	0	0	0	0	0	0	0	0	0	1	0	0	0	0	0	0	0	0	2	0	0	0	0	0	0	0	0	0	2	7	1	1	3	4
SAMHD1	11.13	0	1	1	1	2	1	0	0	0	0	2	0	0	1	2	0	1	1	0	0	2	7	1	1	0	2	2	0	1	1	4	0	0	0	1	2	0	1	4	0	1	0	2	2	3	2	1	3
SCNM1	11.13	4	6	11	0	1	1	4	0	0	0	0	0	0	0	0	0	0	0	1	0	0	0	1	0	1	0	0	0	0	0	0	0	0	0	0	0	0	0	0	0	0	0	0	1	0	0	0	0
SLC17A9	11.13	0	0	0	0	0	0	1	0	0	0	0	0	0	0	0	0	1	0	1	0	0	0	0	0	0	0	1	0	0	0	0	0	0	0	0	0	0	0	0	0	2	1	0	2	2	3	1	1
TCTN1	11.13	8	1	1	8	5	2	7	3	3	1	0	1	1	1	1	2	3	2	4	0	2	1	1	2	2	1	1	2	2	0	1	2	1	4	4	1	4	1	0	0	1	1	0	0	2	1	1	1
TNFRSF19L	11.13	0	0	3	2	2	1	2	0	0	0	0	0	0	0	1	0	0	0	0	1	0	0	0	0	0	0	0	0	0	0	0	0	0	0	0	0	0	1	0	0	0	0	0	0	0	0	0	0
TPP2	11.13	2	9	3	2	3	6	1	7	3	7	6	2	3	5	2	3	3	5	6	0	0	0	2	0	0	1	1	1	0	0	0	0	4	1	0	1	0	0	0	1	1	0	1	1	0	0	1	0
TRNT1	11.13	2	2	3	1	5	4	2	3	2	1	5	9	5	6	4	3	3	4	3	0	0	0	0	0	0	0	0	0	1	0	0	2	0	0	0	0	2	2	0	0	1	0	0	0	0	0	1	0
TXNL4A	11.13	2	5	5	5	2	4	2	2	1	3	2	7	3	4	8	2	2	3	0	0	0	0	0	0	0	0	0	0	0	0	0	0	0	0	0	1	0	1	0	0	0	0	0	2	1	5	1	2
UBE2C	11.13	0	0	0	0	0	1	1	0	0	0	0	1	0	0	0	0	0	1	1	1	0	0	0	0	0	0	0	0	1	0	0	0	0	0	0	0	0	0	0	0	1	1	3	8	8	0	0	4
URG4	11.13	1	5	3	2	4	5	3	2	1	1	3	2	4	6	7	9	3	6	1	0	0	2	1	0	2	1	1	0	0	1	1	3	1	0	0	0	0	0	1	2	0	0	0	0	2	0	0	0
WDR53	11.13	0	0	0	1	1	1	0	1	0	1	0	0	0	0	1	3	0	0	0	0	0	1	0	0	1	0	0	0	0	0	0	0	0	0	0	0	0	0	0	0	0	0	2	0	1	1	0	0
ADHFE1	11.41	3	6	4	2	3	1	2	0	1	7	5	2	3	1	2	2	0	1	0	2	2	0	1	2	0	1	2	1	1	4	7	1	4	5	3	3	3	1	2	4	1	1	6	1	3	1	3	1
C17H12orf52	11.41	0	0	1	0	0	0	1	0	1	0	1	0	0	0	0	0	1	1	1	0	0	0	0	1	0	0	1	0	0	0	0	0	0	0	0	0	0	1	0	0	0	1	0	0	0	2	1	1
CCDC101	11.41	1	1	1	2	1	2	2	0	2	1	0	1	1	0	0	2	2	2	1	2	0	0	2	0	0	0	2	0	0	1	0	1	0	0	1	1	1	1	0	0	0	0	0	0	0	0	1	0
CCND2	11.41	4	5	3	3	2	1	7	4	2	3	7	9	5	7	7	1	0	0	6	0	0	4	3	0	0	0	1	0	0	0	0	0	1	0	0	0	0	0	1	0	0	1	0	0	0	0	0	0
ERP27	11.41	0	0	0	0	1	0	0	0	0	0	0	0	0	0	1	0	0	0	1	0	0	0	1	0	1	0	1	0	1	0	0	0	0	0	0	1	1	1	1	1	0	1	1	2	1	2	7	3
GDPD5	11.41	3	5	6	5	11	2	12	4	3	4	2	2	1	0	2	1	3	3	0	0	20	6	9	12	5	11	4	3	5	7	0	6	6	3	7	7	7	2	9	4	0	3	1	0	1	0	1	0
HDHD2	11.41	0	1	0	0	0	0	0	0	2	1	0	2	0	0	1	1	2	0	1	2	1	0	0	2	0	3	0	1	0	2	3	1	2	0	0	2	3	0	1	1	0	0	1	1	3	2	1	1
HMBS	11.41	0	0	3	0	1	0	1	0	0	0	0	0	1	0	0	0	0	0	0	1	0	0	0	0	0	0	0	0	0	0	0	0	0	0	1	0	0	0	0	0	0	0	0	0	0	0	0	1
ISOC2	11.41	0	0	3	1	4	3	5	1	4	3	1	2	0	0	1	1	1	0	1	0	0	0	0	1	0	0	0	1	0	0	0	0	0	1	0	0	0	0	0	0	3	1	4	4	8	6	3	11
ISYNA1	11.41	0	0	0	0	1	0	0	0	0	0	0	0	0	0	0	0	0	1	0	1	0	0	0	0	0	0	0	0	0	0	0	0	0	0	0	0	0	0	0	0	1	1	1	1	1	0	0	3
ITPA	11.41	2	0	1	0	0	1	0	2	1	0	0	0	0	0	0	1	0	0	1	0	0	0	0	2	1	1	2	0	0	1	1	0	0	0	1	0	0	0	1	1	0	0	0	0	0	1	0	0
MEF2C	11.41	5	0	1	1	7	4	10	1	5	3	0	5	8	5	2	4	5	5	4	1	1	3	3	2	3	2	5	4	5	7	2	0	3	3	3	2	1	0	3	1	0	0	1	0	1	2	5	4
MTX2	11.41	3	1	1	3	2	2	2	3	0	1	1	5	6	1	2	1	3	2	2	1	19	10	9	10	8	4	2	6	17	6	9	7	20	5	11	8	8	14	5	11	3	1	1	0	1	0	1	2
NDUFS1	11.41	2	2	4	3	3	5	6	1	1	4	1	1	0	1	0	0	0	1	1	1	0	0	0	0	1	1	1	0	1	0	3	1	0	0	1	2	1	0	0	2	0	0	0	0	0	0	1	1
NUPL2	11.41	1	0	1	0	1	0	1	0	0	0	0	0	1	0	0	3	1	0	0	1	0	0	0	0	0	0	0	2	0	1	0	0	1	0	0	1	0	0	0	0	0	1	1	1	0	0	0	2
OPTN	11.41	3	10	7	8	7	3	12	6	7	3	3	4	12	7	8	8	5	1	2	3	7	7	4	2	13	11	8	8	4	2	7	5	11	5	8	3	9	6	3	2	2	3	2	2	3	1	4	3
POP5	11.41	3	7	6	7	0	4	5	0	1	3	5	0	2	1	1	1	5	0	0	0	0	0	0	0	0	0	0	0	0	0	0	0	0	0	0	0	0	0	0	0	0	0	0	0	0	0	0	0
PUS3	11.41	5	5	4	4	2	7	3	2	5	4	1	1	0	0	0	1	2	0	0	1	0	0	0	0	1	0	0	0	0	0	0	0	0	0	0	0	0	0	0	0	0	0	2	1	0	2	9	6
RGP1	11.41	0	1	0	0	0	0	0	1	0	0	0	0	0	0	0	1	0	1	0	0	0	0	0	0	0	0	1	0	0	0	0	1	0	0	0	0	0	0	1	0	4	4	5	6	7	1	6	5
SGSM3	11.41	0	0	0	0	1	0	0	0	0	0	2	1	0	2	0	0	3	0	1	1	4	2	3	5	1	0	2	1	1	2	0	0	0	0	2	0	2	0	0	0	0	0	0	0	1	0	0	0
TIMM8B	11.41	2	2	1	0	0	0	0	0	0	0	0	0	0	0	0	0	0	0	0	0	0	0	0	0	0	0	0	0	0	0	0	0	0	0	0	0	0	0	0	0	1	1	0	0	0	0	0	0
TOX	11.41	4	1	2	0	1	1	4	2	4	5	4	4	8	3	6	2	4	1	5	1	32	25	26	31	26	29	35	16	24	16	14	15	22	27	31	30	16	19	14	19	1	1	3	4	1	2	2	2
ZNF746	11.41	5	1	5	2	4	5	2	2	5	7	2	2	0	3	5	5	2	2	1	1	0	1	0	0	1	0	0	0	1	2	0	0	0	0	0	2	1	0	0	0	2	0	0	0	1	2	3	1
ADORA3	11.7	1	0	2	0	0	1	0	2	0	1	0	0	0	0	0	1	5	5	2	2	1	1	0	1	0	0	1	1	0	0	0	0	0	1	0	0	3	0	1	2	3	1	0	4	0	2	2	0
ALDH18A1	11.7	0	0	3	0	0	0	2	1	0	0	0	0	3	2	1	0	3	1	3	1	3	3	0	1	1	1	1	0	1	1	0	2	0	0	1	0	0	1	2	0	0	0	0	1	2	2	1	2
BRAP	11.7	0	1	1	2	1	2	1	0	1	1	1	0	0	0	1	0	0	1	2	1	0	2	0	0	0	0	1	0	1	0	1	1	0	0	1	0	0	0	1	2	0	0	1	0	1	0	1	1
CTPS	11.7	6	4	3	6	2	2	1	3	6	2	3	3	4	2	4	3	3	3	4	3	0	1	1	1	0	0	2	0	1	1	1	1	1	3	0	0	3	1	1	0	1	0	0	1	0	0	0	1
DPH3	11.7	0	1	1	0	2	0	0	1	0	0	0	1	0	2	0	1	1	1	0	0	0	0	0	0	0	0	0	1	1	1	0	0	0	0	0	0	0	0	0	0	2	1	0	1	1	3	3	2
GAMT	11.7	0	0	0	0	0	0	0	0	1	0	0	1	0	0	0	0	0	2	3	0	0	0	0	0	0	0	0	0	0	1	0	0	0	0	0	0	0	0	0	0	0	0	0	0	0	1	3	1
IKZF1	11.7	1	1	5	1	3	1	2	1	2	2	7	1	2	2	3	1	0	1	0	0	0	1	0	0	1	0	0	0	0	0	0	0	0	1	0	1	1	0	2	0	0	0	0	0	0	0	0	0
LOC508357	11.7	0	1	0	0	0	1	0	1	0	0	1	0	0	0	0	2	0	0	0	0	4	3	2	0	1	1	1	7	1	1	0	1	0	0	0	2	2	0	1	1	1	0	1	2	2	3	0	8
LZTS2	11.7	2	0	0	0	0	0	0	1	0	0	0	0	0	0	0	0	0	0	1	0	1	0	0	0	0	0	0	1	0	0	0	0	0	0	0	0	0	0	0	0	2	2	0	0	1	1	3	5
MGC134577	11.7	0	2	1	2	3	7	5	5	3	0	5	1	4	3	5	3	3	1	0	0	0	1	0	0	1	1	1	0	1	2	1	2	0	1	2	3	0	1	0	0	1	0	0	0	0	0	0	1
MRPL1	11.7	4	1	3	5	2	0	3	2	4	3	2	2	3	3	3	1	0	1	5	1	4	1	1	2	1	1	3	0	6	1	4	1	1	3	1	1	1	1	6	1	0	0	0	2	1	2	2	1
NDRG3	11.7	0	0	0	1	0	0	0	0	0	0	0	2	1	0	0	0	1	0	2	0	4	2	4	2	1	0	2	3	1	1	2	1	2	3	2	3	2	1	2	1	0	1	1	0	2	0	0	1
NXT2	11.7	3	0	8	2	5	0	1	3	3	7	5	2	8	8	1	3	4	3	1	1	0	0	0	0	1	1	0	0	0	1	0	1	2	2	1	0	0	3	0	5	4	3	3	1	3	2	2	1
PARVB	11.7	3	1	2	2	2	2	3	2	0	0	0	0	2	1	0	0	0	1	1	1	2	4	2	7	6	2	4	5	9	12	6	6	5	5	6	6	4	7	1	4	2	0	1	2	1	2	0	3
PDCL	11.7	0	0	0	1	0	1	0	0	0	0	2	2	0	1	0	1	1	1	1	0	0	0	0	0	0	0	0	1	0	0	0	0	0	1	0	0	0	0	0	1	1	0	0	3	0	0	1	0
PDCL	11.7	0	0	0	0	0	0	0	0	1	1	1	0	0	1	2	3	2	2	3	0	0	1	0	0	0	0	0	0	1	0	0	0	0	0	0	0	0	0	0	0	0	0	0	2	1	2	1	0
PHLDA1	11.7	0	0	0	2	1	0	0	0	0	1	0	0	1	0	0	3	1	1	4	1	0	0	0	0	0	0	0	1	0	0	0	0	0	0	0	2	3	2	1	0	1	1	2	1	3	1	2	1
POLA2	11.7	2	6	2	5	3	2	1	3	0	2	1	4	5	3	2	1	1	2	4	1	0	2	1	0	3	1	0	1	0	1	0	1	1	1	1	1	0	1	0	0	0	0	0	1	2	1	1	3
PSEN1	11.7	1	0	0	0	0	0	0	1	0	1	0	0	0	0	0	0	1	0	2	0	1	1	0	1	2	0	0	3	0	0	0	1	1	3	1	1	3	4	1	2	1	0	0	1	1	2	1	0
ROCK1	11.7	0	0	0	1	0	0	0	1	1	1	0	0	0	0	1	0	0	0	0	0	1	0	0	0	0	0	0	0	0	0	0	2	1	0	0	1	1	0	0	0	0	1	1	0	0	0	0	2
RUSC1	11.7	0	0	2	1	1	5	6	1	1	0	1	0	0	2	2	1	0	1	0	0	1	0	1	0	0	0	2	2	1	0	1	0	0	0	0	0	0	0	0	0	0	0	0	0	0	0	0	0
SDF2L1	11.7	0	0	0	1	1	0	0	0	0	0	1	3	5	4	1	3	1	1	4	0	0	0	0	0	0	0	0	0	0	0	0	0	0	0	0	0	0	0	1	0	0	2	0	1	1	5	0	5
SETP1	11.7	0	0	1	1	0	2	0	0	1	0	0	2	1	0	1	1	1	0	0	1	0	0	0	0	0	0	0	0	0	0	0	0	0	0	0	0	0	0	0	0	0	0	1	1	0	0	0	0
SMPD1	11.7	1	3	3	1	3	4	1	1	5	3	3	5	1	5	2	2	5	4	4	2	0	0	0	0	0	0	0	0	0	0	0	0	0	0	0	0	0	0	0	1	0	0	0	0	0	1	1	1
THAP9	11.7	0	1	1	1	0	0	0	0	0	0	0	1	0	0	0	0	0	0	2	0	0	0	0	0	0	0	3	1	0	1	1	1	0	1	1	0	0	1	1	0	0	1	1	0	0	1	1	1
TRMT1	11.7	0	0	0	0	0	0	0	0	0	0	0	0	0	1	0	1	0	0	0	0	0	0	0	1	0	1	0	0	0	0	0	0	0	0	0	0	0	0	0	0	1	1	0	0	0	0	0	0
VISA	11.7	1	2	0	0	1	0	0	2	0	1	0	0	1	1	0	1	2	1	2	0	0	1	0	0	1	0	0	0	0	1	0	0	0	0	0	1	0	0	1	0	1	1	0	1	0	0	0	0
ZMAT2	11.7	0	1	0	0	0	0	2	0	1	1	0	0	0	1	0	1	0	0	1	3	0	0	0	0	1	0	0	0	0	0	0	0	0	0	0	0	0	0	0	0	1	1	1	0	1	2	2	4
ZNF547	11.7	0	1	0	0	1	1	3	2	0	1	1	3	1	0	0	0	1	2	1	1	0	0	0	1	0	0	0	0	0	0	0	0	0	0	0	0	0	0	0	0	0	0	1	1	0	0	2	0
ZNF576	11.7	2	3	1	9	8	5	1	4	2	4	1	0	1	1	1	0	0	0	1	1	0	0	0	0	0	0	0	0	0	0	0	0	0	0	0	0	0	0	0	0	0	1	0	0	0	0	0	0
BAG3	11.98	6	2	4	3	2	1	0	6	0	5	3	4	1	1	2	4	6	3	0	0	1	5	3	0	1	0	2	0	1	3	3	0	1	2	0	0	3	2	2	1	1	1	4	1	3	0	4	4
BCAS4	11.98	0	0	0	0	0	0	1	1	2	1	2	2	3	1	3	2	4	3	0	0	10	10	3	3	1	1	1	1	2	4	3	2	5	4	6	3	1	4	5	1	0	2	0	0	1	1	0	0
BRWD1	11.98	4	4	6	2	3	7	5	2	2	5	3	2	2	7	5	1	2	0	1	0	0	2	1	1	4	2	1	1	1	2	1	1	0	3	4	2	2	1	3	2	0	4	1	0	0	0	0	0
CD3D	11.98	0	1	0	0	0	2	6	5	2	0	0	0	4	3	3	3	3	3	4	3	0	1	3	1	0	0	0	0	0	0	0	0	0	1	0	0	0	0	0	0	0	2	1	2	0	2	0	2
CTAGE5	11.98	7	4	4	3	1	3	4	1	1	1	2	4	1	3	2	3	0	2	0	0	4	4	1	0	2	2	1	3	2	0	0	2	0	1	2	0	1	0	0	2	1	0	0	0	1	0	0	0
EPS15L1	11.98	1	0	1	4	6	3	3	5	4	5	4	2	1	4	6	1	2	5	3	2	0	4	2	1	4	3	0	0	0	2	1	2	1	3	3	4	2	0	3	2	0	3	1	3	4	3	3	0
EXOC7	11.98	0	4	2	1	0	3	1	2	1	2	1	2	3	0	0	1	2	0	1	0	0	2	0	0	0	0	1	0	0	0	0	0	0	0	0	0	0	0	0	0	0	0	1	0	3	1	3	11
GAPT	11.98	10	3	1	2	7	2	2	2	2	1	5	2	4	6	2	5	6	0	1	2	0	1	0	0	1	2	1	1	0	0	1	1	0	1	1	1	0	0	1	0	7	3	0	6	6	1	3	2
GLIPR2	11.98	5	8	1	2	1	3	4	2	5	0	1	2	3	2	6	5	5	9	4	2	1	2	3	2	1	0	0	1	1	1	2	0	0	0	1	0	0	2	3	2	2	4	0	2	0	0	0	2
GTF2I	11.98	0	2	3	2	4	6	2	1	1	0	4	5	5	8	6	4	1	2	3	1	2	1	0	2	1	0	2	0	0	0	0	2	0	1	0	1	1	1	4	3	0	0	0	0	0	0	1	1
HIGD2A	11.98	3	5	4	1	0	1	0	0	0	1	0	0	0	0	0	0	1	1	2	0	0	0	0	0	0	0	0	0	0	0	1	0	0	0	0	0	0	0	0	0	2	0	0	0	1	0	0	0
HPCAL1	11.98	1	0	0	0	0	0	1	0	0	0	0	0	0	0	0	0	0	0	0	0	2	2	3	3	2	5	2	3	1	3	1	0	1	7	3	2	10	5	0	1	0	1	0	1	0	0	0	3
ITPRIP	11.98	2	0	0	0	0	0	0	0	0	0	0	0	0	0	0	1	3	0	1	1	0	2	0	0	0	1	0	0	0	0	0	0	3	0	2	1	0	0	0	0	0	0	0	0	0	0	1	1
LASS2	11.98	3	3	1	3	0	2	0	4	1	2	3	0	4	2	0	0	2	0	0	0	0	0	0	0	0	0	0	0	0	0	0	0	0	0	0	0	0	0	0	0	0	0	0	0	0	0	0	0
LOC781726	11.98	0	0	0	0	0	0	0	0	0	0	0	0	0	0	1	1	1	2	2	2	0	1	0	1	0	0	0	1	0	1	0	2	1	0	0	1	0	1	1	0	0	0	0	1	1	2	0	0
MBD3	11.98	3	2	2	3	4	2	1	5	0	2	3	0	0	0	0	0	0	0	0	1	0	0	0	0	0	0	0	0	0	0	0	0	0	0	0	0	0	0	0	0	0	1	0	3	5	0	0	1
MVD	11.98	1	1	5	1	0	1	1	3	3	3	3	3	0	1	1	1	0	0	1	0	0	0	0	0	0	0	0	0	0	0	0	0	0	0	0	0	0	0	0	1	0	0	1	0	0	0	0	0
NOLA1	11.98	8	3	1	1	0	4	4	5	1	3	2	8	6	1	2	2	3	1	0	0	0	0	0	0	0	1	0	0	0	0	0	0	0	0	0	0	0	0	0	0	0	0	1	0	2	1	0	2
PACSIN2	11.98	1	1	1	2	3	2	1	0	0	1	1	0	0	1	0	2	1	3	0	0	14	5	5	3	9	2	4	1	2	3	1	4	3	3	2	2	0	0	0	0	0	0	0	0	1	0	6	7
PMM1	11.98	0	1	0	3	1	3	1	2	1	4	3	4	3	2	1	2	1	2	3	1	0	0	0	1	0	0	0	0	0	0	1	0	1	0	0	0	0	0	0	1	0	0	0	0	0	4	10	2
RBM18	11.98	0	0	0	0	0	0	0	0	0	0	1	1	1	0	1	0	1	0	0	0	0	0	0	1	0	1	1	0	0	1	1	1	0	1	0	2	0	2	0	0	2	1	1	0	5	6	1	9
RPL39	11.98	2	2	1	4	2	3	0	2	5	1	1	1	3	3	0	4	1	4	2	1	0	0	0	0	0	0	0	0	0	0	1	0	0	0	0	0	0	0	0	0	0	2	4	2	0	1	6	1
RPL39	11.98	1	2	4	1	3	1	2	1	0	0	1	3	0	1	1	2	0	1	1	0	0	0	0	0	0	0	0	0	0	0	0	0	0	0	0	0	0	0	0	0	1	0	0	0	0	0	3	2
RPL39	11.98	0	0	0	0	0	0	0	0	0	0	0	0	1	4	4	3	1	1	4	0	0	0	0	0	0	0	0	0	0	0	1	0	0	0	0	1	2	1	0	0	2	1	0	0	1	2	4	3
RPL39	11.98	4	6	2	2	4	2	4	5	5	2	2	1	7	0	7	2	4	4	4	11	0	0	0	0	0	0	0	0	0	0	0	0	0	0	0	0	0	0	0	0	1	2	2	0	2	5	3	3
STAM2	11.98	5	3	2	3	2	2	4	5	2	1	2	3	5	4	7	8	3	5	1	0	2	0	2	1	6	0	1	0	2	1	1	1	1	0	1	0	0	0	2	1	1	1	0	0	0	0	0	1
SUV420H1	11.98	0	0	0	0	0	0	1	0	2	0	0	0	0	0	1	0	1	0	0	1	1	0	1	1	0	0	0	0	0	0	0	0	3	0	0	0	1	0	1	0	0	0	0	0	0	0	0	0
TMEM170A	11.98	5	2	1	4	6	7	3	4	2	7	1	0	2	5	1	3	5	9	7	2	0	1	0	2	0	0	0	1	1	0	0	0	0	0	0	0	0	0	0	0	0	1	4	1	3	7	1	0
UBR3	11.98	0	1	0	1	1	2	4	4	1	3	5	10	5	3	5	3	5	10	0	2	4	8	7	8	6	5	6	7	7	8	12	4	6	5	9	2	9	5	5	0	1	2	2	2	1	1	0	0
ZNF777	11.98	1	3	2	4	0	5	5	4	12	6	6	5	0	0	2	3	0	1	0	1	0	0	0	0	0	0	1	0	0	0	1	0	0	0	0	1	0	3	1	0	0	0	0	0	0	2	1	2
[truncated: 12 more columns]

## Sheet: C1_low
Gene_name	Gene expression (TPM)	Window1	Window2	Window3	Window4	Window5	Window6	Window7	Window8	Window9	Window10	Window11	Window12	Window13	Window14	Window15	Window16	Window17	Window18	Window19	Window20	Window21	Window22	Window23	Window24	Window25	Window26	Window27	Window28	Window29	Window30	Window31	Window32	Window33	Window34	Window35	Window36	Window37	Window38	Window39	Window40	Window41	Window42	Window43	Window44	Window45	Window46	Window47	Window48
AADAC	0.57	0	0	0	0	0	0	0	0	0	0	1	3	3	2	1	3	1	2	1	2	3	1	2	1	4	1	2	2	2	2	4	4	1	2	3	5	2	3	4	5	2	1	2	2	5	6	5	7
AARS	0.57	0	0	1	0	0	2	0	0	1	0	0	1	6	3	5	2	1	2	1	0	0	0	1	0	0	0	0	1	0	1	0	0	0	1	0	0	0	0	1	1	1	0	0	0	0	0	0	0
ACBD3	0.57	5	5	2	3	2	3	3	5	8	6	2	5	1	1	1	0	0	4	2	1	1	1	1	1	1	0	1	0	0	1	1	1	0	0	0	1	1	0	0	0	0	0	0	1	0	0	1	0
ACP2	0.57	1	0	1	1	0	0	0	2	3	2	1	0	3	1	1	0	1	0	0	0	0	1	0	0	0	0	0	0	0	0	0	0	0	0	0	0	0	0	0	0	0	0	0	1	0	2	1	0
ACTL6A	0.57	4	3	2	2	1	0	0	0	1	0	0	4	0	0	0	0	0	0	4	0	7	27	42	16	24	18	20	14	22	21	14	11	2	1	2	4	2	1	1	2	0	0	0	0	1	0	0	0
ACVR2A	0.57	9	2	2	5	3	2	3	2	2	4	3	4	4	8	5	4	3	2	7	5	19	21	22	21	10	17	11	10	8	9	12	10	16	9	18	11	8	7	5	4	0	1	0	0	1	0	0	1
ADIPOQ	0.57	0	0	0	0	2	1	0	3	2	3	0	2	0	1	4	1	1	3	3	0	3	1	0	4	0	2	1	0	2	0	3	3	4	0	1	2	0	1	0	2	3	5	6	5	7	2	3	8
ADIPOR1	0.57	0	1	1	1	2	6	2	4	6	4	0	2	0	0	0	1	2	1	0	1	0	0	0	0	3	2	0	0	0	0	0	0	0	0	0	0	0	0	0	0	1	0	0	1	0	0	1	1
ADPRH	0.57	0	0	0	1	0	0	0	0	1	0	1	0	0	0	2	1	0	0	0	0	0	0	0	1	0	0	0	1	0	0	0	0	0	0	0	1	1	0	1	0	0	0	0	0	1	0	0	0
AFF3	0.57	1	1	1	1	2	1	3	0	1	1	0	2	1	2	0	1	2	1	3	0	27	22	21	22	11	19	16	22	10	17	25	12	23	21	23	9	21	11	11	11	0	1	0	3	0	2	1	0
agrP	0.57	1	1	3	0	2	0	1	1	1	2	1	3	1	4	2	1	2	0	0	0	0	0	0	0	0	0	0	0	0	0	0	0	0	0	0	0	0	0	0	0	0	0	1	1	1	0	0	1
agrP	0.57	2	1	3	2	3	4	4	3	0	3	1	3	2	1	1	1	0	1	0	0	0	0	0	0	0	0	0	0	0	0	0	0	0	0	0	0	0	0	0	0	0	0	0	0	0	0	0	0
ANK1	0.57	3	4	1	1	4	1	2	1	4	3	1	0	0	1	0	0	1	1	0	0	1	0	2	1	0	0	1	0	0	0	2	0	1	1	1	1	1	1	2	4	5	0	3	3	0	0	1	1
ANKRD1	0.57	1	1	3	2	2	7	2	8	2	3	2	1	2	4	4	5	6	4	2	2	4	2	2	1	2	2	0	2	3	2	2	2	0	0	0	2	1	4	0	0	2	2	3	2	1	1	3	3
ANKRD6	0.57	0	6	4	6	4	6	5	4	3	2	6	7	4	7	6	6	7	5	11	4	62	51	42	38	32	52	37	34	34	42	34	32	58	37	31	26	31	36	25	38	5	4	2	1	3	0	2	0
ANXA5	0.57	4	4	2	2	7	4	5	4	1	2	3	2	3	3	4	2	3	0	7	1	4	6	4	3	2	5	4	1	2	4	3	3	3	4	1	2	1	0	6	2	2	1	1	0	1	2	1	8
AP1M2	0.57	3	0	1	0	0	0	0	0	0	0	1	1	1	0	1	2	5	7	5	8	5	4	1	4	3	1	1	1	1	1	1	3	2	3	0	1	2	1	0	0	3	0	0	0	0	1	0	0
ARL10	0.57	2	2	5	4	2	7	4	8	0	5	4	5	3	2	3	3	3	3	5	2	0	0	0	0	0	0	0	0	1	0	0	0	0	0	0	0	0	0	0	0	0	1	0	0	0	0	0	0
ARL15	0.57	2	0	1	0	0	0	0	0	0	0	0	1	0	0	1	1	0	0	0	0	0	3	3	1	4	1	4	6	5	2	3	3	5	1	4	6	2	4	4	3	2	2	0	0	1	2	2	1
ARMC7	0.57	0	0	0	0	0	0	0	0	2	1	0	3	4	2	4	1	5	0	6	1	1	0	2	0	0	0	0	0	0	0	0	0	0	0	1	0	0	0	0	0	0	0	0	0	0	0	0	0
ATG12	0.57	2	1	0	3	2	2	2	1	2	2	5	2	3	3	3	5	3	2	5	3	59	46	30	35	25	31	14	10	11	21	6	4	8	10	16	0	0	1	5	7	1	3	3	7	5	5	8	6
ATP1B1	0.57	2	6	2	1	1	2	2	4	2	1	2	4	1	3	1	2	5	4	3	1	3	2	3	0	0	1	1	0	2	0	1	0	0	3	0	4	0	0	0	1	0	2	0	0	0	0	3	1
ATP1B3	0.57	5	4	3	2	5	3	4	0	2	0	0	0	2	1	1	3	0	0	0	1	1	1	2	1	1	0	1	0	0	0	1	1	0	0	0	0	3	2	0	1	1	1	0	1	0	2	2	0
ATP5H	0.57	4	7	5	2	3	0	0	1	0	0	0	1	0	0	1	0	0	0	0	0	0	0	0	0	0	0	0	0	0	0	0	0	0	0	0	0	0	0	0	0	2	1	5	3	5	2	0	0
ATP5L	0.57	1	0	3	0	1	0	1	1	0	0	0	0	0	0	0	0	0	1	1	0	0	0	0	0	0	0	0	0	0	0	0	0	1	0	0	0	0	0	0	0	0	0	1	0	0	0	1	2
ATP5O	0.57	6	3	3	3	6	5	5	5	9	2	6	4	7	2	4	5	4	3	2	0	0	0	1	0	0	0	0	2	0	0	0	0	0	0	0	1	0	0	0	0	1	0	1	3	5	2	2	6
ATP6V1E2	0.57	1	1	0	1	3	1	1	0	1	5	0	7	4	1	1	4	6	1	3	2	0	1	2	3	1	0	3	1	1	1	2	3	3	0	5	0	7	2	3	0	0	1	3	1	4	1	2	6
BARD1	0.57	6	4	7	3	8	5	4	11	1	2	3	5	3	2	2	1	4	3	0	0	3	1	1	5	4	3	2	3	4	4	2	1	4	3	2	2	2	2	2	4	2	0	2	0	0	2	1	0
BC151801	0.57	0	0	0	2	4	3	6	0	4	1	3	0	2	3	2	2	1	1	1	0	0	0	1	0	0	0	0	0	0	0	1	0	0	0	0	0	0	0	0	0	0	0	0	0	0	0	0	0
BCAP29	0.57	0	1	1	0	2	2	1	0	0	0	0	0	0	1	1	0	0	1	1	0	1	0	4	0	5	3	2	0	1	1	4	5	0	2	3	0	1	3	3	2	1	2	0	1	3	4	2	3
BCAS1	0.57	3	1	3	1	2	3	3	3	1	2	2	2	2	2	0	1	2	1	0	4	7	15	8	10	18	9	10	17	4	9	9	10	5	23	10	6	13	34	18	12	0	1	2	1	0	0	2	0
BIN1	0.57	5	5	1	4	3	2	5	2	2	2	3	0	6	4	0	3	1	8	10	3	7	3	5	2	0	2	1	0	0	2	0	2	0	0	1	3	4	1	0	0	0	1	0	2	2	1	1	1
BMP2	0.57	1	3	4	2	0	3	2	1	0	2	2	7	2	3	0	0	3	4	6	7	1	0	2	2	8	5	9	4	4	4	0	1	1	3	0	2	0	1	1	2	6	1	3	2	3	1	2	2
BNIPL	0.57	0	0	0	1	0	0	0	1	0	0	0	0	2	0	0	0	1	0	0	0	1	0	0	1	0	0	1	0	0	0	0	1	0	0	0	0	0	0	0	0	1	0	0	1	0	3	0	0
BTC	0.57	5	1	2	1	0	3	1	4	0	0	2	4	2	0	0	0	0	0	1	2	17	8	6	7	14	5	11	7	10	11	6	7	7	3	4	3	5	4	8	12	2	5	0	1	1	0	0	0
BTPDE6D1A	0.57	0	2	1	0	0	0	0	1	0	0	0	0	0	0	1	1	0	1	1	0	0	0	5	1	1	1	1	0	2	4	7	1	1	4	4	4	2	1	0	0	0	0	2	0	2	0	1	4
bv7-3	0.57	1	3	0	0	2	2	1	0	2	1	0	1	0	0	2	1	2	1	2	1	1	1	0	2	2	4	1	2	0	2	4	2	4	4	3	1	1	2	1	1	1	2	0	3	2	0	1	0
C10H14ORF1	0.57	0	0	0	0	1	1	0	0	0	1	0	0	2	0	0	2	1	0	1	0	0	0	0	0	0	0	0	0	0	0	1	0	0	0	1	0	0	0	0	2	0	1	2	0	1	0	3	3
C10H14orf179	0.57	2	1	0	2	2	3	5	1	5	1	4	0	0	0	0	0	1	2	5	0	7	6	5	10	8	7	9	8	10	10	3	2	2	11	12	5	13	8	8	5	0	1	1	2	6	4	1	1
C10H14orf37	0.57	6	3	9	5	3	8	8	6	4	2	0	5	4	3	7	8	10	12	9	8	45	36	22	12	31	17	22	14	25	15	23	21	13	22	13	19	17	15	18	15	4	3	2	2	2	4	1	3
C13H20orf195	0.57	0	0	0	0	0	0	0	0	3	1	1	0	0	1	1	0	0	1	1	3	1	0	1	0	0	0	0	0	1	0	1	0	1	0	0	0	0	0	0	0	0	1	0	0	0	0	0	1
C13H20orf79	0.57	1	2	1	1	0	1	3	4	4	2	2	1	2	6	0	2	0	3	4	0	0	0	0	0	0	1	0	0	0	0	0	0	0	0	0	0	0	0	0	0	0	3	0	1	2	3	2	2
C18orf24	0.57	0	0	0	0	0	0	0	0	0	0	0	0	0	0	3	5	6	5	2	3	1	0	0	0	0	1	0	3	1	0	0	1	0	0	0	0	0	0	0	0	2	0	1	0	0	1	4	2
C1H3ORF34	0.57	0	0	1	2	2	2	0	1	2	0	0	0	2	1	0	0	0	0	0	0	0	0	0	1	0	0	0	0	1	0	0	0	0	0	0	1	0	0	0	0	0	0	1	2	1	3	3	3
C22H3orf24	0.57	0	2	1	1	0	0	0	0	1	0	0	0	0	0	0	0	0	0	1	4	0	0	2	1	0	0	0	0	0	0	0	0	0	0	0	0	0	0	0	0	1	0	1	0	2	0	2	1
C24H18orf19	0.57	1	1	0	0	0	0	1	0	0	1	1	2	0	0	0	0	0	0	0	0	0	0	0	0	0	1	0	1	0	0	0	0	0	0	0	0	0	1	0	0	0	0	0	0	0	0	0	0
C2orf24	0.57	4	2	5	4	3	4	5	5	5	5	3	1	3	0	0	1	0	1	0	0	0	0	1	0	0	0	0	0	0	0	0	0	0	0	0	0	0	0	0	0	1	1	1	2	3	0	1	1
C3H1orf123	0.57	1	1	1	1	1	0	1	0	0	0	0	0	0	0	1	0	0	0	0	0	0	0	0	0	0	0	0	1	0	0	0	0	0	0	0	1	0	0	0	1	0	0	0	0	0	0	3	2
C6orf106	0.57	9	4	1	2	6	2	0	4	5	8	3	2	2	2	6	1	2	0	0	0	1	1	3	1	1	2	2	1	1	2	2	1	5	4	2	2	3	8	5	0	0	0	1	0	1	0	0	0
C8H9orf165	0.57	0	0	2	3	6	3	4	8	4	9	8	6	3	7	7	7	5	10	2	1	0	0	0	0	0	0	0	0	1	0	0	0	0	0	0	0	0	0	0	0	0	0	1	1	4	3	4	1
CADPS2	0.57	0	0	3	2	0	3	1	0	3	2	1	0	2	1	1	2	4	8	4	2	44	30	26	27	18	27	29	16	20	23	25	37	37	43	30	26	42	20	29	51	1	4	7	8	3	1	4	3
CALU	0.57	2	4	0	3	0	0	2	4	3	1	3	4	4	4	4	4	6	3	2	0	1	0	2	0	0	0	1	0	2	0	0	0	1	2	2	0	0	1	2	0	0	0	1	1	1	5	1	2
CAMK2G	0.57	1	2	0	3	0	0	1	0	0	1	1	3	0	0	1	1	0	0	0	0	1	0	1	0	2	1	1	1	0	2	0	2	2	0	0	0	0	0	2	2	1	0	0	0	0	0	0	0
CASZ1	0.57	2	3	1	3	3	2	0	1	0	0	0	0	0	0	1	0	1	0	2	1	1	0	0	1	0	0	0	0	0	1	3	1	1	0	0	0	1	0	0	2	0	2	2	0	0	0	1	0
CATHL4	0.57	5	4	1	0	0	1	2	1	5	5	2	3	0	4	2	3	2	3	2	3	0	0	0	0	0	1	0	0	0	0	1	1	0	0	1	1	0	0	0	0	4	5	5	5	1	1	5	3
CBX1	0.57	1	3	3	2	2	3	3	7	4	2	0	1	0	3	2	1	5	2	3	3	0	0	0	0	0	0	0	0	0	0	0	0	0	0	0	0	0	0	0	0	2	1	2	1	1	0	4	1
CCDC14	0.57	3	4	4	4	1	6	4	7	4	2	1	2	1	2	4	4	3	1	1	0	2	3	4	2	2	2	0	0	0	0	0	0	0	0	1	4	1	1	1	0	0	0	1	0	0	3	2	1
CCDC3	0.57	0	1	1	1	0	1	1	1	1	5	3	2	5	3	2	2	1	3	5	5	0	4	0	2	2	2	1	0	4	1	1	2	1	1	0	0	0	2	0	0	1	2	1	2	1	1	2	3
CCL19	0.57	2	2	3	3	5	4	4	2	2	0	3	1	5	3	2	2	1	1	2	1	0	0	0	1	0	0	0	0	0	0	0	0	0	0	1	0	0	0	1	0	4	2	2	1	3	6	5	5
CCR5	0.57	1	2	2	2	4	2	1	1	2	0	2	0	1	1	2	4	2	0	0	2	0	0	1	0	1	0	0	1	0	0	0	0	0	0	0	0	1	2	1	0	1	3	0	1	1	2	3	3
CCT8	0.57	3	6	6	5	2	5	4	2	0	1	3	2	1	2	2	1	0	0	0	0	0	0	1	1	0	0	0	0	0	1	1	1	0	0	0	0	0	0	1	1	1	0	0	1	2	0	0	0
CD300LG	0.57	5	7	5	9	7	8	10	5	4	8	7	5	4	5	4	6	3	3	5	7	1	4	3	1	2	1	4	1	3	0	4	0	3	2	2	0	2	3	1	3	6	9	5	5	1	2	9	4
CD68	0.57	1	0	0	0	0	0	0	0	2	0	0	1	1	0	0	0	1	0	0	0	0	0	0	0	0	0	0	0	0	0	0	0	0	1	0	0	0	0	0	0	2	0	0	0	0	0	0	0
CDH1	0.57	1	1	2	4	4	6	3	3	3	4	3	2	3	3	4	4	12	4	4	8	16	14	19	9	16	11	19	16	12	18	14	12	5	9	15	18	10	25	23	16	4	1	0	1	0	1	1	1
CDKN3	0.57	1	0	1	1	3	1	1	0	1	0	1	0	0	1	1	3	4	1	2	0	1	0	1	0	0	1	0	0	0	0	0	0	0	0	0	0	1	0	0	1	0	1	0	0	1	0	0	0
CFL2	0.57	0	0	0	0	0	0	0	1	1	3	1	4	0	2	1	3	4	3	0	0	0	0	0	0	0	0	1	0	0	0	0	0	0	0	0	0	0	0	0	0	1	0	1	0	0	0	2	0
CHAC1	0.57	3	2	3	2	1	2	1	0	2	3	0	0	4	3	6	2	11	5	4	2	0	0	0	2	0	0	0	1	0	0	0	1	0	0	0	1	0	1	0	0	2	4	5	5	1	1	1	1
CHAD	0.57	0	1	2	0	1	1	1	2	0	2	0	0	0	0	0	0	0	0	2	3	1	0	1	0	0	1	2	0	0	0	1	0	0	0	0	0	0	0	1	0	2	0	1	1	2	1	1	1
CHCHD6	0.57	4	5	5	5	8	2	4	5	4	1	1	7	5	4	7	4	2	3	10	6	13	14	7	8	1	6	8	15	11	8	3	7	8	8	9	6	25	13	2	2	0	1	3	0	0	1	0	0
CHRNA3	0.57	2	0	2	5	2	7	4	7	3	2	0	6	2	2	6	1	5	10	10	7	3	9	0	4	5	4	6	2	1	0	3	6	3	3	8	10	5	4	7	8	5	12	5	4	5	6	7	2
Chsy	0.57	1	1	1	5	1	1	0	0	1	1	0	0	0	0	2	2	1	0	1	0	1	3	4	3	2	3	2	1	2	1	0	2	3	6	2	3	1	0	2	2	1	1	1	0	1	0	4	0
CISH	0.57	0	2	0	0	1	1	1	0	1	2	1	0	7	5	4	5	0	1	1	1	0	0	0	1	0	0	0	0	0	0	0	0	0	0	0	0	0	0	0	0	1	1	0	0	0	0	0	0
CLDN12	0.57	1	0	1	1	2	2	2	0	1	1	4	0	0	2	4	2	4	1	3	1	1	0	1	1	1	0	0	0	0	1	2	0	1	1	0	1	0	1	0	1	2	0	1	1	4	1	0	1
CLIP1	0.57	1	1	2	0	0	1	0	3	8	3	5	1	1	0	0	1	0	0	0	0	2	2	2	3	2	0	2	4	1	0	4	0	0	1	1	3	1	0	2	2	0	0	2	2	3	0	2	0
CNGA1	0.57	2	4	0	5	4	6	6	3	7	3	7	7	2	5	3	4	4	2	4	5	1	3	8	0	2	1	2	5	2	1	0	3	0	0	3	2	3	8	1	1	4	5	3	2	1	6	4	2
CPSF3	0.57	1	1	0	1	1	0	0	0	2	1	0	1	0	1	0	0	2	0	0	0	0	0	0	0	0	1	2	0	0	1	0	0	0	0	1	2	2	1	0	1	0	2	1	4	1	2	2	1
CREB3L2	0.57	0	0	0	0	0	0	0	0	0	0	0	0	0	0	0	0	0	4	2	2	15	12	8	11	12	13	7	10	21	10	7	9	11	14	4	9	5	14	5	5	1	0	0	1	1	0	0	3
CSNK1A1	0.57	7	1	4	3	6	8	4	4	4	5	2	5	6	7	6	5	2	1	1	0	0	1	1	2	0	0	5	2	4	0	0	1	0	0	1	0	1	0	1	1	1	0	0	0	0	0	0	1
CSPG5	0.57	0	0	0	0	0	0	0	0	0	0	0	0	0	0	0	0	0	0	1	0	0	1	1	1	0	1	6	0	1	2	5	2	0	3	2	2	0	4	2	0	3	1	3	5	1	1	3	3
CYP26A1	0.57	1	1	4	4	8	2	3	6	1	5	6	4	4	5	2	2	13	6	8	7	0	0	1	0	0	1	0	0	2	1	5	4	1	2	0	2	1	2	1	0	3	5	2	3	1	0	7	4
CYP2U1	0.57	2	4	6	3	5	4	4	2	1	7	6	8	6	6	2	6	3	4	3	2	0	3	4	1	1	4	5	4	4	1	0	1	2	1	1	2	2	2	1	1	0	0	1	1	1	0	1	0
CYSLTR2	0.57	3	4	3	3	5	1	5	9	3	4	2	3	3	3	6	4	0	6	4	8	6	4	5	1	7	3	4	4	1	1	2	3	1	3	3	5	4	5	5	4	5	3	2	5	2	8	5	3
DAG1	0.57	1	0	0	1	0	2	0	0	0	0	1	2	1	2	0	0	0	1	0	0	0	0	0	1	0	2	0	0	0	0	0	0	0	0	0	0	0	0	0	0	1	0	0	0	3	0	2	2
DCLRE1C	0.57	2	2	2	4	3	4	8	2	3	2	5	1	3	2	2	3	3	9	3	0	1	0	4	1	0	1	2	1	0	1	0	0	1	0	0	1	1	2	1	0	0	1	0	1	0	0	0	1
DFFA	0.57	0	0	1	0	1	4	1	0	1	1	0	1	0	1	0	0	0	0	0	0	1	0	0	0	1	0	0	0	0	0	0	0	0	0	0	0	1	0	0	0	1	1	0	0	1	0	1	1
DPYSL3	0.57	2	2	1	0	0	2	3	0	1	2	2	3	1	1	1	1	1	2	4	4	20	6	12	14	16	14	9	7	32	25	10	12	3	11	6	6	7	10	4	4	1	1	1	1	2	4	2	3
DUSP19	0.57	1	6	5	7	2	3	3	4	10	3	6	4	7	5	4	1	0	1	1	1	0	0	3	1	0	1	0	0	2	0	0	0	0	0	0	0	0	0	0	0	0	1	3	1	1	5	5	0
DUSP26	0.57	2	2	4	9	5	2	5	4	3	4	3	6	14	9	3	8	2	15	16	17	0	1	4	6	2	0	0	0	2	0	1	1	1	1	1	2	0	0	0	0	3	0	3	0	4	2	4	6
DYNLRB2	0.57	2	3	3	5	2	4	0	0	2	1	3	1	5	5	3	6	1	3	5	1	0	0	0	1	3	2	1	3	0	0	1	0	1	0	1	0	1	0	1	1	2	2	0	6	3	3	0	2
ECE2	0.57	6	3	2	8	5	2	2	1	4	8	0	0	0	0	1	0	0	0	0	0	3	2	4	7	4	3	7	13	5	16	8	6	9	7	1	1	3	2	1	2	3	3	1	1	0	1	0	0
ECHDC1	0.57	0	1	0	0	1	1	0	2	0	0	0	0	0	0	0	0	0	0	0	2	2	1	1	0	0	0	0	0	0	1	2	4	0	0	1	0	1	1	0	0	1	0	0	3	0	2	0	0
EEPD1	0.57	0	1	3	4	3	2	1	2	2	0	3	1	2	1	4	5	5	4	6	0	14	13	9	16	6	9	14	8	6	13	14	18	11	1	9	14	14	21	14	7	2	1	0	2	2	1	0	2
EGFL8	0.57	4	5	4	4	2	4	4	0	7	13	1	1	1	1	0	1	1	0	0	0	0	0	0	1	0	0	0	0	0	0	0	0	0	0	0	0	0	0	0	0	0	0	2	4	1	0	0	0
EIF4E2	0.57	0	0	0	0	0	0	0	0	0	0	0	0	0	0	0	1	1	0	0	0	1	1	2	0	1	1	0	0	0	0	0	2	4	1	1	0	1	0	2	0	0	0	0	0	0	2	1	2
EPB41L4A	0.57	3	4	6	3	2	2	3	7	4	2	6	4	4	14	6	8	4	6	11	7	89	68	53	51	39	34	53	41	49	47	29	45	38	37	55	54	64	50	67	58	0	0	0	2	10	6	4	9
EPHX2	0.57	3	3	1	2	1	4	4	4	4	4	1	3	1	5	5	1	3	1	1	1	14	20	26	10	7	5	6	6	3	3	16	6	8	18	7	14	5	9	13	5	3	3	1	1	0	2	2	1
ERGIC3	0.57	2	3	3	4	3	4	1	1	2	2	5	6	4	6	4	3	5	4	4	0	0	0	0	1	0	1	1	1	0	0	0	0	0	0	0	0	0	1	0	0	0	0	0	0	0	1	6	3
ESF1	0.57	0	0	0	1	0	1	0	0	0	1	0	0	1	0	1	2	1	0	0	0	0	0	0	0	0	0	0	0	0	0	1	0	0	0	0	0	0	0	0	0	0	0	0	0	1	0	0	1
EXTL2	0.57	0	1	0	0	0	0	1	0	1	0	0	1	1	1	0	1	0	0	0	0	1	0	1	1	1	1	1	0	1	0	2	1	1	0	1	2	1	4	0	4	1	4	3	8	7	3	8	3
FBF1	0.57	0	0	1	0	0	0	1	1	0	0	1	0	0	0	0	0	0	0	0	1	0	0	0	0	2	0	1	0	0	0	0	0	0	0	0	0	1	0	0	0	0	0	0	0	0	0	1	0
FCGR1A	0.57	0	1	2	1	0	1	0	2	4	9	9	7	3	7	3	0	2	3	1	2	1	1	0	0	0	1	0	0	0	0	1	0	0	1	0	0	0	0	0	0	3	3	2	2	1	4	1	2
FGFR1	0.57	5	13	9	4	4	3	5	7	6	0	6	1	8	10	8	3	2	4	4	5	12	6	3	10	10	8	16	13	14	12	8	5	2	5	4	3	4	5	1	1	0	1	2	1	0	3	1	0
FLJ21657	0.57	0	3	0	0	2	1	0	0	0	0	0	2	0	0	0	0	0	0	0	0	1	0	0	0	0	2	2	0	0	0	1	1	0	1	0	0	0	1	0	1	1	2	0	1	0	3	1	1
FLT3LG	0.57	0	0	0	0	0	0	0	0	0	0	0	0	1	1	0	0	0	0	0	0	0	0	0	0	0	0	0	0	1	1	1	0	0	0	0	0	0	0	0	1	0	0	0	0	0	1	0	1
FOLH1	0.57	0	0	1	0	2	1	0	0	1	3	0	1	1	0	1	1	2	2	1	1	10	3	4	3	1	2	3	3	1	5	2	2	1	1	5	0	4	1	2	2	1	0	1	3	3	0	0	0
FRS3	0.57	0	1	0	0	0	1	0	0	1	1	1	1	0	0	3	4	5	6	2	1	2	0	5	1	1	0	0	1	0	0	0	0	0	0	1	1	0	1	0	0	1	0	2	1	1	2	0	2
FSCN2	0.57	0	0	1	0	0	0	0	0	0	1	3	2	2	3	4	1	0	1	3	1	0	0	0	0	2	0	0	0	2	2	0	0	0	1	0	0	2	0	0	0	1	1	0	0	0	0	0	0
FSTL3	0.57	0	6	8	1	3	3	2	7	9	3	2	2	2	3	2	2	2	6	1	6	51	43	27	6	39	33	68	51	44	54	52	10	15	52	19	21	7	30	4	19	0	0	1	2	2	1	2	1
G2E3	0.57	0	0	0	0	0	1	1	0	1	1	0	2	0	0	1	0	0	0	1	1	0	0	0	0	0	0	0	0	0	2	1	1	0	0	4	0	5	1	1	2	1	0	2	1	1	0	0	0
GAL3ST3	0.57	0	0	0	2	0	1	0	0	0	0	0	0	0	0	0	0	0	0	1	1	0	4	1	3	2	0	1	0	1	1	4	2	0	1	4	1	3	0	1	1	7	5	3	5	4	2	5	3
GALNT1	0.57	0	1	0	1	0	0	0	1	1	0	1	1	1	0	0	0	0	0	0	1	1	0	0	2	2	2	0	1	2	3	4	1	0	1	0	3	3	0	1	2	0	0	0	0	1	2	1	0
GAST	0.57	1	0	1	0	0	0	1	1	1	2	2	6	4	1	0	2	0	1	4	0	0	0	0	0	0	0	3	0	0	0	0	0	0	1	0	0	0	0	1	0	4	4	9	5	5	4	2	0
GDF-9	0.57	1	1	4	0	0	0	0	0	0	0	0	0	0	1	0	0	0	0	1	7	1	1	0	0	1	1	2	1	1	1	0	1	3	2	1	2	1	2	0	3	5	8	11	10	3	7	4	8
GFPT1	0.57	0	0	0	0	0	0	0	0	0	0	0	0	0	0	0	0	1	2	1	0	0	1	0	1	1	2	1	0	1	0	1	1	1	1	1	0	0	2	3	1	1	1	1	0	1	2	2	3
GFPT2	0.57	2	6	5	3	6	2	4	2	2	1	1	2	2	1	1	1	2	2	4	3	7	7	10	11	6	9	7	3	1	3	2	4	4	8	1	6	5	7	3	6	3	1	2	2	1	0	0	0
GM-CSF	0.57	2	2	1	2	5	4	3	7	12	3	7	0	1	2	1	1	3	4	1	2	0	1	0	0	2	0	0	0	1	0	0	0	1	0	0	0	0	0	0	0	1	1	1	3	2	2	0	1
GNGT2	0.57	2	4	1	1	5	0	1	2	0	2	0	0	0	0	1	0	1	0	1	0	0	0	0	0	0	1	0	1	0	0	0	0	0	0	1	0	0	0	0	0	1	1	1	0	0	4	3	3
GPD1L	0.57	2	0	4	2	3	2	2	3	4	3	1	2	3	4	1	1	1	3	3	1	1	2	2	1	3	2	1	0	0	1	2	4	4	1	0	1	1	3	2	1	1	1	0	1	1	3	1	4
GPX3	0.57	7	8	7	8	6	6	9	6	6	7	10	8	7	2	3	0	2	0	2	0	0	0	1	1	1	0	0	0	0	0	0	0	0	0	0	0	0	0	0	0	2	0	0	0	2	0	0	0
GRAMD4	0.57	1	0	0	0	0	0	0	0	0	1	0	0	0	0	0	0	0	0	0	0	0	1	1	0	1	0	0	0	1	5	0	0	0	0	0	0	0	0	0	0	0	0	0	1	0	0	0	0
GRB7	0.57	2	2	1	0	0	1	1	0	1	0	0	0	1	2	0	0	0	1	2	0	0	1	0	0	0	1	0	0	0	1	0	1	1	0	1	0	1	0	0	0	1	2	1	0	0	0	0	0
GSDMA	0.57	1	0	0	0	0	1	1	2	1	0	1	1	0	2	0	1	0	0	2	0	0	0	0	0	0	1	0	1	2	2	3	1	5	0	1	4	0	4	1	0	3	3	5	2	3	0	1	0
GSPT1	0.57	0	0	2	1	2	3	0	1	4	6	3	1	0	4	6	5	2	5	0	0	1	0	0	0	2	0	0	0	0	0	0	2	1	0	0	0	0	1	0	0	0	0	0	1	1	0	0	0
GSTM3	0.57	6	2	0	0	3	1	3	1	0	3	4	2	3	1	3	4	0	4	3	8	0	0	0	1	0	3	0	0	0	2	0	0	0	0	0	0	0	0	0	0	4	3	5	6	3	1	6	3
GTF2IRD2	0.57	0	0	0	1	1	0	0	0	6	2	1	1	4	3	4	3	3	1	3	0	4	5	7	12	10	13	11	10	0	4	4	3	10	11	8	6	4	8	1	4	2	2	0	4	2	2	1	2
GTPBP1	0.57	0	0	0	0	0	0	0	1	0	0	0	0	2	0	1	2	1	2	1	0	0	0	1	0	1	1	0	0	0	1	0	0	1	0	0	0	1	1	0	1	0	1	1	0	0	0	0	0
HBG	0.57	2	0	1	1	0	1	1	0	0	1	1	2	0	1	0	1	1	0	1	0	0	0	0	0	1	0	0	0	2	0	1	0	1	0	0	1	2	0	0	1	1	1	1	0	0	2	1	1
HELZ	0.57	1	1	0	0	0	1	1	1	0	0	1	0	1	1	0	3	0	0	0	0	1	1	8	3	5	5	5	0	0	0	0	0	0	1	8	2	4	5	3	3	0	0	0	0	0	0	2	0
HEMGN	0.57	3	2	4	2	2	0	2	3	3	4	2	1	2	3	1	6	1	4	7	1	2	3	4	3	3	5	1	3	3	0	5	2	1	0	1	3	0	3	6	6	0	0	1	0	0	0	2	0
HES6	0.57	0	2	1	0	0	1	0	1	0	1	2	0	2	0	2	7	1	5	6	5	0	0	0	0	0	0	0	0	0	0	0	0	0	0	0	0	0	0	0	0	2	2	1	1	4	0	1	1
HOMER1	0.57	1	6	6	8	4	6	6	5	8	6	13	3	7	5	1	5	10	8	0	4	34	15	17	14	10	14	12	11	14	17	15	14	10	6	8	4	14	11	12	12	1	2	1	1	1	0	4	0
HOXA9	0.57	10	3	5	7	1	2	7	3	9	3	2	0	5	9	5	4	6	6	4	4	0	0	0	1	0	0	0	1	2	3	0	2	1	1	2	1	0	1	2	0	5	2	7	3	11	3	9	3
HOXB4	0.57	4	1	2	4	0	3	4	1	3	8	6	10	10	10	6	10	2	5	6	9	2	3	12	7	6	3	8	6	7	3	5	8	6	1	4	13	3	4	2	0	1	0	1	0	3	1	0	2
HS1BP3	0.57	1	6	1	2	0	4	1	2	2	3	2	4	2	1	6	4	1	2	2	1	3	1	0	1	3	0	2	0	3	0	1	2	2	2	0	1	1	1	1	1	2	3	2	0	5	1	3	0
ICA1	0.57	3	0	3	6	2	4	1	2	4	3	6	2	1	5	5	2	3	3	9	6	35	22	37	26	35	26	22	21	15	23	6	17	5	5	8	8	8	4	3	8	0	0	0	1	0	0	1	0
IGFBP5	0.57	4	8	6	6	0	4	10	8	7	4	1	1	5	4	8	5	6	0	3	2	0	0	0	0	0	0	2	1	1	0	1	0	0	1	0	2	0	1	0	0	1	2	2	0	2	1	0	3
IKBKB	0.57	1	4	1	3	1	2	0	3	2	1	3	3	0	1	2	3	0	1	1	0	1	1	0	5	1	0	1	0	1	0	1	0	0	0	0	0	0	0	0	0	0	1	0	0	0	0	1	0
IKIP	0.57	1	0	0	1	1	0	0	0	0	1	0	0	0	0	1	0	0	0	0	0	2	3	2	0	3	1	0	2	2	1	0	1	1	1	0	1	1	2	1	2	0	0	0	0	1	1	1	0
IL-23	0.57	0	0	0	1	0	0	0	0	0	1	0	0	2	0	0	0	0	0	0	0	0	0	0	0	0	0	0	0	0	0	0	0	0	0	0	0	0	0	0	0	1	0	0	0	0	0	0	0
IP6K3	0.57	8	2	3	1	0	2	10	2	4	1	2	5	1	1	3	1	2	0	1	0	0	0	0	0	0	0	1	0	1	0	1	0	0	0	0	0	0	0	0	0	0	0	0	1	1	0	0	0
IP6K3	0.57	0	0	0	0	0	0	0	0	0	0	1	3	0	0	6	3	5	2	4	0	0	0	0	0	0	0	0	1	2	0	0	0	1	0	0	0	0	0	0	0	0	0	0	3	0	0	2	1
IQCD	0.57	0	0	0	0	0	0	0	0	0	2	1	2	1	1	1	0	0	1	0	0	0	3	3	2	2	1	2	10	3	1	5	1	1	3	2	1	3	4	2	0	1	1	0	0	0	1	1	0
JAKMIP2	0.57	6	0	1	0	1	1	1	3	1	0	0	2	1	0	0	0	3	3	0	3	12	12	14	10	11	11	10	8	11	14	21	9	13	12	16	16	11	14	3	21	1	3	2	1	2	0	3	1
KCNIP3	0.57	0	1	1	1	0	3	0	1	0	1	0	1	2	3	5	1	2	5	5	9	22	11	7	13	22	17	13	11	1	0	0	0	0	2	26	11	14	33	19	10	0	2	3	1	0	0	3	0
KCTD7	0.57	2	1	1	0	1	0	1	6	1	1	2	0	1	4	1	4	2	1	3	0	0	0	2	0	0	0	0	0	0	1	0	1	0	0	0	0	0	1	0	0	0	2	1	4	1	5	2	1
LARG	0.57	6	4	12	6	6	11	6	19	12	7	13	10	2	8	4	6	4	2	4	1	56	65	25	19	29	27	21	24	32	13	22	14	14	6	7	10	7	6	12	4	0	2	3	10	3	3	2	0
LARP6	0.57	7	9	4	7	2	11	5	11	10	6	5	10	8	5	1	1	2	1	3	1	1	1	3	2	5	2	2	5	4	2	1	2	1	4	5	3	5	2	0	1	1	2	1	0	3	1	1	2
LARP7	0.57	0	0	0	0	0	0	1	1	1	0	0	0	0	0	0	1	0	0	0	0	0	0	0	0	0	0	0	1	0	0	1	0	0	0	0	0	0	0	0	0	0	1	2	2	3	2	3	2
LASS1	0.57	2	0	0	0	0	0	1	0	0	0	1	0	1	0	0	0	1	0	0	0	2	1	0	3	0	0	0	0	1	2	1	0	0	0	1	0	2	0	1	1	0	0	0	0	0	0	1	0
LIPT1	0.57	2	2	1	2	1	0	1	2	3	7	5	5	3	5	5	4	2	4	0	1	0	0	0	0	0	0	0	0	0	0	0	0	0	0	0	0	0	0	0	0	1	1	0	1	2	0	2	2
LLRC8A	0.57	1	0	2	2	4	4	0	2	2	0	4	2	1	0	0	2	0	1	2	0	0	0	0	0	0	1	0	0	1	0	0	0	0	0	0	0	0	0	0	0	1	0	0	1	0	2	1	0
LOC100125949	0.57	2	4	7	3	3	6	1	1	0	0	2	5	4	0	2	1	5	2	1	0	0	0	1	0	0	0	1	2	1	0	0	1	0	0	0	0	2	0	0	0	3	1	2	7	1	1	6	2
LOC100125949	0.57	2	2	2	1	2	1	3	1	0	5	4	3	1	1	0	0	3	3	1	1	1	0	0	0	1	1	2	2	1	1	0	0	2	1	1	0	0	3	2	0	1	3	1	3	4	7	2	1
LOC100137827	0.57	1	0	1	0	0	0	1	0	0	2	0	1	2	0	0	0	0	1	0	1	0	0	0	0	0	0	0	0	0	0	0	0	0	0	0	0	0	0	1	0	0	0	1	0	0	2	9	0
LOC100137993	0.57	0	1	1	2	4	0	4	2	1	4	1	3	1	1	1	0	0	1	0	0	8	15	7	8	4	10	10	5	3	9	11	11	9	3	7	6	3	3	0	0	0	0	0	1	0	1	0	1
LOC100138312	0.57	3	4	3	1	5	4	5	3	2	8	1	2	1	4	3	2	4	3	1	1	8	5	3	7	1	5	1	4	8	0	0	2	3	1	1	1	1	0	2	2	0	1	3	1	1	3	2	1
LOC510320	0.57	0	1	2	2	1	4	1	1	2	0	1	3	3	2	0	1	0	0	1	0	1	6	3	2	1	3	2	3	0	0	1	3	3	1	1	4	1	1	2	3	0	1	0	2	3	3	1	5
LOC511599	0.57	2	3	6	0	5	4	2	0	2	5	1	1	3	2	3	4	0	0	0	0	0	0	0	0	0	0	0	0	0	0	0	0	0	0	1	0	0	0	0	0	0	0	0	2	1	1	0	0
LOC513740	0.57	6	5	3	4	0	0	1	2	4	5	1	5	5	4	4	2	2	0	0	0	0	1	1	1	1	3	2	0	1	1	0	1	1	2	0	0	1	2	0	0	0	0	1	0	2	4	5	1
LOC515651	0.57	0	0	0	2	0	0	0	0	0	0	0	1	0	0	0	0	0	0	0	0	0	0	0	0	0	0	0	0	0	0	0	0	0	0	0	0	0	1	0	0	0	0	0	0	0	1	0	0
LOC519522	0.57	1	0	0	0	0	1	2	2	0	0	0	0	1	0	2	3	1	3	1	1	1	1	2	0	1	1	1	0	0	3	1	0	0	2	2	0	0	0	1	0	2	1	1	2	2	1	1	0
LOC530070	0.57	0	7	4	7	4	3	5	5	5	4	3	2	1	1	4	7	3	5	2	0	1	0	0	0	0	0	1	1	0	0	0	1	1	0	0	0	0	0	1	0	0	0	1	0	0	2	2	5
LOC531467	0.57	0	1	0	0	1	0	0	0	0	1	0	0	0	0	1	1	0	1	1	2	0	2	2	0	2	0	1	0	0	1	2	2	1	3	1	2	1	2	2	3	3	0	0	0	2	0	0	0
LOC534247	0.57	0	1	2	0	1	0	1	0	0	0	3	1	0	0	0	0	1	0	0	0	4	5	5	8	7	5	1	5	2	1	9	13	3	9	8	9	9	5	12	7	0	0	1	0	2	3	2	4
LOC538805	0.57	6	1	3	5	6	1	2	0	0	1	2	1	1	4	2	0	0	0	0	0	1	0	1	0	1	0	0	0	0	0	0	0	1	1	0	0	0	0	0	1	0	0	0	0	0	0	1	1
LOC617079	0.57	0	0	2	0	0	2	0	0	0	1	2	0	1	1	0	0	0	0	0	0	0	0	0	0	0	1	0	0	0	0	0	0	0	0	0	0	0	0	0	1	1	0	0	2	0	0	0	0
LOC617289	0.57	4	3	3	7	3	3	2	2	1	1	3	1	1	3	1	0	1	1	1	1	0	0	0	0	1	0	1	0	0	1	0	0	1	1	0	1	1	0	0	0	5	5	3	9	3	3	3	2
LOC781011	0.57	1	2	1	2	2	3	2	1	2	5	5	3	3	4	4	3	0	3	0	2	0	0	0	1	0	1	0	0	0	0	1	0	0	1	2	2	1	1	0	0	3	5	2	3	3	5	3	2
LOC786054,LOC783772,LOC783296,LOC781682,LOC781578,CBX1,LOC506606	0.57	3	0	4	3	3	2	3	5	5	7	4	9	3	2	2	4	0	3	2	1	0	0	0	0	0	0	0	0	0	0	0	0	0	0	0	0	0	0	0	0	7	1	2	0	3	1	0	4
LPPR2	0.57	5	1	4	2	2	0	2	1	1	1	2	0	0	3	2	1	3	1	1	6	5	4	2	3	3	2	1	0	2	2	0	0	1	0	0	1	0	0	5	1	7	3	9	4	0	0	0	1
LRP4	0.57	9	4	8	5	7	0	0	4	14	10	5	10	6	2	7	4	2	2	6	0	6	0	3	3	3	1	3	1	2	2	2	6	5	2	4	3	3	4	12	7	1	1	1	0	4	1	1	3
LRP6	0.57	2	2	1	0	1	4	2	0	0	1	0	1	5	1	1	1	0	0	0	2	14	4	9	10	18	4	12	5	16	12	7	5	20	8	15	19	7	8	17	20	3	1	1	5	0	4	3	0
LRRC10	0.57	1	2	1	3	3	3	3	1	1	1	1	2	0	0	0	0	1	1	0	0	0	0	0	0	0	0	0	0	0	0	0	0	0	0	0	0	0	0	0	0	0	0	0	0	0	0	0	0
LRRC14	0.57	0	2	1	0	1	1	1	5	1	0	2	0	0	0	0	1	0	0	0	0	0	0	0	0	0	0	0	0	0	0	0	0	0	0	0	0	0	0	0	0	0	0	0	0	0	1	0	0
LY6G6E	0.57	3	0	0	0	2	0	0	0	0	1	2	0	0	0	2	1	1	2	5	7	0	0	0	0	1	0	0	1	0	1	1	0	2	0	0	2	0	0	0	2	3	1	2	0	2	2	0	1
LYPD3	0.57	0	1	2	3	2	2	2	3	3	2	4	3	5	3	4	4	4	2	3	8	2	0	1	2	1	2	2	1	0	0	1	0	0	0	0	1	0	0	1	0	5	4	3	5	5	4	4	6
LYPLAL1	0.57	4	1	3	6	3	4	3	5	4	2	2	4	3	2	2	2	5	1	0	0	1	1	0	1	1	1	3	2	1	2	1	0	1	1	3	1	1	1	1	2	0	0	0	2	1	1	1	2
LYRM7	0.57	2	1	1	0	0	0	0	1	0	0	0	0	0	1	0	1	2	2	2	0	0	0	0	1	1	1	0	0	0	0	0	0	2	1	0	1	1	0	0	0	3	0	0	0	2	0	2	1
MAB21L1	0.57	0	1	1	1	1	1	1	2	1	2	0	1	1	0	0	2	4	2	5	4	0	0	0	1	0	0	1	1	0	1	0	1	0	1	0	2	0	0	1	0	2	1	7	5	6	9	3	5
MAPK6	0.57	0	0	0	0	0	0	0	0	0	0	0	0	2	0	0	0	0	1	0	1	0	0	0	1	0	0	0	1	0	0	0	2	0	0	0	0	0	0	1	0	0	1	1	0	0	0	1	1
MAPK9	0.57	1	4	1	4	2	4	1	2	1	2	4	3	1	2	2	1	0	0	0	1	0	2	7	2	0	0	3	4	1	2	2	3	2	4	4	3	0	1	4	2	0	0	0	0	2	0	1	2
MCOLN1	0.57	11	2	6	6	8	2	4	1	5	5	4	5	8	4	0	0	0	3	2	2	0	0	2	0	0	0	0	2	0	0	0	0	0	0	0	0	0	0	0	0	0	0	2	1	1	0	0	0
MDS010	0.57	1	0	2	0	0	0	1	0	0	0	0	0	1	0	3	1	1	4	2	0	1	0	1	1	0	0	1	0	0	0	0	0	1	0	0	0	0	0	0	0	0	2	0	0	1	0	0	0
MED20	0.57	2	0	0	0	0	0	0	0	0	3	1	0	0	0	0	0	1	0	1	0	1	0	0	0	0	0	0	0	0	0	0	0	0	0	0	0	1	0	0	0	0	0	0	0	0	1	0	0
MEIG1	0.57	1	1	0	0	1	3	0	0	0	1	0	1	0	1	5	5	5	6	6	4	4	2	9	2	4	1	3	2	6	5	2	2	1	1	8	2	2	4	2	0	0	2	2	2	6	4	5	11
MGC128929	0.57	0	0	0	1	0	0	0	0	1	0	1	0	0	0	1	1	0	0	0	0	0	0	3	2	2	0	3	0	0	1	0	0	0	0	0	0	0	4	3	2	1	2	12	6	11	2	2	8
MGC129078	0.57	1	1	4	3	2	1	2	2	0	3	6	3	2	1	1	3	3	4	3	2	3	7	6	1	5	7	4	1	1	4	3	2	7	6	8	9	3	4	6	5	1	1	1	0	1	0	2	1
MGC137708	0.57	3	3	5	0	5	3	0	2	5	2	2	0	0	5	1	5	3	1	2	1	0	0	1	0	0	0	0	0	0	0	0	1	0	0	0	0	0	0	0	0	0	0	0	2	3	5	2	2
MGC148938	0.57	0	0	1	1	1	2	4	2	3	8	0	1	2	0	4	1	1	6	4	0	0	1	0	1	0	0	1	0	0	1	0	1	0	0	0	3	0	0	1	0	1	0	1	1	0	0	0	1
MGC152348	0.57	1	1	1	0	1	3	3	0	0	0	0	1	0	2	0	1	2	6	0	2	0	0	0	0	0	0	0	0	0	0	0	0	0	0	1	0	1	0	0	0	2	4	3	2	0	0	2	2
MGC34648	0.57	1	1	2	0	3	2	4	7	5	3	0	4	5	5	4	3	4	1	0	0	0	2	0	1	3	1	1	2	1	0	0	1	0	1	1	0	0	1	1	1	0	1	0	0	2	5	3	1
MGC5297	0.57	1	0	1	0	0	0	0	0	1	0	0	0	1	0	1	2	0	0	0	0	0	0	0	0	1	1	0	0	1	0	0	1	0	0	0	0	0	0	0	0	0	0	0	3	1	3	1	3
MHC class I related	0.57	7	8	6	0	12	4	5	10	3	5	10	10	6	5	6	1	2	1	1	0	0	0	0	0	0	0	1	0	1	0	0	0	0	0	0	0	0	0	0	0	0	1	0	1	0	1	0	1
MITF	0.57	1	2	2	0	1	2	3	3	1	1	1	1	4	4	4	2	1	0	1	1	5	3	1	3	2	3	2	4	2	2	1	4	3	0	5	3	2	2	1	3	1	1	2	0	4	2	2	1
MLF1	0.57	2	1	4	4	3	1	1	1	0	0	0	1	0	2	1	6	3	5	1	1	8	1	3	9	10	11	4	0	3	3	2	0	2	8	7	6	5	5	5	4	1	2	3	3	4	0	0	1
MPP7	0.57	4	0	3	2	9	5	3	6	8	6	2	1	4	2	3	4	6	5	10	2	51	28	35	28	25	33	31	25	31	31	41	36	25	31	41	48	27	30	22	22	2	1	1	2	3	3	4	5
MRM1	0.57	1	0	1	0	0	0	0	0	0	0	2	0	0	3	1	1	0	1	1	0	0	0	0	0	0	0	0	0	0	0	1	0	0	0	0	0	0	0	0	0	0	0	0	0	0	2	6	6
MT3	0.57	8	2	3	1	4	5	0	5	6	1	4	0	4	10	8	2	0	3	7	6	1	0	0	0	0	0	0	0	1	1	0	0	0	0	0	0	0	1	0	0	2	2	1	1	2	2	3	0
MTX1	0.57	2	3	6	1	2	1	0	1	1	0	0	1	0	1	0	1	0	0	3	1	0	0	0	0	0	0	0	0	0	0	0	0	0	0	0	0	0	0	0	0	0	2	1	0	0	1	0	0
MYH11	0.57	1	3	13	5	7	6	8	3	2	3	7	5	6	5	3	4	7	4	1	3	12	13	30	17	16	33	32	22	26	16	17	9	10	12	10	7	6	3	4	4	0	0	0	0	0	0	2	0
MYL6B	0.57	1	0	0	1	0	0	0	0	1	1	0	0	1	0	0	0	1	1	0	0	0	0	0	0	0	0	0	0	0	0	0	0	0	1	0	0	0	0	0	0	0	1	0	0	0	1	0	1
MYO1B	0.57	1	0	2	6	7	7	9	5	3	7	5	2	0	0	0	0	0	3	12	8	45	45	27	18	29	25	26	22	26	21	36	27	21	29	17	28	17	24	13	21	1	2	2	2	4	6	4	6
MYO1D	0.57	8	8	4	6	3	1	8	8	6	8	6	4	1	3	4	3	4	2	8	3	55	71	72	61	73	72	59	58	73	92	68	53	60	79	53	47	45	30	25	21	0	0	1	1	0	0	1	2
N6AMT1	0.57	3	4	0	4	1	3	10	2	5	8	4	4	1	1	1	1	2	2	1	2	0	0	0	0	0	0	0	0	0	0	0	0	0	1	0	0	0	0	0	1	0	1	0	1	1	3	4	1
NDUFA7	0.57	8	8	5	11	9	5	8	3	3	6	13	12	1	2	0	0	0	0	0	0	0	0	0	0	0	0	2	0	0	1	0	0	0	0	0	0	0	1	0	0	0	0	0	0	1	0	1	0
NFKBIZ	0.57	1	0	0	2	2	0	0	0	1	0	1	0	1	2	1	3	1	2	0	1	1	0	0	0	0	0	1	0	0	0	0	0	0	0	0	0	0	0	0	0	0	1	1	1	1	1	1	0
NPL	0.57	1	5	1	3	5	1	0	1	2	4	6	4	1	4	3	4	5	3	4	6	18	11	14	4	5	8	10	15	8	11	6	7	9	13	9	11	9	18	7	4	4	1	4	4	1	1	0	0
OLFM1	0.57	1	4	0	1	0	1	0	1	1	5	0	3	3	2	0	1	4	0	2	1	0	1	2	3	0	2	0	0	3	2	3	0	0	8	1	1	2	2	5	3	2	3	1	2	0	2	0	0
OSR2	0.57	3	3	7	4	6	5	1	4	2	5	1	7	8	6	9	3	6	3	6	6	1	1	1	1	3	0	3	4	1	3	1	2	2	1	0	4	3	2	3	3	8	4	5	5	10	6	19	4
OXSM	0.57	0	1	1	2	0	3	0	0	0	0	0	2	0	3	4	1	2	2	0	0	0	0	0	0	0	0	0	0	0	0	0	0	0	0	0	0	1	0	0	0	0	2	2	0	1	2	5	0
PANX2	0.57	2	3	0	0	1	1	2	0	0	0	2	1	1	2	1	1	2	0	1	0	0	0	0	0	0	0	0	0	0	0	0	0	0	0	0	0	0	1	0	0	0	0	0	0	0	0	0	0
PDLIM1	0.57	3	2	3	6	2	4	4	3	2	4	5	3	4	1	7	6	9	6	8	7	15	16	3	4	8	4	7	4	5	6	6	7	3	8	3	4	2	8	10	2	1	3	3	9	1	2	1	3
PDPN	0.57	5	8	4	4	1	6	1	6	0	1	3	2	3	4	5	0	4	2	7	7	11	4	5	7	5	8	9	4	3	6	9	7	7	6	3	4	2	4	4	3	6	3	1	1	1	3	0	9
PEAR1	0.57	1	1	1	0	7	2	3	6	2	1	1	3	5	4	6	7	1	4	5	7	11	4	3	3	7	3	1	1	0	0	2	2	1	0	2	3	2	1	2	4	7	7	6	6	2	1	6	5
PEBP4	0.57	3	1	4	5	4	2	4	1	6	2	1	1	1	1	2	1	0	1	1	2	9	11	33	24	24	38	45	69	46	32	14	25	12	0	0	0	0	0	0	12	2	4	3	4	4	3	3	3
PFKM	0.57	0	0	0	1	1	1	0	0	1	0	1	0	1	0	0	0	2	0	0	1	2	6	5	8	5	9	10	13	14	13	5	1	2	4	2	2	2	0	0	0	0	0	1	1	0	1	1	0
PHKG1	0.57	1	1	1	0	0	0	1	3	2	1	0	0	0	0	1	0	0	0	0	0	0	0	0	0	0	1	0	0	0	1	0	0	1	1	0	0	0	0	0	0	0	0	0	0	0	0	1	1
PI4KA	0.57	0	0	0	1	0	0	0	0	1	0	0	1	0	0	1	0	0	0	0	0	0	3	2	2	0	0	0	1	0	0	0	1	0	0	0	1	0	1	1	1	0	1	0	0	0	2	3	0
PIK3CA	0.57	2	1	1	1	0	1	1	0	0	0	0	1	1	0	0	1	1	0	1	0	0	0	0	2	0	1	1	1	0	1	1	0	0	0	0	2	0	0	1	0	0	0	0	0	0	0	0	0
PLEKHA6	0.57	1	0	3	2	4	2	1	0	5	2	0	4	0	2	0	2	2	1	1	1	4	1	5	7	6	2	1	4	8	5	2	6	4	4	1	3	2	2	0	0	0	0	2	1	0	5	1	2
PLEKHF1	0.57	1	3	2	2	5	1	0	4	1	5	1	7	5	4	3	6	6	1	4	4	0	0	2	2	3	0	2	0	1	1	1	3	2	6	2	0	0	0	1	0	1	0	2	1	2	2	1	3
PNPO	0.57	0	0	0	0	0	1	0	1	1	2	1	0	1	0	0	0	1	1	0	0	0	0	0	0	0	0	0	0	0	0	0	0	0	1	0	0	0	0	0	0	0	0	0	1	2	0	2	0
POLR2A	0.57	1	0	2	0	0	0	0	1	0	0	0	1	0	0	0	0	1	0	0	0	0	0	0	0	0	0	0	0	0	0	0	0	0	0	0	0	0	0	0	0	0	0	0	1	1	0	0	1
POMT1	0.57	0	0	0	0	0	0	0	0	1	1	1	0	0	0	0	0	0	0	0	0	1	0	0	0	0	0	0	0	0	0	1	0	0	1	0	0	0	0	0	1	1	1	0	0	0	0	0	2
POU6F2	0.57	4	1	4	0	0	0	0	1	0	0	0	0	0	0	0	4	0	1	3	1	0	6	1	1	2	2	3	4	0	2	1	2	3	0	5	5	3	5	1	0	1	2	6	5	4	5	5	5
PPP3CC	0.57	4	2	0	1	2	2	2	0	0	0	0	1	0	2	0	0	1	0	0	0	1	0	1	4	0	2	2	6	1	2	0	1	2	1	1	3	2	3	2	2	1	0	1	0	0	0	3	2
PRKAR2B	0.57	0	0	0	0	0	0	0	0	0	0	0	0	0	0	0	0	0	0	0	0	12	13	12	5	7	11	6	8	5	7	13	6	13	8	5	7	2	6	3	7	2	2	1	2	1	2	1	0
PRKRA	0.57	0	2	1	0	2	3	1	1	0	2	0	3	2	7	7	5	7	6	3	4	0	10	4	7	3	3	5	4	5	3	1	2	1	5	1	1	1	1	4	3	5	2	5	12	6	4	2	0
PRR11	0.57	3	1	0	1	0	0	0	0	1	1	1	1	0	1	0	1	0	1	0	0	2	3	1	1	3	0	1	1	0	1	1	1	0	2	1	0	0	0	1	2	1	0	2	3	1	2	4	1
PRR19	0.57	0	0	1	0	0	0	0	2	0	0	0	0	0	1	0	0	1	0	0	1	0	0	1	0	1	0	0	0	0	0	0	1	0	0	1	2	0	0	1	0	3	2	5	1	1	0	3	3
PRSS8	0.57	2	7	11	7	4	1	3	4	7	2	9	3	7	3	0	1	1	3	2	1	0	0	0	0	0	0	1	1	0	0	0	0	0	0	0	0	0	0	0	0	0	1	0	0	0	0	0	2
PSMD4	0.57	1	0	0	0	0	1	1	0	0	0	1	0	0	0	2	0	1	1	0	0	0	1	0	0	0	0	0	0	1	0	0	0	0	0	1	0	0	1	0	0	0	0	1	2	0	0	0	4
PTK2	0.57	8	7	6	2	6	2	0	0	3	3	2	3	2	6	3	4	6	3	5	3	18	12	13	8	5	9	7	8	11	5	7	4	1	5	6	3	6	5	6	7	0	3	0	2	1	0	2	3
RAB11FIP2	0.57	0	0	0	0	0	0	0	0	0	0	0	0	0	0	0	0	1	7	0	1	0	0	3	0	1	0	1	2	1	0	2	2	1	1	0	0	2	0	0	0	0	0	0	0	1	1	4	0
RAB3IL1	0.57	9	4	5	5	5	11	3	5	6	3	6	3	2	7	2	1	4	12	2	10	5	8	8	2	2	4	2	1	1	1	1	0	1	1	3	1	1	0	1	0	1	4	1	4	1	1	2	1
RAD54L	0.57	2	2	4	2	2	3	1	3	3	6	3	3	2	3	9	7	3	0	1	0	0	0	1	1	1	0	2	0	0	0	0	1	0	0	0	0	0	0	1	0	0	0	0	1	0	0	0	0
RALBP1	0.57	4	2	0	2	2	2	3	2	4	3	4	6	1	2	3	1	2	0	1	0	0	0	0	0	1	1	1	1	1	1	1	3	0	0	1	0	0	1	1	1	1	1	1	0	0	1	0	0
RASL10A	0.57	0	0	0	0	0	0	0	0	0	0	0	0	0	0	0	1	0	2	2	5	1	0	0	0	1	1	3	0	0	0	2	0	1	0	0	0	0	1	0	0	5	0	0	2	1	0	1	1
RBMS2	0.57	9	4	1	5	4	3	1	1	3	5	2	2	2	1	2	1	1	2	0	2	5	5	6	6	3	3	1	4	6	3	5	5	2	4	0	2	4	2	1	3	1	0	1	0	0	0	0	0
RCC1	0.57	2	1	0	5	3	1	2	1	0	0	1	1	1	0	0	1	0	0	1	0	1	0	0	0	0	0	0	0	0	0	0	0	0	0	0	0	0	0	0	0	0	0	0	1	0	0	1	1
RHPN2	0.57	0	2	0	2	1	0	3	6	3	10	10	9	7	8	4	7	4	4	4	4	15	8	3	15	4	6	8	5	8	7	8	13	16	7	6	3	4	9	4	1	0	1	0	0	2	1	0	0
RIOK2	0.57	6	4	2	6	5	1	2	4	2	5	6	3	2	0	0	1	0	1	4	0	2	0	1	1	0	0	1	7	0	3	1	1	0	0	1	1	2	0	1	0	0	0	0	1	0	0	3	3
RNF141	0.57	6	4	1	1	0	2	1	6	1	1	4	3	1	5	4	2	2	1	3	4	0	0	2	0	1	0	1	0	0	3	1	1	0	0	2	1	2	1	0	0	1	1	0	0	0	1	1	1
RPAIN	0.57	0	0	0	0	0	0	1	0	0	0	0	0	1	0	0	0	0	0	0	0	0	0	0	0	0	0	1	0	0	0	0	0	0	0	0	0	0	0	0	0	0	0	1	1	0	0	1	1
RPGR	0.57	9	5	6	6	5	5	4	4	5	6	14	4	4	0	2	1	12	5	3	0	1	0	2	1	2	1	0	0	0	3	1	3	1	1	4	0	1	2	1	0	3	2	3	1	5	0	3	2
RPS6KB1	0.57	0	1	0	0	0	0	0	0	0	0	1	0	0	1	1	2	0	0	0	0	1	1	0	0	0	0	1	1	4	0	1	0	0	2	2	0	3	1	1	1	1	0	1	0	1	0	0	0
RPUSD1	0.57	6	3	1	3	3	0	1	0	0	0	2	1	0	1	0	0	1	0	0	0	0	1	0	0	0	0	0	0	0	0	0	0	0	0	0	0	0	0	0	0	0	0	2	1	0	0	0	0
RSF1	0.57	1	0	0	1	0	0	0	1	0	0	1	0	0	2	2	1	1	1	0	0	2	5	3	3	3	5	1	3	3	5	1	2	3	1	7	3	0	4	2	2	0	1	0	0	0	0	0	2
RSPO1	0.57	0	0	0	0	0	0	0	0	0	0	0	0	0	0	1	3	2	7	12	8	3	3	4	6	5	3	3	5	5	5	1	2	6	4	4	3	6	4	4	9	8	7	5	7	1	2	0	5
S100A3	0.57	2	1	3	1	2	2	0	0	0	1	1	2	2	1	0	2	1	1	2	1	0	0	0	0	0	0	2	0	1	1	0	1	1	0	0	0	0	0	0	1	3	1	0	2	0	1	3	1
S100B	0.57	4	2	1	3	3	1	6	7	7	3	6	7	6	9	4	3	6	5	6	5	1	0	1	1	1	0	2	0	2	2	0	1	1	1	1	0	3	4	4	1	6	7	7	6	7	4	5	3
SALL2	0.57	0	0	1	6	11	10	6	8	2	7	14	11	13	14	5	10	8	8	6	6	0	0	0	1	0	1	0	1	0	1	0	2	1	0	2	1	0	1	2	0	3	5	6	1	1	4	1	0
SCO2	0.57	2	2	3	4	6	2	3	2	5	7	6	7	9	9	3	3	0	0	0	0	0	0	0	0	0	0	0	0	0	0	0	0	0	0	0	0	0	0	0	0	0	0	1	0	0	0	0	0
SCRN3	0.57	1	1	0	0	0	0	0	2	0	0	0	1	1	1	2	0	1	0	0	0	0	1	2	1	0	3	1	3	3	3	5	4	1	1	5	0	0	0	0	2	1	0	0	1	0	2	2	2
SELENBP1	0.57	8	4	7	0	3	2	1	2	2	1	7	7	4	9	6	5	2	7	5	6	1	2	2	0	0	0	1	0	1	1	1	2	3	1	1	1	1	0	0	2	9	5	4	3	0	2	1	1
SERAC1	0.57	0	1	0	0	0	1	0	0	5	3	0	4	1	3	0	2	5	1	0	0	3	1	2	1	0	1	1	1	1	1	3	1	1	1	3	3	0	2	1	0	0	1	3	4	4	2	2	3
SERPINB1	0.57	2	2	1	2	4	1	0	0	1	2	1	4	3	3	1	1	0	0	1	0	0	0	0	0	0	1	0	0	0	1	0	0	0	1	0	1	0	0	0	0	0	0	2	1	4	2	1	0
SERPINB10	0.57	2	0	2	1	2	1	2	1	1	3	0	7	3	7	1	2	0	1	1	2	1	3	2	2	2	1	0	0	3	4	0	1	4	4	6	5	3	0	4	3	2	3	2	4	6	2	0	1
SERPINB5	0.57	4	4	0	3	1	2	4	3	1	3	2	0	0	1	2	2	2	1	0	1	0	0	0	3	1	2	1	3	2	2	4	3	2	0	0	0	1	1	0	0	1	2	1	4	3	2	2	3
SERPINB5	0.57	1	0	1	1	5	1	1	2	1	2	2	3	0	3	0	1	1	1	0	4	9	12	12	8	12	19	11	5	10	4	3	4	4	1	2	7	8	5	1	7	4	3	1	2	2	1	0	0
SERPINH1	0.57	2	5	5	7	4	6	1	3	6	1	5	5	6	2	6	2	0	13	9	7	2	0	0	0	1	0	2	2	0	1	0	0	1	0	2	1	1	0	0	0	2	0	3	6	3	1	7	7
SETP11	0.57	5	3	6	1	2	0	3	5	3	0	2	2	0	3	1	3	0	2	0	0	5	2	3	2	4	6	3	3	5	5	8	3	3	2	1	1	2	6	5	2	0	1	0	1	0	0	0	0
SETP8	0.57	0	0	0	0	0	0	0	3	4	6	7	2	4	1	7	2	5	10	6	1	2	5	4	1	1	1	3	1	1	1	2	0	0	0	1	2	0	0	0	2	2	3	1	1	0	2	4	5
SHBG	0.57	0	0	0	0	0	0	0	0	0	0	0	3	3	1	3	0	3	0	2	2	2	0	1	3	0	0	1	2	2	0	1	1	0	0	1	0	2	0	1	0	4	5	4	5	4	5	7	6
SIRT2	0.57	0	0	0	0	0	0	0	0	0	0	1	0	0	2	1	1	0	0	0	0	0	0	0	0	3	1	0	0	0	3	0	0	0	1	0	0	0	0	0	0	0	0	0	0	0	1	0	0
SLC16A7	0.57	1	1	1	1	0	1	0	0	0	0	1	2	1	1	4	2	2	2	2	6	13	5	5	3	5	6	4	10	5	9	6	6	6	1	4	6	5	5	4	11	0	1	0	1	1	0	0	0
SLC25A40	0.57	1	0	0	0	1	0	1	2	0	0	1	0	1	1	0	0	2	1	0	1	2	5	4	4	4	3	3	4	2	4	3	4	0	1	2	2	4	8	2	9	1	0	0	1	0	1	9	2
SLC27A4	0.57	3	0	0	0	0	1	0	0	0	0	0	1	3	0	0	0	0	1	0	0	0	0	0	0	0	0	0	0	0	0	1	0	0	0	2	0	0	0	0	0	0	0	0	0	0	1	0	0
SLC27A4	0.57	0	0	0	0	0	0	0	0	0	0	1	1	1	1	1	0	1	0	1	2	0	0	0	0	0	0	0	0	0	0	1	1	0	0	0	0	0	0	1	0	0	0	0	0	1	2	0	0
SLC29A3	0.57	0	2	0	0	0	0	0	0	0	1	0	2	0	2	2	0	0	1	0	0	0	0	0	1	1	0	0	0	0	0	0	0	1	0	1	0	1	0	0	0	0	0	1	1	0	1	0	0
SLC38A9	0.57	0	0	0	0	0	0	0	0	0	0	0	0	0	0	0	0	0	1	2	2	6	3	3	1	5	3	3	1	6	1	8	10	8	5	4	1	8	1	1	3	2	0	0	2	2	1	5	0
SLC6A1	0.57	4	5	3	4	6	4	2	4	6	6	3	4	6	1	1	2	1	7	1	5	3	2	2	1	4	5	4	1	1	1	0	2	2	0	2	6	1	3	0	7	4	4	0	4	2	3	3	3
SLC6A12	0.57	6	8	5	1	5	7	2	4	3	1	7	1	4	3	4	3	7	7	2	4	2	4	4	4	2	2	1	0	2	1	0	0	2	0	1	3	3	2	0	1	0	0	1	0	1	0	0	0
SNX13	0.57	5	8	4	3	3	2	6	8	7	4	3	0	3	0	5	3	3	1	1	0	3	4	7	6	4	4	9	2	5	2	1	5	3	1	4	5	2	3	3	3	2	0	0	0	2	1	3	4
SNX27	0.57	3	2	3	6	0	3	5	3	1	2	0	3	6	6	4	2	4	7	1	0	1	2	2	5	5	1	2	1	0	2	3	4	3	1	1	2	2	2	3	1	1	0	2	0	0	0	5	1
SNX29	0.57	1	2	3	1	2	4	5	1	2	2	1	5	2	1	0	3	0	0	0	0	12	20	11	12	10	16	26	11	14	32	26	23	21	9	25	14	18	17	11	9	1	0	0	0	0	1	2	0
SPAG8	0.57	1	1	0	4	3	4	4	1	0	1	4	1	2	2	2	0	0	1	2	0	0	0	0	0	0	0	0	1	0	0	0	0	0	0	0	0	0	0	0	0	0	1	3	1	2	2	1	5
SPEG	0.57	6	3	2	3	1	3	2	2	8	7	2	2	4	3	3	6	3	6	1	1	0	0	1	0	0	0	0	0	0	0	0	1	1	0	0	0	0	0	0	0	0	0	1	3	0	0	1	2
SPEM1	0.57	0	1	0	0	0	2	1	1	1	1	1	0	0	0	0	0	0	0	0	1	0	0	0	0	0	0	0	0	0	0	0	0	0	0	0	0	0	0	0	0	5	1	3	1	0	0	0	0
ST14	0.57	2	5	2	2	1	2	0	3	0	3	3	3	1	4	0	1	2	3	1	0	10	4	3	5	4	2	2	3	3	5	3	1	5	1	0	2	1	3	5	1	3	2	2	2	0	2	1	1
ST6GAL1	0.57	1	0	3	0	0	0	0	0	1	0	0	1	0	1	0	0	1	0	0	0	0	1	3	1	0	0	2	0	3	1	0	0	1	0	0	1	1	0	3	2	1	2	1	0	0	0	1	0
StAR	0.57	0	0	0	1	3	0	1	2	2	2	2	5	3	3	2	2	3	3	1	2	0	0	0	0	0	0	0	1	0	0	0	0	0	0	0	0	0	0	2	0	0	2	0	0	1	1	0	0
STAT5A	0.57	0	0	1	0	0	1	0	3	0	1	3	0	0	2	2	0	2	2	1	0	0	0	0	0	0	0	0	0	1	0	1	0	0	0	0	0	0	0	0	0	0	0	0	0	0	0	2	1
SUFU	0.57	0	1	0	0	0	0	0	1	0	0	0	0	0	0	1	0	0	1	4	1	2	2	2	2	4	0	4	1	6	10	6	3	0	8	0	2	2	2	4	3	0	1	0	0	1	1	1	0
SYVN1	0.57	1	2	5	1	1	3	4	7	2	1	3	5	4	7	7	5	1	2	1	0	0	0	0	0	0	0	0	0	0	0	0	0	0	0	0	0	0	0	1	0	1	0	0	0	0	1	0	0
TAGLN	0.57	2	0	0	0	0	0	0	0	1	1	0	0	0	0	0	0	1	0	5	1	1	2	0	0	0	0	1	0	1	0	0	1	2	0	0	0	0	0	0	1	0	0	1	1	0	0	0	0
TCAM1	0.57	0	0	0	1	0	1	0	0	1	0	0	0	1	3	6	4	6	5	2	1	0	2	0	0	1	0	2	2	2	3	3	1	1	1	2	1	0	0	2	1	3	1	2	1	3	2	3	0
TCERG1	0.57	1	3	1	8	8	4	6	4	1	1	3	5	2	10	7	3	1	3	1	0	0	2	0	1	0	1	0	0	0	1	0	0	1	1	0	1	0	1	1	0	0	1	0	0	0	1	0	0
TESSP5	0.57	0	3	7	2	3	3	2	2	3	0	1	1	1	1	1	5	5	7	5	4	0	0	1	0	3	1	0	0	1	1	0	1	2	1	3	2	0	1	0	1	2	1	4	1	1	5	0	1
TGM1	0.57	0	0	0	1	1	0	0	1	1	0	1	0	1	0	0	0	1	0	0	2	1	0	1	0	1	1	1	2	0	0	0	0	0	0	2	0	5	0	2	2	2	0	3	3	4	4	0	0
THBS3	0.57	1	0	0	1	1	0	0	1	0	0	0	0	1	0	0	0	1	0	0	0	0	1	0	0	0	1	0	0	0	1	1	0	0	0	0	0	0	0	0	0	0	1	0	0	3	4	2	4
THUMPD3	0.57	7	8	7	4	10	1	7	4	1	3	1	2	2	2	1	2	2	2	1	0	0	0	0	0	0	0	0	0	0	1	0	0	0	0	0	0	0	0	0	0	0	0	0	0	0	1	0	1
THY1	0.57	5	5	5	5	2	5	7	5	11	4	5	6	4	5	9	5	8	12	8	9	0	1	6	0	4	3	4	1	2	3	2	0	2	0	2	0	0	0	3	2	0	0	5	1	2	1	0	0
Tie 1	0.57	1	7	3	7	5	4	3	1	4	5	1	5	4	2	4	1	4	3	2	1	3	9	1	4	4	2	1	1	0	0	1	1	0	2	2	1	0	1	1	2	2	4	6	2	1	6	4	1
TIMM9	0.57	0	0	0	0	0	2	0	1	0	0	0	2	1	1	2	0	0	0	0	1	0	0	0	0	0	1	1	0	0	0	0	0	0	0	0	0	0	0	0	0	0	0	0	3	1	2	3	6
TMEM163	0.57	2	5	9	2	3	2	6	6	3	3	3	4	4	4	6	1	0	5	1	1	13	21	13	5	12	23	21	12	11	22	15	22	6	10	14	16	9	15	16	4	0	0	0	0	0	0	0	0
TMEM198	0.57	4	4	3	2	3	5	1	2	0	0	1	0	0	0	0	0	0	0	1	0	0	1	0	0	2	0	1	1	4	1	0	0	1	0	0	0	0	0	0	0	1	1	3	3	5	2	0	1
TMEM65	0.57	3	4	1	1	1	2	1	1	1	0	3	1	2	5	4	3	1	1	2	1	3	4	2	3	3	0	0	1	1	0	5	0	1	3	3	2	1	0	0	0	2	0	0	1	0	0	3	1
TMEM81	0.57	0	0	0	0	0	0	1	0	0	1	0	0	0	0	0	0	0	0	0	0	0	0	0	0	0	0	0	0	0	0	0	0	0	0	0	0	0	0	0	0	0	0	0	0	0	0	0	0
TMEM88B	0.57	0	0	1	0	0	0	0	1	0	0	1	0	2	1	5	0	0	0	2	2	0	0	0	0	0	0	0	0	0	0	0	0	0	0	0	0	0	1	0	0	0	0	1	0	0	1	0	2
TMLHE	0.57	0	1	2	7	2	1	0	2	0	1	4	2	2	0	2	1	0	1	1	1	2	3	5	2	1	2	6	5	5	0	0	0	0	0	0	2	3	1	6	2	1	0	0	1	1	0	1	1
TNFAIP8L2	0.57	7	4	3	0	2	3	1	1	3	3	2	1	5	4	11	0	1	2	3	0	0	0	0	0	0	0	0	0	0	0	0	0	0	0	0	0	0	0	0	0	0	0	0	0	0	0	0	1
TNPO1	0.57	2	1	2	2	2	1	1	0	3	3	1	3	0	2	4	3	6	3	0	0	0	2	1	2	1	1	2	0	0	3	1	2	1	0	1	2	1	0	0	3	0	1	0	1	0	0	0	1
TN-X	0.57	0	0	0	0	0	0	0	0	2	1	4	6	13	0	7	10	8	1	1	2	2	3	2	1	3	2	0	1	0	2	2	0	2	1	1	0	0	3	4	4	0	2	2	1	4	3	1	0
TP53	0.57	2	0	2	1	17	13	2	5	4	2	1	2	1	0	0	0	2	1	0	0	0	0	0	0	0	0	0	0	0	0	0	0	0	0	0	0	0	0	0	0	1	1	0	1	3	1	1	3
TPPP	0.57	1	2	1	3	2	2	1	4	2	1	1	0	1	2	0	2	3	1	3	3	1	0	0	1	0	0	0	0	0	0	1	0	0	0	0	0	0	0	0	0	1	0	0	0	0	0	0	0
TRIM10	0.57	1	1	4	4	4	1	3	9	0	0	2	5	2	3	2	4	0	1	2	1	0	0	0	0	0	1	0	0	0	0	0	0	0	0	0	0	3	0	1	3	4	3	1	3	7	12	5	2
TSKU	0.57	1	6	2	3	3	6	5	2	4	6	5	2	3	7	4	6	6	5	10	3	1	6	6	5	4	2	1	0	2	1	1	3	0	0	1	1	1	1	1	0	1	0	6	7	5	6	3	2
TSPAN1	0.57	3	0	2	4	1	2	1	0	0	0	1	2	3	2	1	0	1	1	1	0	0	2	0	0	0	0	0	0	0	0	0	0	0	0	0	0	1	0	0	0	0	0	0	1	0	0	0	0
TSPAN31	0.57	0	0	0	1	0	0	0	0	1	0	0	0	0	0	1	0	0	1	0	1	0	0	0	2	0	0	0	0	0	0	1	0	0	0	0	0	0	0	0	1	0	0	0	0	4	3	0	1
TSPAN5	0.57	2	3	1	1	1	2	0	3	2	2	0	1	0	0	0	0	1	1	0	0	12	6	8	2	6	5	10	6	7	14	7	11	11	5	6	7	10	8	5	9	1	1	0	0	0	0	1	0
TSPYL4	0.57	0	0	0	0	1	0	0	1	1	0	2	2	0	3	3	3	0	3	1	0	0	0	0	0	1	0	0	0	0	0	1	0	0	0	0	0	1	1	0	0	1	1	0	1	2	0	0	0
TSSK4	0.57	0	0	0	0	0	0	1	0	0	0	0	0	0	0	0	2	0	0	0	1	0	0	0	0	0	0	0	0	0	0	1	0	1	0	0	0	0	0	0	0	0	0	0	0	0	1	0	0
TTC15	0.57	0	0	0	0	0	0	0	0	0	0	0	0	1	0	1	0	0	0	0	1	0	0	1	3	1	1	2	0	2	0	0	0	1	0	0	1	0	0	0	2	0	4	1	0	0	1	0	0
TXNIP	0.57	5	8	2	5	1	7	12	9	3	1	5	3	0	4	1	1	0	0	1	1	0	0	0	0	0	0	0	1	0	0	0	1	0	1	0	0	0	0	0	0	0	0	1	0	0	0	0	1
UCHL5IP	0.57	0	0	1	2	0	2	0	1	0	2	1	0	2	0	3	0	0	1	0	0	0	0	0	0	0	0	0	1	0	0	0	0	0	0	0	0	0	0	1	1	0	0	1	0	0	0	0	0
UCN3	0.57	6	2	3	3	0	3	0	0	0	0	0	4	7	6	4	9	10	5	5	6	2	2	0	0	1	1	2	0	0	0	2	0	1	0	2	1	0	0	0	1	6	2	1	1	3	6	2	4
ULBP4	0.57	2	6	2	0	3	2	0	2	4	6	3	9	3	4	0	0	3	0	2	4	0	0	0	0	0	0	0	0	0	0	0	0	0	1	0	1	0	0	0	0	3	1	2	7	5	6	5	7
VIM	0.57	0	2	4	0	0	2	0	1	0	2	3	5	2	0	4	4	2	3	0	0	0	0	0	1	0	1	0	0	0	2	1	0	1	0	1	0	0	0	0	0	0	1	1	3	0	3	5	5
VTI1A	0.57	0	0	0	1	2	0	1	1	1	0	1	0	0	0	0	1	1	1	1	0	1	2	2	4	2	1	2	4	3	2	2	5	4	4	8	12	2	5	4	2	1	1	1	1	1	0	0	1
WC1	0.57	3	4	1	5	2	2	0	3	2	3	4	3	3	4	1	5	2	4	6	2	9	8	4	10	7	10	2	8	0	3	6	6	1	5	3	5	4	1	1	1	4	3	2	0	2	1	1	2
WDR24	0.57	5	6	1	4	3	1	3	0	2	2	8	2	0	1	4	6	8	1	4	0	0	0	0	0	0	0	0	0	0	1	0	0	0	0	0	0	0	0	0	0	0	0	0	0	0	1	0	1
WFDC2	0.57	3	1	2	6	7	3	4	7	0	2	3	10	3	4	3	3	3	3	7	8	1	0	1	2	4	0	3	1	4	2	2	3	2	0	0	1	2	0	0	2	5	3	6	3	6	1	3	1
WRB	0.57	1	0	2	1	0	2	1	1	0	0	2	2	4	5	1	3	4	4	4	0	2	0	0	0	0	0	1	0	1	0	1	0	2	0	0	0	0	0	0	0	0	1	1	0	0	2	1	0
XRCC2	0.57	4	3	4	10	8	4	4	4	4	5	3	4	4	3	6	1	5	4	6	0	0	0	0	1	0	0	1	1	0	0	0	2	2	1	0	1	0	0	1	1	3	3	4	1	4	2	2	1
XRCC6	0.57	0	0	0	0	0	0	0	1	1	0	0	1	0	1	1	1	0	1	1	0	0	0	0	0	0	0	0	0	2	0	1	0	1	0	0	2	0	0	0	0	0	0	1	1	0	0	1	0
YPEL1	0.57	0	0	0	0	0	0	0	0	0	0	0	4	5	1	0	4	3	1	0	1	0	0	0	0	0	0	0	0	0	0	0	0	0	0	0	0	0	0	0	0	0	0	0	0	0	0	0	0
YTHDC1	0.57	8	3	0	2	3	2	2	5	1	1	2	2	1	4	3	0	1	0	0	0	1	0	1	0	0	2	0	0	1	0	0	1	2	1	0	2	0	0	1	0	0	0	0	0	0	0	1	2
ZMYM1	0.57	0	1	0	1	1	3	1	2	5	4	6	5	2	5	8	5	0	3	0	0	0	1	0	3	1	0	1	1	0	0	1	0	1	1	0	1	1	1	0	1	1	0	1	0	1	1	2	0
ZNF19	0.57	4	4	6	7	5	7	5	3	5	4	5	1	4	7	5	3	3	0	0	1	0	1	1	1	0	0	0	0	0	0	0	0	1	1	2	1	2	0	4	1	4	5	7	9	9	4	9	6
ZNF215	0.57	1	3	1	2	3	5	4	4	3	7	2	4	14	3	4	5	3	6	7	12	6	12	7	4	8	6	9	5	8	5	6	1	6	4	3	5	4	2	3	4	3	0	4	1	1	1	2	5
ZNF383	0.57	0	0	2	0	1	0	0	3	0	3	0	2	0	3	3	4	4	1	0	4	1	0	1	1	1	0	0	0	0	2	0	1	2	0	1	0	1	1	0	0	2	1	1	1	1	3	2	0
ZNF574	0.57	0	0	0	0	0	0	0	0	0	0	0	0	0	0	0	0	0	0	0	0	0	0	0	0	0	0	0	0	0	0	0	0	0	0	0	0	0	0	0	0	0	0	0	0	0	1	1	1
ZNF609	0.57	1	0	0	0	0	1	0	0	0	0	0	1	0	1	1	0	0	1	0	1	2	5	8	5	0	6	2	5	8	4	5	9	8	10	10	6	7	8	6	3	0	0	0	0	0	0	0	0
ABAT	0.86	0	0	0	1	0	0	1	0	1	4	5	1	1	1	3	0	1	0	1	1	15	4	6	10	12	13	6	1	6	8	10	9	8	10	6	8	1	7	6	2	0	1	0	1	0	0	0	1
ABHD1	0.86	2	1	0	3	5	7	3	2	1	3	4	3	4	5	3	0	1	2	0	1	0	0	0	0	1	0	0	1	0	0	0	0	0	0	0	0	0	0	0	0	0	0	0	0	0	0	2	2
ABI1	0.86	1	0	1	0	1	5	3	4	11	6	5	1	4	9	4	5	4	9	2	3	1	1	0	2	2	0	1	1	1	1	3	5	0	2	1	1	1	3	1	1	1	0	0	0	1	0	0	0
ABI2	0.86	2	0	0	0	0	0	0	1	4	4	6	3	2	2	3	4	0	0	2	2	12	10	9	13	10	16	11	5	16	13	8	6	18	8	10	12	6	8	5	6	0	1	2	1	3	1	2	1
ACYP2	0.86	3	2	3	3	2	1	0	0	3	1	7	12	3	5	6	1	6	4	5	3	22	30	19	13	19	21	20	27	25	24	33	34	40	0	0	21	27	40	29	29	3	3	3	2	1	2	3	3
ADH1C	0.86	0	3	2	2	3	3	2	3	2	5	1	0	4	7	2	1	2	4	3	3	3	2	3	3	0	4	1	3	2	2	2	1	0	4	2	1	5	2	4	2	2	0	1	4	2	3	1	5
AFAP1L1	0.86	0	3	4	3	1	4	8	4	2	3	0	1	1	3	0	2	4	0	5	7	17	8	7	10	6	4	7	9	8	4	5	3	5	5	6	4	7	4	7	7	3	3	2	2	0	0	0	1
AK7	0.86	1	1	1	0	3	2	1	1	1	0	0	1	0	0	1	0	1	3	2	2	2	0	3	1	1	1	0	5	4	4	2	1	1	1	2	2	2	2	6	2	4	4	5	2	0	1	4	1
AMT	0.86	0	1	1	3	1	1	1	0	2	4	5	2	0	1	0	0	0	1	1	0	0	0	0	0	0	0	0	1	0	0	0	0	0	1	0	0	0	0	0	0	0	0	0	0	0	1	0	0
AMY2A	0.86	0	0	0	1	0	0	2	3	1	4	2	1	2	0	4	3	0	0	1	1	2	5	0	1	3	2	2	2	3	1	1	0	0	1	1	3	0	2	4	2	2	0	0	1	0	0	2	2
APLP1	0.86	6	11	6	3	0	3	3	5	7	0	5	3	3	1	3	3	3	6	9	3	2	3	4	4	2	4	2	1	1	1	0	0	1	0	4	1	0	1	0	1	0	1	0	0	0	0	0	0
ARHGAP10	0.86	1	4	3	1	2	3	3	2	1	1	2	3	4	4	3	3	1	1	5	0	49	35	44	34	37	33	33	29	30	52	18	4	0	6	18	12	16	26	16	20	0	1	0	0	0	0	0	0
ARL2BP	0.86	0	0	0	1	0	0	0	0	0	1	0	0	0	1	0	0	1	0	1	0	0	0	0	0	0	1	0	0	0	0	0	1	0	0	1	1	0	0	0	0	1	0	2	1	1	0	0	0
ATP2A1	0.86	0	0	0	0	0	0	0	0	1	0	0	0	0	0	0	0	0	0	0	0	1	1	1	0	0	0	0	0	0	0	0	0	2	1	0	0	0	0	0	0	1	0	0	0	0	1	0	0
BACE1	0.86	1	2	0	0	0	0	1	1	0	0	1	2	5	4	4	6	3	0	8	7	3	4	3	3	3	5	7	4	1	5	2	0	2	1	0	0	0	0	1	0	1	0	0	0	0	1	1	0
BAT3	0.86	0	0	0	0	0	0	1	0	1	0	0	0	0	0	0	0	0	0	0	0	0	0	0	0	1	0	0	0	0	0	0	0	0	0	0	0	0	0	0	0	0	0	0	1	0	0	0	0
BBS12	0.86	2	2	1	6	8	2	3	5	3	2	4	3	4	2	4	2	2	1	0	1	0	1	2	0	0	1	0	1	1	1	0	1	0	0	1	0	0	1	1	1	4	4	2	5	3	6	4	4
BC126828	0.86	0	0	0	0	0	0	1	0	0	0	1	0	1	0	3	1	1	1	1	0	1	0	0	1	1	0	0	0	0	0	0	0	0	0	0	0	1	0	2	0	0	0	0	0	3	1	0	1
BCO2	0.86	0	2	0	1	1	0	1	1	4	3	4	2	1	3	4	4	0	3	2	2	5	11	3	3	10	10	9	7	7	11	16	16	16	19	11	13	10	16	17	15	3	4	2	3	5	0	0	0
BDMD1	0.86	3	2	3	6	5	5	3	1	1	1	2	1	3	0	2	1	2	1	3	1	0	0	0	0	0	0	0	0	0	0	1	0	1	0	0	0	0	2	1	0	1	1	1	2	2	2	1	1
BDP1	0.86	0	0	1	2	1	3	1	1	0	0	0	2	2	0	0	7	1	2	2	0	0	2	4	2	0	3	1	1	2	0	2	2	1	1	3	6	3	1	2	1	0	1	1	0	1	1	0	5
BZW1	0.86	0	3	4	4	1	0	1	3	2	1	2	2	2	0	1	0	1	0	0	0	0	0	1	0	0	0	0	0	0	0	0	0	0	0	1	0	0	0	0	1	0	0	0	0	1	2	0	2
C10H14ORF93	0.86	0	1	0	0	0	1	0	2	0	0	1	4	4	3	4	4	0	0	0	0	1	1	1	0	3	0	1	0	0	0	1	1	1	0	1	2	0	1	0	0	1	1	3	3	4	5	5	4
C11HXORF26	0.86	0	0	0	0	0	0	1	0	1	3	1	1	0	2	1	1	2	4	0	2	0	0	1	0	1	0	0	2	2	0	0	1	1	0	1	0	1	0	1	4	6	2	3	4	2	7	2	5
C17H12orf24	0.86	0	0	0	1	1	0	3	1	2	3	2	2	2	1	0	0	0	0	2	0	1	0	0	0	0	0	0	0	0	0	0	0	0	0	0	0	0	1	0	0	1	0	0	0	0	0	0	0
C1orf35	0.86	1	0	0	0	0	0	0	0	0	0	0	0	0	0	0	0	2	0	0	1	0	0	0	0	0	0	0	0	0	0	0	0	0	0	0	0	0	0	0	0	0	0	1	0	0	0	0	0
C1orf43	0.86	1	2	0	0	0	3	0	1	1	1	0	1	0	0	0	1	0	0	0	0	0	0	0	0	0	0	0	0	0	0	0	0	0	0	1	0	0	0	1	0	0	0	1	1	0	2	2	2
C22H3ORF18	0.86	1	0	1	1	1	1	1	0	1	0	0	0	1	0	1	0	0	0	0	0	0	2	0	1	0	1	2	2	1	0	0	0	2	0	0	2	1	0	1	0	0	1	0	4	3	2	2	3
C26H10orf33	0.86	0	1	1	0	0	1	0	0	0	0	0	0	0	0	1	0	0	0	1	0	1	0	2	0	4	2	6	5	6	5	3	3	3	3	3	2	2	2	1	2	0	3	0	3	1	1	4	2
C29H11orf54	0.86	0	0	2	1	2	1	0	1	0	0	3	1	1	0	0	0	1	0	0	0	0	0	0	2	0	0	1	1	2	1	0	0	0	0	0	1	1	1	1	2	0	1	0	1	2	1	4	3
C5AR1	0.86	4	2	3	7	9	8	2	2	1	0	0	5	2	5	4	1	4	2	2	2	2	3	1	0	4	2	1	4	4	3	3	10	3	3	2	0	1	3	0	1	4	3	4	4	4	3	3	4
C5H12ORF5	0.86	0	0	1	0	0	1	0	0	0	0	0	0	2	3	0	1	2	1	0	0	0	0	1	1	0	0	0	0	0	0	1	0	0	0	1	0	1	0	1	0	1	0	3	0	2	5	2	6
C6H4orf14	0.86	1	0	0	0	0	0	0	0	2	0	0	0	0	0	0	0	0	0	1	0	0	0	0	0	1	0	0	1	0	0	1	1	0	1	0	1	1	0	0	0	0	0	4	4	1	0	1	1
C8H9orf21	0.86	5	5	4	3	3	3	2	4	2	2	3	2	3	1	4	7	4	10	3	0	2	2	5	3	1	2	1	0	0	0	2	1	0	1	0	3	1	4	3	1	2	3	2	2	2	6	1	1
CARS2	0.86	0	0	2	3	1	0	0	1	0	1	0	0	1	0	0	0	2	0	2	0	1	0	0	0	0	1	0	0	0	0	0	1	0	0	0	0	0	0	0	0	0	0	0	0	0	0	0	0
CCDC123	0.86	0	2	1	2	3	4	1	0	2	2	0	0	1	0	0	1	0	0	2	1	0	0	1	1	0	0	0	1	0	1	1	0	0	1	0	2	0	0	0	0	1	0	0	1	0	0	0	2
CCDC46	0.86	1	3	4	6	5	2	1	7	5	8	4	5	2	3	1	2	3	5	3	3	9	4	3	5	3	2	5	6	7	9	4	5	2	6	2	3	2	4	5	5	1	2	3	3	2	0	6	1
CCDC88A	0.86	0	5	1	4	9	2	5	1	1	2	3	2	1	4	5	0	4	9	3	1	21	11	7	27	14	9	13	14	6	6	8	6	8	14	11	14	12	20	11	4	0	1	1	0	0	1	1	0
CCE1	0.86	3	1	2	2	0	3	1	1	1	0	3	0	1	0	6	1	1	1	0	3	10	7	8	11	6	3	4	7	12	4	8	4	16	12	13	6	12	8	18	14	1	0	2	0	2	2	2	3
CCT5	0.86	0	1	0	0	0	0	1	0	0	0	0	0	0	0	1	0	0	1	1	0	0	0	0	0	0	0	0	1	0	1	0	0	0	0	0	0	1	1	1	0	0	0	0	0	2	2	0	0
CD3EAP	0.86	1	0	3	2	4	5	6	8	4	5	1	0	0	3	6	5	5	3	2	1	0	0	0	0	0	0	0	0	0	0	0	0	0	0	0	0	0	0	0	0	1	0	0	0	0	1	0	0
CDKL2	0.86	0	2	0	0	0	1	0	1	0	0	2	1	0	0	2	2	4	3	7	5	9	15	10	10	2	6	6	2	2	5	6	6	0	2	4	3	3	7	6	4	5	3	5	8	1	3	3	1
CEP135	0.86	6	3	3	4	4	10	4	6	5	7	4	4	4	4	5	1	0	2	1	0	1	3	1	2	1	0	4	3	1	0	0	1	3	1	0	0	1	4	4	2	0	1	1	0	0	0	1	0
CHCHD3	0.86	3	1	2	3	2	4	3	4	4	2	6	6	3	1	1	1	4	4	1	0	9	5	1	5	10	3	7	9	7	9	7	12	2	7	5	6	6	5	5	4	0	1	1	1	3	2	1	3
CHRNA1	0.86	3	2	0	1	0	5	3	4	3	4	6	2	4	6	9	3	1	8	4	8	5	5	7	2	2	0	9	4	6	3	6	1	3	1	3	3	0	2	3	4	4	4	4	2	3	0	1	3
CLEC1A	0.86	6	5	7	4	6	4	13	7	6	3	1	5	2	4	2	7	8	8	8	3	6	5	9	6	3	5	6	4	3	7	2	11	8	5	5	4	4	3	7	4	8	0	1	1	7	6	9	14
COQ10A	0.86	0	0	0	0	0	0	0	0	0	1	1	1	0	0	0	0	0	1	1	0	0	0	0	0	0	0	0	0	1	0	0	0	0	0	0	0	0	0	0	0	1	2	0	2	0	0	0	0
COX6A1	0.86	3	4	4	4	4	5	4	7	3	5	5	4	5	8	2	4	0	5	3	2	0	0	0	0	0	0	0	0	0	0	0	0	0	0	0	0	0	0	0	0	3	4	6	2	4	7	2	5
COX7C	0.86	3	2	4	5	0	4	1	6	2	7	1	1	2	0	2	0	1	2	4	2	0	0	0	0	0	0	0	0	0	0	0	0	0	0	0	0	0	0	0	0	2	1	2	2	0	1	3	5
COX7C	0.86	4	5	4	3	2	1	3	2	3	8	2	0	3	1	4	1	3	2	0	0	5	10	9	8	28	37	23	13	18	19	14	15	13	20	16	16	17	5	10	9	0	0	0	0	1	1	3	1
CPT1B	0.86	10	6	10	2	6	6	5	3	5	3	2	10	4	2	0	0	0	2	0	0	0	0	1	0	0	0	0	0	0	1	0	0	0	0	1	0	0	0	0	0	0	0	1	0	0	2	10	11
CPZ	0.86	1	1	4	0	0	0	4	1	6	6	3	0	1	0	2	1	1	4	3	4	1	6	4	0	2	0	2	1	0	0	0	0	0	0	1	1	0	1	0	0	1	0	1	1	5	4	0	0
CRYM	0.86	4	3	6	2	2	0	0	0	0	0	1	1	5	4	7	10	4	2	8	11	7	5	4	2	3	8	0	1	1	2	2	5	1	4	2	0	2	1	1	4	4	7	4	6	7	5	6	4
CYP2R1	0.86	4	3	3	4	3	4	4	6	7	5	8	3	3	2	3	1	4	1	0	0	0	0	2	0	2	1	2	0	3	1	1	0	2	2	1	0	0	2	2	1	3	1	0	1	0	0	0	0
DBC1	0.86	1	1	0	0	1	0	0	0	0	0	1	2	1	0	4	3	0	1	1	5	12	5	8	5	5	5	3	8	3	2	6	9	9	7	3	8	11	2	6	6	2	0	1	0	2	0	1	2
DHCR24	0.86	1	0	1	1	2	1	0	1	4	1	0	2	1	2	3	4	3	1	0	1	0	1	0	0	0	1	1	0	2	1	0	0	0	0	0	1	0	1	1	0	1	0	1	1	1	0	1	2
DLK2	0.86	0	0	0	1	0	2	7	1	3	2	2	4	5	4	3	11	9	7	14	3	1	0	3	3	2	1	1	2	0	0	0	0	0	0	0	0	0	0	0	0	0	2	0	0	0	2	1	0
DNAJC7	0.86	0	0	0	0	0	0	0	0	0	0	0	0	0	0	0	1	0	0	0	0	0	0	1	0	2	0	1	0	4	1	0	2	1	2	0	0	0	0	0	2	0	1	0	0	0	0	0	0
DNM2	0.86	3	1	2	3	1	1	0	0	0	0	0	0	0	0	0	6	1	0	0	0	1	1	3	4	1	2	2	0	1	0	0	1	0	2	1	1	0	1	4	2	0	0	0	0	2	1	2	6
EFNA4	0.86	1	0	0	3	0	5	4	5	0	1	1	3	0	2	0	1	0	0	1	4	0	0	1	1	2	2	0	1	2	2	0	0	0	1	2	1	1	0	1	2	4	4	10	10	3	1	2	2
EFNA5	0.86	2	1	0	4	2	3	3	1	2	1	1	2	1	2	2	6	5	5	0	0	42	28	33	34	23	19	30	37	24	24	29	14	14	16	8	5	14	20	20	24	1	2	0	0	0	3	2	0
ENOSF1	0.86	4	6	3	4	3	4	5	0	5	4	5	2	5	7	7	4	11	4	1	0	0	1	0	2	1	0	0	1	1	1	0	2	0	0	0	0	0	1	0	0	1	0	0	0	0	0	0	0
ESAM	0.86	0	2	2	0	0	1	1	1	1	0	1	1	1	1	0	1	5	5	10	1	2	5	3	4	3	2	2	0	0	0	2	0	0	3	0	1	0	0	1	1	1	1	2	2	1	1	0	0
FABP3	0.86	4	3	3	5	4	1	3	4	0	1	0	2	1	0	0	0	3	0	0	0	0	1	0	0	0	0	0	0	0	0	0	1	0	1	0	0	0	0	1	0	1	0	0	1	1	0	2	1
FAM86A	0.86	3	4	5	7	3	6	6	3	2	3	6	3	5	4	6	9	7	7	2	1	0	0	0	0	2	1	0	0	0	0	1	0	0	0	0	0	0	1	0	0	0	0	0	0	0	1	1	0
FBLIM1	0.86	0	1	0	0	1	1	1	0	2	2	1	5	4	4	5	4	3	0	0	0	1	3	5	3	4	2	1	3	4	2	0	4	2	2	3	3	3	2	4	2	6	4	2	1	1	2	2	1
FLIP	0.86	0	0	0	0	0	2	0	0	0	0	0	1	2	0	0	0	0	0	3	0	0	0	0	2	0	0	1	1	3	0	4	1	0	0	2	6	1	1	0	2	1	0	0	1	2	2	0	1
FLJ10458	0.86	2	2	4	3	2	4	1	0	1	3	8	3	4	4	3	4	4	2	1	2	0	0	0	0	0	1	0	0	1	0	0	0	0	0	0	0	1	0	0	0	0	0	1	1	0	3	5	7
FLJ13868	0.86	4	4	3	7	6	9	8	3	11	3	1	6	7	9	6	7	6	4	9	3	0	0	0	0	0	1	0	0	0	0	0	0	0	0	0	0	0	0	1	0	0	0	0	0	0	0	0	0
FLNA	0.86	0	1	0	0	0	0	1	1	0	1	0	0	1	1	3	0	0	0	0	0	0	1	1	0	0	0	0	0	0	0	0	0	0	0	1	0	0	0	0	0	0	0	0	0	1	0	0	0
GAS8	0.86	1	0	1	0	0	0	0	1	0	1	0	1	0	1	5	4	2	3	1	1	0	0	0	0	1	0	0	0	0	0	1	0	0	1	0	0	0	0	0	0	0	1	2	2	2	1	3	2
GASZ	0.86	1	2	4	0	0	2	2	3	2	0	3	1	1	0	2	3	2	3	1	0	4	9	14	5	6	5	8	7	8	7	4	6	5	8	17	9	6	7	11	14	3	6	2	5	3	5	1	0
GCNT2	0.86	2	3	0	4	2	0	1	0	1	1	1	1	2	2	1	2	2	3	1	2	2	1	0	0	0	0	0	0	1	0	0	0	0	0	0	0	0	0	0	0	0	0	1	1	0	0	0	0
GEMIN6	0.86	5	1	5	3	3	2	4	3	5	3	2	7	1	0	5	5	4	0	4	0	1	0	0	1	0	1	0	0	0	0	0	1	0	0	0	0	0	0	0	1	0	1	0	1	1	2	0	0
GEMIN7	0.86	0	0	0	0	1	0	1	0	1	0	0	0	0	0	0	0	0	0	0	0	0	0	0	0	0	0	0	0	0	0	0	0	0	0	0	0	0	0	0	0	1	1	0	2	0	0	0	1
GLUD1	0.86	1	1	1	1	1	1	1	0	1	3	0	1	4	1	0	1	2	0	1	0	0	2	1	0	1	2	2	2	0	1	1	0	1	3	0	0	1	0	0	1	1	1	0	2	0	1	3	1
GNAL	0.86	10	1	8	8	1	6	9	2	3	8	1	10	5	3	6	6	4	6	3	6	12	17	13	15	11	25	4	13	7	12	7	9	6	7	1	1	0	1	0	1	0	0	1	0	0	0	1	0
GNB4	0.86	1	0	0	0	1	0	0	2	2	1	0	0	2	1	1	0	0	0	3	2	100	60	85	8	29	0	0	0	0	0	97	57	47	16	48	8	10	12	32	62	1	1	0	0	0	1	0	0
GPRASP1	0.86	1	1	1	1	0	1	1	2	1	1	2	1	1	1	3	0	6	3	2	2	1	0	0	1	0	0	0	0	0	0	1	0	0	0	0	0	0	0	0	0	3	1	2	0	2	3	3	2
GTF2H3	0.86	0	0	0	0	0	0	0	0	1	0	0	0	2	0	0	0	0	0	0	0	0	0	1	0	0	0	0	0	0	0	0	0	0	1	0	0	0	1	2	1	0	0	2	3	1	2	1	1
GTPBP5	0.86	4	2	0	1	2	0	0	0	0	1	0	0	0	1	1	1	0	1	1	1	0	0	0	0	0	1	0	0	0	0	0	0	0	0	0	0	0	1	0	0	1	1	1	1	2	1	0	0
HARBI1	0.86	1	1	0	0	2	1	1	1	0	0	1	0	0	1	1	0	0	0	0	1	0	0	0	1	1	0	0	0	0	0	0	0	0	0	0	1	0	1	1	1	0	2	1	6	3	1	0	0
HINT1	0.86	1	0	0	0	3	0	1	0	3	2	3	2	2	0	0	0	0	2	3	0	0	0	0	0	0	0	0	0	1	0	0	0	0	0	0	0	0	2	0	0	2	3	1	2	2	3	1	2
HMGB3	0.86	1	1	0	4	1	0	2	1	1	4	7	3	4	4	2	4	1	1	4	4	1	0	1	1	0	0	0	0	0	0	0	0	0	2	4	1	0	0	0	0	3	0	0	0	0	0	0	0
HPS4	0.86	2	0	0	1	0	0	1	0	0	1	0	0	0	0	0	0	0	2	2	1	0	0	0	0	0	0	0	1	0	0	0	2	0	0	0	0	0	0	0	1	0	0	0	1	0	0	0	0
HPSE	0.86	4	2	3	1	2	3	0	2	1	1	2	2	1	1	1	3	0	3	1	2	4	4	5	2	2	5	4	5	4	5	4	1	1	4	5	3	4	3	1	0	2	0	0	0	2	2	0	0
HR	0.86	1	1	3	4	7	4	6	1	0	0	0	0	0	2	1	2	1	0	8	0	6	2	5	1	0	3	1	2	4	0	0	0	2	1	0	2	2	3	2	6	1	1	0	0	1	0	0	1
IFI35	0.86	1	0	0	0	0	0	1	0	0	0	0	0	1	2	0	1	0	0	1	0	0	0	0	0	0	0	1	0	0	1	0	0	1	0	0	0	0	1	1	0	0	0	1	1	0	0	0	0
IFT74	0.86	0	1	0	0	0	0	2	0	0	0	0	1	0	0	0	1	0	0	0	1	8	1	5	3	1	6	1	3	5	1	5	3	5	3	5	2	2	3	6	2	1	0	0	0	0	1	1	5
IGF2	0.86	2	1	0	0	0	1	1	0	2	1	0	0	1	1	0	0	0	1	3	3	2	1	1	3	2	12	8	6	2	0	2	2	3	2	1	0	1	2	0	1	4	0	1	3	4	2	6	5
IL11RA	0.86	4	0	0	1	0	0	0	0	1	4	0	0	0	2	2	1	0	2	15	0	1	1	0	0	2	0	2	0	0	0	0	0	0	0	0	0	1	0	0	2	3	2	3	1	1	6	1	4
IL20RA	0.86	4	6	4	7	3	6	3	5	9	4	1	6	4	12	6	8	5	5	4	4	12	13	15	7	8	6	4	8	10	7	7	15	12	9	11	12	10	3	3	6	3	2	4	1	3	1	2	5
IMMP2L	0.86	5	7	5	5	4	6	4	0	4	5	10	11	4	3	2	6	2	5	3	0	2	7	5	4	5	2	4	2	7	5	8	6	3	7	6	13	7	7	6	11	0	1	0	0	1	0	3	1
ING5	0.86	0	0	0	0	0	0	0	0	0	1	0	1	0	0	2	0	0	0	0	0	1	0	0	0	0	0	0	0	0	0	1	0	0	1	0	0	0	0	0	1	0	0	1	2	0	2	1	2
INSL6	0.86	0	1	0	0	3	0	1	0	1	3	1	0	4	3	2	2	0	1	0	1	3	0	0	0	0	0	0	0	1	0	1	0	0	0	0	2	0	1	0	2	2	0	2	2	1	3	1	0
INVS	0.86	1	0	0	0	0	1	0	0	0	0	1	0	0	2	0	0	1	0	0	0	3	7	8	3	2	5	2	8	9	8	1	2	5	3	5	1	2	6	2	0	0	0	0	0	1	0	1	0
IQCC	0.86	2	0	0	0	0	1	1	0	1	0	0	3	1	3	3	5	3	2	0	1	0	0	0	0	0	0	0	0	0	0	0	0	0	0	0	0	0	0	0	0	1	1	0	1	0	0	0	0
ITGAV	0.86	4	3	3	4	3	4	7	4	3	6	4	3	6	5	4	2	3	1	2	1	5	7	6	0	5	7	0	4	10	3	4	3	4	8	39	30	15	19	11	19	0	1	4	1	3	3	0	0
KANK2	0.86	2	1	3	0	1	2	2	2	2	1	2	1	0	3	7	3	2	7	1	4	6	1	1	0	3	3	2	5	2	1	5	2	1	2	5	2	2	3	2	7	7	3	2	5	7	4	3	2
KIF2C	0.86	0	0	0	2	3	6	1	5	4	3	2	4	1	1	9	1	1	0	1	1	1	1	0	0	0	0	0	0	0	0	0	0	0	1	0	0	0	0	0	0	3	0	0	3	2	6	3	7
LAMC1	0.86	0	0	0	0	1	0	0	0	0	0	2	0	2	2	1	0	1	3	3	3	2	0	0	1	0	1	0	1	0	1	0	1	0	1	0	0	0	0	1	0	0	0	1	0	0	0	1	0
LHFPL3	0.86	2	0	4	7	4	2	4	2	2	3	3	3	1	5	4	12	10	8	3	7	5	13	6	4	6	5	5	8	15	12	4	4	5	3	10	7	4	0	0	1	1	0	0	0	0	0	0	1
LIX1	0.86	1	0	0	1	1	2	0	0	1	0	0	0	1	0	0	1	3	2	4	7	22	20	17	17	3	7	14	14	8	11	8	10	14	4	6	12	10	8	3	5	2	2	0	4	1	5	8	9
LOC100125925	0.86	0	0	0	0	0	0	0	0	0	0	1	0	1	1	2	4	2	5	2	1	1	2	3	1	5	2	4	2	2	1	2	3	2	0	3	1	1	2	3	5	2	1	3	3	4	3	2	0
LOC100139208	0.86	0	0	0	0	1	0	0	0	0	0	0	1	0	1	2	1	0	1	1	0	1	1	1	2	0	1	1	2	0	0	0	0	2	0	0	0	2	4	0	0	0	0	0	0	1	0	0	0
LOC506900	0.86	2	1	0	0	1	2	2	0	0	1	1	1	3	1	2	0	0	0	0	0	0	0	0	0	0	0	0	0	0	0	0	0	0	0	0	0	0	0	0	0	0	0	1	1	1	0	1	0
LOC506900	0.86	0	0	1	1	0	0	0	0	1	1	1	0	0	0	0	4	0	0	0	0	0	0	0	0	0	0	0	0	0	0	0	0	0	0	0	0	0	0	0	0	0	0	0	0	0	0	1	1
LOC510860	0.86	0	3	3	0	1	0	1	7	10	2	2	4	4	1	3	3	3	2	1	2	1	1	3	4	2	2	2	1	3	8	1	0	2	4	2	2	0	1	0	3	3	3	2	2	3	1	2	0
LOC511498	0.86	1	0	1	1	1	0	0	0	4	0	0	1	1	1	2	0	1	0	2	1	3	7	6	4	9	2	2	3	4	7	5	5	8	10	11	11	5	4	6	4	1	1	3	9	10	1	5	10
LOC530270	0.86	0	0	0	0	0	0	0	0	3	2	0	0	0	0	0	0	0	1	1	0	1	4	8	1	4	6	4	3	3	3	4	4	1	5	4	6	5	4	1	3	2	2	2	1	2	0	1	1
LOC538655	0.86	6	2	5	5	4	6	3	3	4	7	4	11	5	5	1	4	1	3	0	0	0	1	0	1	1	0	0	1	0	0	1	1	1	0	1	0	1	0	0	1	0	0	0	0	0	0	0	0
LOC540268	0.86	0	0	1	0	1	0	0	0	0	0	0	0	0	0	1	2	1	1	0	4	4	4	4	2	1	2	3	5	0	5	1	2	1	0	2	1	2	5	2	0	1	1	1	0	0	1	3	0
LOC616908	0.86	0	1	2	1	1	0	1	0	1	1	2	3	1	0	1	6	1	4	4	6	34	13	20	29	16	21	15	24	14	22	16	18	20	16	18	16	27	15	12	10	1	1	2	0	2	3	0	1
LOC617892	0.86	1	4	2	9	6	4	6	6	6	4	6	0	0	1	0	0	0	1	0	1	0	0	0	1	0	0	1	0	0	1	0	0	1	2	1	2	0	0	2	0	3	2	0	1	0	5	2	0
LOC783832	0.86	0	0	0	0	0	0	1	0	0	0	1	0	0	2	1	0	0	0	1	1	0	0	0	0	0	0	0	0	0	0	0	0	0	0	0	0	0	0	0	0	0	0	0	1	0	1	0	0
LOC787825,LOC784058,LOC783688,LOC783613,LOC782641,LOC781379,DYNLL1	0.86	10	4	12	3	3	5	7	4	4	1	2	4	3	7	3	5	9	3	9	1	0	0	0	0	0	0	0	0	0	1	0	0	0	0	0	0	0	0	0	0	0	1	0	1	0	0	0	1
LRP10	0.86	1	4	2	1	1	1	2	5	2	0	3	0	3	1	0	0	0	0	1	1	0	0	0	0	0	0	0	0	0	0	0	0	0	0	0	0	0	0	0	0	0	0	0	0	0	1	0	0
LY6D	0.86	0	1	0	2	2	1	0	0	1	0	0	1	1	0	0	0	1	0	2	2	0	0	0	0	0	0	0	0	0	0	0	0	0	0	0	0	0	0	0	0	2	1	1	3	2	3	4	3
MANSC1	0.86	0	1	0	0	0	0	0	3	7	4	1	0	2	4	3	0	2	4	8	10	26	0	0	0	0	0	0	0	0	0	0	0	0	16	16	9	7	9	12	9	4	2	1	4	4	4	1	2
MGC127138	0.86	3	0	1	0	1	1	0	0	0	1	0	1	0	0	1	1	1	0	0	0	0	1	0	0	0	3	0	0	0	0	0	0	1	0	0	1	0	2	1	0	3	2	4	5	4	2	1	2
MGC138976	0.86	1	2	1	0	0	1	0	0	0	0	0	1	0	0	3	0	0	1	1	0	0	0	0	0	0	0	0	0	0	3	0	0	0	1	1	0	1	0	1	0	1	2	2	3	0	1	2	5
MGC151957	0.86	0	0	0	0	2	1	0	1	1	0	0	0	1	1	1	0	0	3	2	1	0	3	1	7	4	0	3	4	6	4	2	5	1	2	4	1	5	0	1	0	3	1	0	0	0	2	3	1
MGC157043	0.86	1	1	0	0	1	0	2	2	0	0	0	1	0	0	0	1	0	2	1	0	3	6	3	3	3	6	4	4	4	2	4	3	8	6	5	6	1	5	7	9	0	0	0	1	0	0	0	0
MGC159418	0.86	0	0	0	0	0	0	0	0	1	0	0	0	0	0	0	1	0	0	0	0	0	0	0	0	0	0	0	0	0	0	0	0	0	0	0	0	0	0	0	0	2	0	5	1	3	4	2	6
MGC179469	0.86	0	0	0	0	0	1	0	2	0	2	1	3	4	4	4	1	1	0	2	0	4	8	10	11	6	11	19	19	10	6	1	8	15	19	14	15	3	7	10	11	1	1	0	0	1	0	0	0
MIS18A	0.86	1	2	1	0	3	5	1	3	3	3	4	6	4	3	8	1	5	2	0	0	0	0	0	0	1	0	0	1	1	0	1	0	0	0	1	0	0	0	0	0	0	0	0	1	1	1	1	0
MLYCD	0.86	1	0	3	6	1	0	3	2	1	2	1	3	2	1	4	3	2	2	3	0	0	0	0	0	0	0	0	0	0	1	0	0	0	0	1	1	0	0	0	0	0	0	0	0	0	1	2	1
MMP-3	0.86	2	2	6	6	3	1	2	5	3	5	3	2	3	2	2	1	6	4	0	8	0	0	1	0	0	0	0	0	0	0	1	0	1	1	0	0	1	0	0	1	6	13	4	9	6	6	1	12
MND1	0.86	1	4	1	2	1	0	3	2	0	2	2	2	3	5	2	1	0	3	1	0	10	7	4	4	3	2	7	3	0	2	2	1	3	1	6	2	4	5	0	1	0	1	1	0	0	3	1	0
MPV17	0.86	0	0	1	0	0	0	1	1	1	0	0	0	0	0	0	0	0	0	0	0	0	0	0	2	0	0	0	1	1	0	1	0	0	1	0	0	0	0	2	0	5	4	6	5	4	0	1	0
MSMB	0.86	2	3	2	6	4	0	4	3	5	19	4	3	5	5	4	2	7	5	1	9	0	3	2	1	2	1	1	2	1	1	7	0	2	2	4	0	2	1	0	0	0	0	0	0	0	1	0	0
MT1E	0.86	3	1	1	2	0	3	3	1	0	2	1	2	0	1	1	2	3	3	2	2	1	0	0	0	0	0	0	0	0	0	0	0	0	0	0	0	0	0	1	0	1	3	6	4	3	5	3	4
MXRA8	0.86	0	0	0	1	4	4	0	1	0	4	1	0	0	0	3	2	7	4	0	0	0	0	0	0	1	4	0	0	0	0	0	0	0	0	0	4	0	1	0	0	6	2	0	1	0	0	0	0
NARG1L	0.86	1	0	2	1	0	1	0	2	1	1	2	3	4	2	2	1	3	1	1	1	0	0	0	1	0	0	0	1	2	0	0	1	2	1	1	0	1	2	0	1	2	2	1	0	0	0	0	0
NAT1	0.86	2	4	3	5	2	4	4	0	0	3	2	2	1	0	1	1	2	1	0	0	0	0	0	0	0	0	0	0	0	1	0	1	0	0	1	1	0	0	0	0	0	2	2	1	2	2	1	2
NDUFA10	0.86	1	1	0	0	0	0	0	0	0	0	1	0	1	0	0	1	0	1	0	0	5	2	2	0	0	0	0	1	0	0	0	0	1	2	1	2	1	0	0	0	0	0	1	1	0	0	0	0
NDUFAF2	0.86	0	0	1	0	0	2	1	0	2	1	0	1	0	0	0	1	0	0	1	0	15	22	10	7	18	16	6	9	13	14	12	15	7	17	9	7	6	17	1	5	0	3	3	2	0	1	2	1
OBSL1	0.86	2	6	9	3	5	4	4	6	6	6	7	3	2	4	3	3	6	0	1	3	0	0	1	0	0	1	1	1	3	2	1	0	0	0	0	0	0	0	0	1	0	4	1	3	1	0	0	0
OCRL	0.86	5	0	7	6	7	1	1	7	9	4	3	4	4	4	4	4	5	5	3	2	11	16	10	0	0	0	0	0	0	0	0	0	14	11	16	8	16	6	15	6	3	3	2	0	5	5	3	4
P4HA2	0.86	2	0	2	1	2	5	5	1	8	4	4	1	3	3	1	3	3	1	1	2	11	0	3	0	1	4	0	1	3	1	4	4	3	0	0	0	1	3	0	2	1	2	0	1	1	0	1	2
PAN3	0.86	1	1	1	0	1	0	0	1	0	0	1	1	0	0	1	0	0	0	0	0	0	0	0	0	1	0	0	0	0	0	0	0	0	1	1	1	0	0	0	1	0	0	1	0	0	1	1	1
PAQR8	0.86	3	7	5	6	5	7	1	1	1	1	1	2	1	3	2	3	0	4	0	0	3	2	1	2	3	1	1	2	1	1	3	3	2	1	1	0	1	3	0	1	0	2	2	2	3	2	2	1
pCK2	0.86	8	4	7	5	9	6	7	6	6	6	4	1	5	4	6	5	6	8	6	2	1	2	1	1	0	0	1	0	0	1	1	1	0	0	0	0	0	0	0	2	0	1	0	0	0	0	2	0
PCP2	0.86	6	5	3	0	0	0	1	0	2	0	0	1	1	1	1	1	1	3	2	2	0	0	0	0	0	0	0	0	0	0	0	0	0	0	0	0	0	0	0	0	0	0	0	0	0	0	1	0
PDZK1	0.86	2	1	0	3	4	1	1	5	4	6	5	7	2	3	5	9	3	5	4	4	6	6	13	9	8	6	8	9	15	15	6	4	4	9	2	0	0	1	1	1	0	0	0	1	0	1	1	0
PLEKHB1	0.86	2	0	1	2	2	2	0	2	1	0	4	7	4	2	2	7	4	1	3	3	1	2	2	1	2	2	0	0	4	1	0	3	2	1	1	0	2	0	2	0	1	1	0	3	0	0	0	0
PPARA	0.86	4	0	1	0	1	0	1	0	2	3	1	5	0	4	2	3	2	5	5	0	3	6	4	7	9	10	3	10	6	8	2	5	3	7	4	7	1	1	3	4	0	1	0	0	0	0	0	0
PPIL5	0.86	0	1	0	0	3	3	0	2	8	1	1	2	3	6	1	9	5	2	1	1	0	0	1	0	0	0	0	0	0	1	0	0	0	0	0	1	0	0	0	0	0	0	0	0	0	0	0	0
PPPDE1	0.86	7	1	3	4	3	3	7	4	3	5	14	11	0	4	4	6	2	0	0	0	2	0	3	3	2	6	2	1	4	0	2	5	2	2	2	0	0	1	1	0	1	0	2	0	0	1	0	1
PROKR1	0.86	3	8	1	3	5	5	4	2	3	6	5	3	5	2	1	2	0	9	7	0	3	1	0	0	0	0	0	0	0	0	0	0	0	0	0	0	0	4	0	0	0	0	0	2	3	2	3	2
PSMA3	0.86	0	0	1	0	0	2	1	2	0	0	1	0	0	0	0	1	0	0	2	0	0	1	0	0	0	0	0	0	0	1	1	0	2	1	0	1	0	2	2	0	0	0	0	1	1	1	1	0
QRICH1	0.86	1	0	0	1	0	0	0	0	0	0	0	0	0	0	2	0	0	0	0	0	0	1	1	0	0	1	1	0	0	1	1	1	1	0	4	0	0	0	2	0	0	0	0	0	0	0	0	1
RAD9B	0.86	0	2	0	0	1	0	0	0	0	0	1	1	0	0	0	0	0	0	0	0	0	1	1	3	1	2	1	1	1	3	0	2	2	3	5	2	2	6	0	1	0	1	1	0	1	1	1	0
RASSF4	0.86	0	0	4	2	5	7	2	5	1	7	0	1	1	2	4	6	4	2	7	2	4	7	7	5	12	0	2	1	3	5	2	5	7	2	0	1	2	4	4	1	1	1	0	1	5	3	4	1
RBMX	0.86	2	0	1	0	1	2	2	3	4	2	1	0	3	3	1	2	1	2	1	0	0	0	0	1	0	0	0	1	0	0	0	0	0	0	0	0	0	0	0	0	2	3	0	2	1	3	2	0
RELL2	0.86	0	0	0	0	0	0	0	0	0	1	1	0	0	0	1	0	0	0	0	0	0	0	0	0	0	0	0	0	0	0	0	0	0	0	0	0	0	0	0	0	0	1	0	1	1	1	0	2
RHEBL1	0.86	2	4	1	4	8	4	4	5	4	5	5	10	9	6	6	4	2	4	2	0	0	0	0	0	0	0	0	0	0	0	0	0	0	0	0	0	0	0	0	0	0	0	0	0	0	0	0	0
RHOC	0.86	5	2	2	1	1	3	3	4	7	10	2	4	4	3	2	2	6	12	4	5	0	1	0	2	1	2	0	0	0	0	1	0	0	1	0	0	1	0	1	0	1	0	0	1	1	0	0	2
RNASE13	0.86	7	6	3	5	2	2	6	9	0	1	2	2	4	1	1	1	2	3	0	1	0	1	0	0	0	0	0	0	0	0	0	0	0	0	1	0	0	0	1	0	2	3	4	3	4	7	1	1
RPL3L	0.86	0	0	0	0	1	0	0	0	2	2	0	0	0	0	0	1	1	0	1	0	0	0	0	0	0	0	0	0	0	0	0	1	1	0	0	0	0	0	0	0	0	0	0	0	1	1	2	8
RPP38	0.86	0	0	0	0	0	0	0	0	0	8	3	0	4	4	4	5	6	7	3	3	0	0	0	1	0	0	0	0	0	0	1	0	0	0	1	0	0	0	0	0	0	2	0	0	0	0	1	1
RPRD1B	0.86	0	0	0	1	1	1	1	0	0	0	0	0	0	0	0	0	0	0	0	1	1	1	3	2	0	0	0	0	3	0	2	2	0	1	2	1	0	1	5	2	0	0	0	2	0	1	4	1
RTKN	0.86	0	0	0	0	0	0	0	0	0	2	3	3	2	4	5	6	10	6	9	5	3	5	3	0	0	1	3	0	1	1	0	0	0	0	1	1	1	1	0	0	0	0	0	0	0	2	2	6
RUSC2	0.86	0	4	2	4	4	1	4	1	7	2	5	3	2	8	7	8	8	1	2	0	6	9	19	22	12	11	7	5	7	5	18	8	22	22	18	14	6	5	1	4	0	0	0	1	1	0	0	2
SEC62	0.86	3	5	5	3	4	3	4	8	3	9	3	4	2	7	6	5	12	5	4	2	0	0	2	0	1	1	1	1	0	0	0	0	0	0	0	0	0	0	0	0	0	0	2	2	1	3	1	0
SETP10	0.86	1	1	2	0	1	0	1	0	0	3	0	0	1	0	0	5	1	2	0	1	12	10	12	16	4	9	9	12	5	14	1	4	2	5	5	9	12	16	5	10	3	6	3	3	6	6	2	2
SEZ6L2	0.86	2	0	3	0	1	0	0	0	0	1	0	0	1	1	0	2	2	1	2	1	6	5	4	7	5	5	1	5	7	9	3	8	2	4	3	4	1	2	1	1	3	3	4	2	0	0	0	1
SFT2D2	0.86	3	7	7	1	5	0	5	3	3	6	2	4	4	4	3	3	2	1	1	4	0	1	1	0	0	1	1	0	1	0	0	1	0	0	0	0	0	0	0	0	1	0	0	0	0	0	0	0
SLC13A4	0.86	3	0	0	3	5	2	2	1	1	1	3	1	1	1	2	1	2	3	4	1	7	9	8	2	7	8	3	4	1	5	9	9	4	6	7	10	4	0	1	1	0	0	0	0	1	1	1	0
SLC16A14	0.86	8	5	5	5	1	1	4	6	7	7	3	4	3	7	5	2	4	1	4	4	5	7	5	3	4	6	4	5	6	5	4	3	3	4	5	5	0	2	1	4	7	2	7	4	3	3	4	2
SLC35D1	0.86	3	0	2	1	3	6	2	5	3	4	1	1	3	4	3	2	4	4	1	1	0	0	3	4	2	0	0	1	1	0	0	2	1	1	1	2	2	2	1	0	0	0	1	0	0	0	0	1
SLC39A11	0.86	1	1	5	4	7	2	1	1	2	0	2	0	0	0	0	0	0	0	0	0	6	6	7	13	15	10	21	5	5	6	7	9	4	13	12	9	2	8	23	7	0	0	1	0	0	0	0	1
SLC4A1AP	0.86	0	1	0	1	0	1	1	0	0	0	0	0	0	1	0	1	3	0	0	0	1	0	0	2	0	0	0	0	0	0	1	2	0	1	0	0	1	1	0	0	2	1	0	1	2	1	0	2
SLC6A8	0.86	1	0	2	0	6	3	0	5	2	5	5	0	4	6	4	3	3	1	0	1	1	1	0	0	0	0	0	0	1	0	0	0	0	0	0	0	0	0	1	0	0	1	0	0	0	0	0	0
SMAD9	0.86	5	1	4	2	2	4	8	4	1	6	3	5	4	1	2	10	4	3	2	3	3	10	8	4	7	11	8	6	3	2	7	1	1	3	3	3	2	2	3	0	0	0	0	1	0	0	1	0
SPC25	0.86	13	4	5	4	7	4	6	3	4	3	6	2	6	7	3	3	5	1	1	3	0	1	0	1	0	0	0	0	0	0	0	1	0	0	0	0	0	0	1	0	0	1	0	1	0	0	1	1
SRFBP1	0.86	2	2	0	2	0	1	3	4	1	8	4	6	2	2	8	5	4	2	3	1	3	1	2	3	1	1	0	2	1	0	1	4	1	0	2	1	1	0	1	3	0	1	1	0	0	0	2	1
STAP2	0.86	0	0	0	1	1	1	1	1	1	0	2	0	3	1	1	0	4	0	3	5	2	4	3	3	1	3	3	2	2	1	1	2	1	1	0	0	2	2	1	4	3	2	4	3	5	1	6	4
SULT1C4	0.86	5	2	2	5	6	2	8	6	3	3	8	5	2	4	5	8	8	2	4	5	5	10	4	6	7	6	4	7	5	1	6	0	2	2	2	8	6	7	6	3	2	0	1	0	1	1	1	1
TBC1D23	0.86	0	0	2	1	0	2	1	2	2	1	1	1	4	5	6	6	3	1	0	0	1	2	1	2	4	3	2	0	2	2	0	1	2	0	0	3	0	1	1	3	0	0	1	2	0	2	1	1
TCEAL4	0.86	1	4	3	4	3	4	8	4	2	0	3	2	3	4	4	3	9	6	1	1	0	0	0	0	0	0	0	0	0	1	0	0	0	0	0	0	0	0	0	1	1	0	3	0	1	2	0	1
TCF8	0.86	1	0	0	0	1	1	1	2	1	0	0	0	1	0	2	0	4	2	1	0	4	2	1	2	2	2	1	0	2	3	3	0	1	2	0	0	2	5	0	1	0	1	1	0	1	1	1	0
TDH	0.86	1	3	0	0	3	3	4	1	7	4	7	5	5	2	3	4	2	0	4	4	5	6	8	2	6	5	7	6	0	1	2	5	3	4	6	4	4	4	5	4	3	2	4	4	5	1	4	5
TEAD2	0.86	0	2	13	4	2	0	1	0	2	3	4	3	2	2	1	8	4	2	2	5	4	3	5	3	0	2	1	0	3	4	3	0	1	2	1	0	0	0	0	0	0	0	1	0	0	0	0	2
THAP5	0.86	4	2	4	7	3	3	2	3	0	3	1	0	0	1	1	2	0	0	0	0	0	0	0	1	0	1	0	0	0	0	0	0	0	1	0	0	0	0	0	0	1	0	0	0	0	0	0	1
TMEM107	0.86	3	2	0	0	0	0	0	0	0	0	0	1	0	0	0	2	0	0	2	1	0	0	0	0	0	0	0	0	0	0	0	0	0	0	0	0	0	1	0	0	0	0	0	2	0	1	2	4
TMEM5	0.86	1	5	3	8	5	4	4	9	5	5	4	6	13	8	6	8	4	2	1	1	1	0	0	2	2	0	0	1	0	2	1	0	0	0	0	1	1	0	1	2	0	0	0	0	0	0	0	0
TMOD4	0.86	8	4	2	4	5	4	0	0	0	0	0	1	1	0	1	0	0	0	2	1	0	0	0	0	0	0	0	0	0	0	0	0	0	0	0	0	0	0	0	0	1	0	0	0	1	0	0	1
TSC1	0.86	0	0	5	5	2	3	2	0	3	1	0	2	1	1	0	0	1	1	2	1	1	3	3	2	3	13	15	14	6	9	35	12	18	23	26	6	1	4	1	3	0	0	0	1	0	0	1	0
TUBB4	0.86	4	4	4	4	1	1	1	0	1	2	0	2	1	0	0	0	1	2	6	4	0	1	2	3	4	0	3	1	1	0	1	2	1	0	0	1	0	0	0	0	0	1	1	1	2	1	1	1
UPK2	0.86	0	1	1	0	0	0	4	1	1	0	1	1	2	2	3	3	3	2	1	0	0	0	0	0	0	1	0	0	0	0	0	0	0	0	0	0	0	0	0	0	0	1	3	2	2	1	6	2
UTX	0.86	4	4	5	9	4	5	5	4	6	4	8	7	6	6	0	5	0	1	0	0	6	6	6	2	0	0	0	1	4	5	2	0	2	4	5	8	3	5	7	2	0	2	0	0	0	4	1	5
VEGFC	0.86	1	2	7	3	2	2	0	2	1	0	1	2	1	1	0	1	4	0	8	1	17	13	7	11	3	6	7	8	13	8	4	7	7	5	4	4	7	11	4	7	3	5	5	0	1	2	1	2
WDR13	0.86	3	3	3	1	1	2	0	3	3	3	1	0	1	5	2	1	2	3	3	5	0	0	0	0	0	2	0	0	0	0	0	1	0	0	0	0	0	1	0	1	0	0	4	1	3	0	2	3
ZBTB16	0.86	1	0	3	4	1	4	6	5	7	6	8	0	1	2	7	5	4	6	6	1	21	23	52	18	43	47	26	26	33	13	19	25	26	31	21	19	18	9	25	14	1	2	2	3	2	2	0	1
ZC3H13	0.86	8	3	6	3	2	3	0	2	5	4	6	4	6	6	8	6	4	4	1	0	2	0	2	1	4	0	6	3	4	1	1	2	1	2	1	0	3	0	0	2	0	0	0	2	0	0	2	0
ZCWPW1	0.86	0	0	1	1	1	0	1	0	3	2	2	0	0	0	0	0	0	0	1	0	2	5	4	5	9	9	4	1	1	3	2	7	1	1	1	3	4	5	3	1	1	4	5	0	2	2	1	4
ZFAND2B	0.86	3	8	7	6	5	8	3	5	4	4	3	3	11	5	1	1	0	1	1	0	0	0	0	0	0	0	0	0	0	0	0	0	1	0	1	0	0	0	0	0	0	0	0	1	0	0	1	0
ZNF619	0.86	4	2	1	2	2	2	4	1	3	1	0	1	3	0	2	0	1	3	0	0	0	0	0	0	0	0	0	0	2	1	0	0	1	0	0	1	1	0	1	0	0	0	1	0	0	0	0	0
ZNHIT2	0.86	5	0	2	1	0	0	0	0	0	0	0	1	1	0	0	0	0	1	0	0	0	0	0	0	0	0	0	0	0	0	0	0	0	0	0	0	0	0	0	0	0	0	1	0	0	0	0	0
ZNHIT6	0.86	10	10	4	4	4	5	5	3	6	3	0	1	1	4	7	2	1	2	0	2	0	0	0	0	0	1	0	0	0	0	0	1	0	0	0	0	0	1	0	0	2	1	1	0	1	0	0	0
5-OPase	1.14	2	3	1	0	0	0	0	1	0	0	1	0	1	0	0	1	1	2	2	0	0	3	0	2	0	0	1	0	0	0	0	1	0	0	0	0	0	0	1	0	2	2	2	2	0	1	2	1
ABCF3	1.14	0	0	0	1	0	1	0	0	1	0	0	0	0	0	0	0	0	0	0	0	0	0	0	0	0	0	0	0	0	0	0	0	0	0	1	0	0	0	0	0	0	0	1	0	2	4	4	2
ACBD7	1.14	0	0	0	0	0	0	0	0	0	0	0	0	0	0	0	0	0	2	5	11	0	2	0	0	2	2	1	3	5	1	1	3	2	0	2	2	2	6	1	4	6	10	6	1	1	5	2	4
ACIN1	1.14	0	0	0	0	1	0	1	0	1	0	2	0	0	0	0	1	0	1	0	0	0	0	0	0	0	1	0	0	0	0	0	1	0	0	0	0	0	0	0	0	0	3	9	2	2	0	0	0
ACSS3	1.14	1	3	1	1	3	3	0	0	0	1	0	0	1	0	0	0	0	1	3	0	8	4	5	5	10	12	7	6	7	9	4	10	5	6	7	11	7	3	6	4	0	1	0	0	0	0	0	2
ADAL	1.14	5	1	2	6	1	6	1	0	0	0	2	0	0	1	0	1	0	0	0	0	1	1	0	0	0	0	0	1	0	0	0	0	0	0	0	0	0	0	0	0	0	0	0	0	0	0	0	0
AKR7A2	1.14	1	0	0	0	1	0	0	1	0	0	0	1	0	0	0	0	1	3	3	3	1	0	1	1	0	1	0	1	0	0	0	0	0	0	0	0	0	0	0	1	0	3	1	0	3	1	0	2
AMPD1	1.14	0	0	0	0	1	0	0	0	0	0	0	0	0	0	0	1	0	1	0	1	4	3	1	5	2	4	3	5	5	5	6	6	8	4	6	3	2	3	5	7	2	1	5	7	14	6	6	9
ARL4D	1.14	1	1	2	1	1	0	2	1	3	3	0	0	0	1	2	1	1	1	5	3	0	0	0	1	0	0	1	1	0	0	0	0	0	0	0	1	0	1	1	0	3	2	0	0	0	0	0	5
ARMCX2	1.14	5	2	4	1	1	3	8	1	1	3	5	2	5	6	8	6	3	7	5	3	0	0	0	0	0	0	0	0	0	0	1	0	1	0	2	1	1	0	0	0	1	4	3	3	3	4	4	2
ASCC1	1.14	1	1	0	0	1	1	2	1	0	0	0	0	0	2	1	0	0	1	0	0	2	3	1	5	2	3	6	2	8	7	2	3	6	2	2	6	6	6	3	2	0	0	0	0	1	0	1	0
ASF1A	1.14	0	1	1	0	0	1	1	0	0	0	1	0	2	1	0	0	0	1	0	0	0	0	0	0	0	0	1	1	0	0	1	0	0	0	1	0	0	1	1	0	0	1	0	0	0	0	0	0
ASPH	1.14	1	1	4	2	7	2	5	4	8	10	3	7	1	1	1	8	6	4	5	0	19	24	17	33	29	32	31	21	30	30	26	29	46	30	20	17	24	20	14	17	1	0	3	4	2	8	2	7
ATAD2	1.14	0	0	0	0	0	0	0	0	0	0	0	2	2	2	0	3	1	1	0	0	0	0	0	0	0	1	1	2	1	0	0	1	1	0	2	0	0	0	0	0	1	0	2	0	1	0	0	0
BAMBI	1.14	8	7	3	4	3	4	5	8	5	12	6	8	8	9	8	14	5	9	7	3	0	0	3	2	0	3	2	3	2	4	1	1	4	2	2	2	3	1	0	3	4	2	4	8	4	2	0	7
BC149621	1.14	0	1	0	1	2	0	0	2	1	0	0	2	2	2	1	0	2	0	2	0	0	0	0	0	0	0	0	0	0	0	0	0	0	0	0	0	0	0	0	1	0	1	1	3	1	1	0	1
bLIF	1.14	0	0	0	0	1	3	1	1	2	3	0	1	4	3	4	4	2	1	5	2	0	0	0	0	1	0	1	2	0	0	0	2	0	0	0	0	0	1	0	1	1	3	1	2	4	3	4	2
BOK	1.14	0	1	3	0	4	0	0	0	0	0	0	0	2	1	0	3	3	1	8	10	0	0	5	5	0	0	0	0	1	1	0	0	0	1	0	0	2	2	0	0	0	1	0	2	2	0	0	0
BRCC3	1.14	0	0	1	0	3	0	2	1	2	3	0	1	0	3	1	0	1	2	0	0	0	1	3	4	0	0	3	5	4	3	3	4	4	4	3	3	2	2	3	3	2	2	0	7	2	1	1	2
BRE	1.14	2	1	1	0	0	0	0	1	0	1	0	0	3	3	1	3	4	0	0	0	14	14	14	15	19	15	10	10	23	11	12	25	7	23	17	25	24	22	21	11	0	0	0	0	0	1	0	0
bTbetaR-I	1.14	2	0	2	0	1	0	2	2	3	1	1	4	1	0	1	2	4	4	3	0	2	2	5	1	2	1	2	3	2	3	1	1	2	2	4	3	2	1	0	0	1	2	1	1	0	0	1	1
C12H13ORF3	1.14	0	0	0	0	1	1	0	0	0	0	1	0	0	0	1	0	0	0	0	0	1	1	1	0	0	0	0	0	0	0	0	0	0	0	1	0	1	0	0	0	0	0	0	0	0	1	1	0
C1R	1.14	1	2	0	2	6	8	4	5	2	6	0	2	1	2	2	7	3	5	1	3	0	2	3	3	1	0	0	0	0	2	4	0	1	2	0	6	2	0	0	1	4	2	2	7	2	5	10	6
C20orf44	1.14	4	6	1	3	0	3	1	0	2	5	6	4	7	9	5	2	3	3	1	1	2	0	3	3	3	3	2	4	1	1	0	0	2	2	2	3	1	0	0	0	0	0	0	2	0	1	2	1
C5H22orf28	1.14	4	4	4	9	1	3	0	3	4	6	3	4	6	12	5	9	7	5	5	1	0	0	0	0	0	1	0	0	0	0	0	0	0	1	0	1	2	2	0	0	2	0	0	0	0	0	2	0
C8A	1.14	0	5	4	3	1	1	1	0	0	4	1	1	1	2	0	1	2	2	7	0	10	1	11	9	8	5	6	9	6	8	5	3	10	4	5	4	6	6	5	1	2	0	2	3	1	0	0	1
C9orf89	1.14	0	2	0	0	1	0	2	4	5	4	4	4	4	5	2	2	4	4	3	1	0	0	0	0	0	0	1	0	0	0	0	0	2	2	1	0	1	0	0	0	0	1	3	0	0	1	1	0
CALR3	1.14	1	0	0	0	0	2	1	0	2	2	0	0	0	0	0	0	0	0	1	1	1	2	4	4	11	4	10	2	4	6	4	1	0	4	5	5	6	6	4	5	2	1	4	7	0	3	4	3
CCDC45	1.14	1	0	0	0	1	0	0	0	0	0	0	1	1	0	0	0	0	0	0	0	0	0	0	0	0	0	0	0	0	1	2	0	0	1	0	0	0	2	0	1	0	0	0	1	2	0	0	1
CCDC92	1.14	0	2	0	0	0	0	0	2	0	1	0	0	0	0	1	2	0	0	1	0	3	4	3	6	4	7	7	3	6	7	9	5	2	4	1	5	5	5	5	1	1	6	2	3	6	2	4	4
CCR9	1.14	4	4	2	5	2	0	3	5	1	0	2	3	1	1	0	1	2	1	4	1	2	3	2	1	2	1	0	2	1	2	1	1	0	1	1	3	0	2	0	3	1	4	3	3	3	5	0	2
CD247	1.14	1	1	3	2	0	0	4	1	5	1	2	2	3	4	3	2	4	2	3	3	5	9	7	9	8	2	13	13	2	3	2	5	6	13	11	2	2	2	1	2	0	0	0	0	0	0	0	0
CDKL4	1.14	1	0	0	2	1	3	3	3	1	3	2	3	2	1	1	0	1	2	0	1	8	8	2	8	17	15	6	4	0	3	4	2	2	8	12	1	4	8	10	12	4	6	4	3	3	8	6	3
CIT	1.14	0	2	0	0	0	0	1	1	0	1	0	0	0	0	1	1	0	0	2	0	1	3	0	0	0	0	1	2	1	1	2	0	0	1	1	0	0	0	0	0	0	0	0	0	1	1	1	4
CYP2J2	1.14	2	1	1	1	2	4	1	3	2	2	4	5	7	3	1	3	5	1	8	4	11	3	6	4	1	2	5	2	6	6	3	2	1	0	4	3	2	2	0	6	0	1	0	0	1	4	1	2
DCK	1.14	1	1	0	1	1	1	0	0	1	0	0	1	2	2	0	2	1	3	0	1	1	0	0	0	0	0	0	2	0	3	0	3	0	0	0	2	1	1	0	1	1	0	1	2	1	2	2	0
DDN	1.14	0	1	0	1	0	2	1	1	1	0	0	0	1	2	1	0	1	1	1	5	1	0	0	0	0	1	0	0	1	1	0	1	0	0	2	0	1	0	1	5	6	5	4	2	4	2	2	3
DHDDS	1.14	7	7	8	8	8	13	12	10	13	5	12	8	1	6	12	4	2	6	6	3	1	0	0	0	0	1	0	0	1	0	0	1	1	3	3	1	0	1	1	3	1	1	1	0	0	0	1	0
DLC1	1.14	0	1	1	0	1	0	0	0	1	4	3	2	2	2	4	6	1	5	5	5	43	29	25	26	28	30	41	27	33	31	25	0	2	24	46	34	24	30	15	19	3	1	3	5	4	1	1	2
DLST	1.14	5	0	2	0	0	1	5	0	2	4	1	1	1	0	3	5	1	0	0	0	0	0	0	0	0	1	0	1	0	0	0	0	0	0	1	0	1	0	0	0	0	0	0	0	1	0	0	0
DNAJC30	1.14	0	1	2	0	0	0	0	1	0	0	0	1	0	1	3	1	1	1	1	0	0	0	0	0	0	0	0	0	0	0	0	0	0	0	0	0	0	0	0	0	0	1	0	0	0	0	0	0
DOK4	1.14	2	3	2	2	7	3	3	2	3	3	1	0	0	0	1	0	2	2	2	2	0	0	0	0	0	0	0	0	0	1	0	0	1	1	0	0	0	0	0	0	0	0	1	0	0	1	0	0
DPH2	1.14	0	0	0	1	0	1	0	0	1	0	0	0	0	0	0	0	0	0	1	0	0	0	0	0	1	0	0	0	0	0	0	0	0	0	0	0	1	0	0	0	0	1	0	0	1	0	0	1
DPH5	1.14	1	0	2	2	0	0	0	0	1	3	1	1	1	1	1	0	0	1	1	0	1	0	1	1	0	3	0	3	1	1	0	1	3	3	2	1	0	0	1	1	1	0	2	3	1	3	1	0
EHD2	1.14	0	0	0	0	1	0	0	0	0	0	0	0	0	0	0	2	4	7	2	2	1	2	3	9	0	4	4	1	4	1	6	4	2	3	4	1	3	0	1	1	0	2	0	0	1	0	0	0
EHF	1.14	2	2	1	2	2	2	3	4	3	4	8	1	2	3	6	2	2	4	2	6	1	7	7	17	7	2	2	4	7	7	8	11	9	10	7	7	6	11	13	9	2	5	4	3	1	4	4	6
EIF6(GeneID:286811)	1.14	0	0	2	0	1	2	1	2	2	4	2	0	0	3	3	5	0	0	3	0	0	0	0	0	0	0	0	0	0	0	0	0	0	0	0	0	0	0	0	0	0	0	0	0	0	3	1	1
EMP2	1.14	2	0	2	4	1	1	3	0	0	0	0	0	0	2	1	1	2	1	1	2	2	2	3	1	0	0	0	0	1	0	0	0	2	0	0	1	1	3	0	1	7	8	2	1	2	5	3	2
ENTPD8	1.14	0	1	0	0	0	0	0	0	1	0	1	1	7	4	2	2	1	1	1	0	0	0	0	0	0	0	0	0	1	0	0	0	0	0	0	0	0	1	0	0	2	0	1	0	3	1	0	0
EXOC5	1.14	0	1	1	0	0	1	0	0	0	0	0	0	1	0	0	0	0	0	0	0	3	1	1	2	3	2	1	2	1	2	2	0	0	2	0	0	2	0	1	1	0	1	0	0	0	1	0	0
FAM20B	1.14	3	0	4	4	1	1	6	4	2	5	0	2	3	3	4	1	0	2	1	0	0	0	0	2	2	3	1	0	1	0	1	0	0	0	0	1	1	0	1	1	0	0	1	1	0	0	0	0
FANCC	1.14	0	1	0	0	2	5	0	1	1	0	0	0	1	0	1	1	2	0	1	2	4	5	2	3	4	7	6	3	6	4	2	3	8	2	1	6	1	1	2	1	0	0	0	0	0	0	0	0
FAR2	1.14	1	1	3	0	3	0	3	0	2	3	1	0	2	3	0	2	1	2	1	0	3	4	6	6	2	8	2	11	16	7	4	7	8	6	8	9	3	9	7	4	0	0	0	0	0	2	1	0
FBXO2	1.14	2	1	3	1	1	0	2	1	0	0	0	0	0	1	1	0	0	0	1	1	0	1	1	3	1	1	0	2	0	0	0	0	2	3	0	4	1	0	2	0	1	8	1	9	9	3	6	4
FBXW9	1.14	1	0	0	1	0	0	1	1	1	0	0	0	0	0	0	0	0	0	0	0	0	0	0	1	1	0	0	0	0	0	1	0	0	0	0	0	0	0	0	0	0	0	0	0	0	0	1	0
FNDC4	1.14	0	2	2	3	1	1	1	4	4	1	1	5	5	2	5	3	2	3	10	2	0	0	1	0	0	0	0	0	0	0	0	0	0	0	1	0	0	0	0	0	0	0	0	1	1	0	2	0
FTSJD2	1.14	2	5	8	8	3	3	4	0	0	0	0	0	10	7	9	7	5	2	0	1	1	5	0	2	0	0	0	0	1	0	3	1	1	2	3	0	1	1	1	0	1	1	0	0	0	0	2	1
FXYD3	1.14	2	1	0	3	2	4	4	2	4	5	1	3	4	5	1	3	3	3	3	0	1	1	1	0	1	0	2	0	0	1	0	0	0	0	2	1	0	1	0	0	1	0	1	1	1	0	0	2
GCK	1.14	1	0	0	0	0	0	1	2	0	1	0	2	0	1	1	5	1	0	0	1	1	4	3	1	2	6	0	3	4	3	2	0	1	1	3	1	1	3	1	1	1	2	1	0	0	1	0	0
GDPD1	1.14	0	0	0	0	0	0	0	0	1	3	0	0	1	0	1	1	2	0	1	0	2	5	4	6	4	6	4	5	5	4	1	3	5	2	2	5	4	2	3	2	0	4	4	2	0	5	3	3
GGH	1.14	2	5	0	0	0	0	0	9	5	6	5	1	5	2	1	3	7	3	0	0	3	10	6	5	1	5	4	2	5	2	2	2	3	0	2	1	1	2	1	3	1	1	1	2	2	2	3	1
GNG3	1.14	0	0	0	0	3	4	3	1	0	0	1	0	0	0	1	1	1	0	0	0	0	0	0	0	0	0	0	0	0	0	0	0	0	0	0	0	0	0	0	0	0	0	0	1	0	0	1	0
GORASP2	1.14	2	4	1	5	4	2	5	3	7	5	11	3	7	10	4	10	7	6	3	1	0	0	0	1	1	2	0	0	0	0	0	1	2	2	1	0	0	0	1	0	0	1	1	1	0	0	0	0
GOT1L1	1.14	6	4	0	1	1	2	2	5	1	3	2	7	3	3	3	3	0	3	1	3	0	0	2	0	0	2	1	1	0	2	0	2	0	1	0	1	0	0	5	0	6	4	11	7	6	5	2	3
GTSF1	1.14	0	0	6	4	8	11	2	3	7	3	7	4	9	2	5	5	3	2	7	7	5	1	2	3	4	1	3	5	0	1	3	3	2	1	2	4	3	2	1	4	4	5	9	1	3	3	5	3
HBQ1	1.14	4	4	0	3	0	1	3	6	8	6	3	6	5	6	3	6	3	4	12	6	0	0	1	0	0	0	0	0	0	0	0	0	0	0	0	0	0	0	0	0	0	0	0	1	0	0	0	0
HCCS	1.14	1	0	1	5	4	2	2	0	3	1	2	1	0	1	2	2	3	2	1	1	0	0	1	0	0	0	0	0	0	0	2	0	0	0	1	1	0	0	0	0	0	1	1	0	3	2	0	1
HIST1H1E	1.14	0	0	0	0	0	0	0	0	0	0	1	0	0	0	0	0	0	1	0	0	0	0	0	0	0	0	0	0	0	0	0	0	0	0	0	0	0	0	0	0	0	0	1	0	0	0	0	1
HIST1H1E	1.14	0	1	2	5	6	2	1	1	3	1	0	2	0	0	0	1	0	2	0	0	0	0	0	0	0	0	0	0	0	0	0	0	0	0	0	0	0	0	0	0	2	1	1	1	2	1	2	6
HNRNPU	1.14	2	3	4	1	6	3	1	1	2	6	7	3	0	1	2	3	3	2	0	0	0	0	0	0	0	0	0	0	0	0	0	0	0	0	0	0	0	0	0	0	0	0	0	0	0	0	0	0
HSDL2	1.14	2	2	5	7	3	1	1	3	1	1	3	0	2	0	3	1	0	1	1	0	0	4	1	1	1	1	3	2	3	3	2	1	2	1	1	4	1	2	2	1	0	0	1	0	0	2	0	0
IFITM5	1.14	1	2	0	1	1	0	1	0	0	1	0	2	3	2	4	6	2	0	8	1	0	0	0	0	0	0	0	0	0	0	0	0	0	0	0	0	0	0	0	0	0	1	0	0	0	1	0	1
IL-12R beta2	1.14	5	6	5	3	0	2	2	1	1	2	0	0	1	0	1	1	1	1	2	1	9	5	3	3	2	3	6	1	5	3	3	4	2	4	8	2	5	4	2	2	0	2	0	0	0	0	1	1
IL17RB	1.14	1	1	1	1	3	3	3	3	7	2	3	3	1	2	1	1	1	1	5	0	9	7	6	2	1	3	0	2	2	0	0	0	0	0	0	1	0	0	0	1	1	1	0	0	0	0	0	0
IL8	1.14	2	2	3	3	0	3	4	0	1	3	3	1	5	2	2	1	1	3	2	3	1	0	0	1	1	0	0	0	0	0	1	0	0	1	0	0	1	0	0	0	0	5	2	0	1	3	0	0
KIN	1.14	0	1	0	0	1	0	0	0	0	0	3	0	0	0	0	0	3	0	0	0	0	0	0	0	1	1	0	0	0	0	1	0	0	0	0	0	0	0	0	1	1	1	1	0	0	1	1	1
KLHL31	1.14	11	9	6	4	10	7	7	2	2	4	2	4	7	8	6	1	5	3	6	7	3	3	3	3	2	6	4	1	1	4	3	5	4	5	2	1	4	4	4	3	5	0	1	1	0	0	0	4
KPNA6	1.14	1	0	1	1	0	0	0	2	1	0	0	0	0	1	0	0	1	2	1	0	0	3	1	1	2	1	1	1	0	4	0	0	1	1	3	1	3	0	0	0	2	0	0	0	0	0	0	0
LCLAT1	1.14	1	2	1	0	5	0	1	2	1	1	1	1	2	2	3	0	0	0	0	0	5	3	4	12	11	5	7	6	3	2	6	7	5	3	1	8	6	3	6	6	1	0	1	0	2	2	3	1
LGALS4	1.14	1	0	0	0	0	0	0	1	1	2	0	1	1	1	1	0	0	1	0	0	0	1	0	0	1	0	1	1	0	1	0	0	0	0	0	0	0	0	0	1	2	4	1	4	2	3	0	0
LMAN2L	1.14	1	0	0	1	2	2	0	1	1	1	2	4	4	2	2	1	4	4	2	0	0	0	0	0	0	1	0	0	0	0	0	0	1	0	0	4	2	0	0	0	0	1	0	0	0	0	0	0
LOC614396	1.14	1	0	0	0	1	0	1	0	0	0	0	0	0	0	0	0	0	0	0	1	0	0	0	0	0	0	0	0	0	0	0	0	0	0	0	0	0	0	0	0	0	0	1	5	3	4	3	0
LOC786620	1.14	0	0	0	2	1	0	2	1	0	1	2	0	0	1	2	2	2	2	2	0	20	32	47	40	30	46	58	71	77	64	64	60	79	72	73	59	77	61	65	69	2	0	0	0	0	0	0	0
LSR	1.14	1	5	6	11	6	6	3	2	2	5	2	2	5	10	9	11	1	7	1	1	2	0	1	0	0	1	1	0	1	0	1	0	1	0	1	1	0	0	0	0	0	0	0	1	0	0	0	0
LTBP1	1.14	0	0	1	2	1	5	4	2	2	3	2	1	2	3	1	2	3	2	0	3	55	58	45	51	50	43	49	14	0	0	0	43	60	53	86	34	21	72	51	48	5	6	7	1	3	0	2	1
MACROD1	1.14	0	0	0	0	0	1	1	2	1	2	0	1	2	2	3	2	4	0	2	1	21	4	10	6	5	4	3	3	12	10	20	4	11	8	7	21	19	9	12	9	0	0	0	0	0	0	0	0
MCAM	1.14	1	1	0	3	2	1	1	2	3	7	3	5	4	1	0	0	0	1	3	1	1	0	1	3	0	0	0	0	0	1	0	0	0	0	0	0	0	0	0	0	0	1	0	1	1	0	0	0
ME3	1.14	1	2	3	2	4	1	2	5	2	3	8	0	1	3	0	4	5	5	9	2	51	30	22	14	27	34	32	39	20	16	22	21	20	25	17	35	29	13	35	27	2	2	3	2	7	2	7	5
MEIS1	1.14	3	0	2	5	3	2	6	0	4	9	3	2	11	9	4	6	3	7	4	3	39	19	10	10	5	1	7	7	5	6	11	17	5	7	8	8	11	6	5	7	2	5	2	1	3	7	6	6
MGC128049	1.14	8	3	0	0	0	0	0	0	0	0	1	0	0	0	0	0	0	1	0	0	0	0	0	0	0	0	0	2	1	0	0	0	0	0	0	1	0	1	0	0	0	0	0	0	0	1	0	0
MGC134150	1.14	6	0	2	2	1	3	3	4	6	4	2	1	0	0	1	0	0	1	0	2	0	0	0	1	0	1	0	0	0	0	0	0	0	0	0	0	0	0	0	0	1	0	0	0	0	0	1	3
MGC137030	1.14	6	2	5	3	2	3	1	2	4	4	5	2	3	2	2	1	0	3	1	1	0	1	1	1	0	0	0	3	0	2	1	1	2	2	0	1	1	0	0	2	3	3	6	3	2	2	3	4
MGC137055	1.14	1	0	4	1	1	0	0	0	1	2	6	0	3	5	4	2	2	0	0	2	0	0	0	0	0	0	0	0	0	0	0	0	0	0	0	0	0	0	0	0	1	1	4	1	1	0	1	6
MGC139355	1.14	3	9	6	4	4	4	9	4	4	2	2	2	1	3	4	1	5	3	8	6	0	2	4	0	2	3	2	2	2	1	1	0	2	1	0	0	0	0	2	0	3	2	0	1	0	0	1	0
MGC152585	1.14	2	3	0	1	2	3	1	8	1	2	2	3	3	4	5	2	1	8	2	1	1	1	2	3	1	2	5	0	2	2	0	0	1	0	0	2	1	0	0	2	1	0	0	1	1	1	1	1
MGC155141	1.14	2	4	3	1	1	4	1	0	4	4	4	5	4	5	1	6	3	0	2	0	0	0	1	0	0	0	0	0	0	0	0	0	0	0	0	0	0	0	2	1	1	2	2	0	4	1	0	2
MIA	1.14	0	1	0	0	0	1	0	1	1	0	0	1	1	0	0	0	0	0	1	1	0	0	0	0	0	0	0	0	0	0	0	0	0	0	0	0	0	0	0	0	0	0	0	0	0	0	0	1
MOBKL2B	1.14	3	2	4	5	7	3	1	2	1	3	4	5	5	2	1	2	3	3	3	0	24	17	0	0	4	14	16	17	16	6	15	9	12	24	7	9	14	11	17	13	2	0	2	1	0	4	2	3
MORN2	1.14	2	0	0	0	0	1	0	0	3	1	2	1	1	0	0	0	0	1	1	0	0	0	1	0	0	1	0	0	0	1	2	0	0	0	0	1	0	0	1	0	0	1	2	6	6	6	7	4
MORN3	1.14	0	3	0	1	2	5	3	5	0	0	0	0	0	4	1	3	0	0	0	2	1	1	0	1	0	0	0	0	0	0	0	1	0	1	0	0	0	0	0	0	0	0	0	0	1	0	0	0
MRPL23	1.14	4	5	0	0	4	2	6	0	4	7	7	2	4	0	0	2	0	0	0	0	0	0	0	0	0	0	0	0	0	0	0	0	0	0	0	0	0	0	0	0	2	0	2	1	2	1	3	1
MRPL50	1.14	2	3	2	4	0	2	0	2	0	0	1	0	0	1	0	0	0	0	2	1	0	0	0	0	0	0	0	1	0	0	0	0	0	0	0	1	0	0	0	0	0	3	1	0	2	2	0	0
MRRF	1.14	0	1	0	1	0	1	0	0	0	2	0	0	0	0	0	0	0	0	0	0	1	0	2	4	1	4	2	0	1	2	1	1	1	0	0	0	0	2	0	1	0	1	1	0	0	2	1	3
MTUS1	1.14	4	2	5	4	5	7	4	7	8	4	8	2	5	1	9	2	6	2	2	4	15	7	8	4	10	5	12	11	8	9	4	4	5	14	7	10	8	10	12	5	1	2	5	0	1	2	0	5
NAT10	1.14	0	0	0	0	0	0	0	0	1	0	1	0	1	0	0	0	0	0	0	0	1	2	0	1	0	0	2	1	0	1	0	1	0	0	1	0	2	2	0	0	0	1	0	0	1	1	0	1
NDRG4	1.14	8	8	5	3	6	2	2	6	8	3	1	0	2	1	1	2	2	2	2	4	6	1	3	1	1	1	6	6	3	4	1	3	1	2	0	0	0	0	1	0	0	1	0	0	0	0	0	0
NFIA	1.14	4	0	3	7	5	2	6	3	14	6	5	2	3	5	3	6	1	5	7	12	58	71	66	49	44	47	53	63	64	51	37	42	44	40	43	27	22	28	44	43	1	2	1	0	1	2	0	4
NKG2A	1.14	1	0	3	0	1	5	2	4	0	1	3	0	3	2	1	3	1	0	0	3	2	2	0	0	0	1	0	2	2	0	1	0	2	3	0	3	0	1	0	0	2	0	2	2	2	3	7	1
NPR2	1.14	2	6	2	3	1	1	5	6	6	4	10	7	12	8	5	6	3	3	7	1	2	1	1	3	3	2	2	4	0	2	2	1	3	2	3	1	2	1	4	0	1	0	1	4	1	0	0	1
PBLD	1.14	0	1	0	0	0	0	0	0	1	0	0	1	1	2	0	0	2	3	3	4	10	7	7	3	1	2	3	2	4	4	4	4	2	0	1	4	0	1	1	0	5	4	3	1	1	4	2	5
PDHX	1.14	0	0	1	1	1	0	0	1	2	3	0	0	0	4	0	1	0	1	1	0	2	1	3	1	2	3	3	4	4	1	1	0	1	5	3	2	2	2	3	3	0	1	2	1	0	0	0	1
PHF20L1	1.14	0	0	0	1	0	2	2	2	1	1	3	2	1	2	0	3	5	4	4	1	0	1	1	0	1	0	1	1	0	1	0	0	0	0	0	1	2	0	1	0	0	0	0	1	4	0	0	0
PIGF	1.14	4	2	0	0	2	0	2	1	1	3	0	0	0	0	0	1	0	1	1	0	0	2	1	3	2	0	0	2	2	2	1	1	0	0	0	0	0	0	0	1	1	0	0	3	0	2	1	1
PIK3R6	1.14	0	0	0	1	0	1	0	1	1	0	3	0	4	3	3	6	4	1	1	3	7	10	13	11	6	7	4	2	5	4	3	6	1	2	3	3	5	2	0	2	2	2	1	2	0	0	1	0
PNPLA1	1.14	0	1	2	5	4	3	1	0	2	3	3	4	3	2	1	2	2	2	1	1	1	12	9	6	9	4	1	5	16	6	7	1	4	9	12	11	9	6	13	4	1	2	1	2	4	4	3	2
POFUT1	1.14	0	3	0	2	1	1	0	0	2	0	0	1	0	0	1	0	0	0	1	0	0	0	1	1	3	0	0	1	1	1	1	2	0	1	3	4	3	1	2	3	1	1	3	1	1	2	2	3
PPP1R13L	1.14	4	2	1	0	1	1	0	0	0	0	0	0	1	0	0	1	1	0	0	1	0	3	5	2	5	2	2	1	0	4	1	2	4	0	1	3	4	2	1	4	1	1	1	2	2	1	2	0
PPP1R3B	1.14	7	2	1	4	4	3	5	9	4	11	9	9	8	3	4	8	5	2	1	0	0	0	0	0	0	0	0	0	0	0	2	1	1	0	0	0	0	0	0	0	0	1	0	0	0	0	3	0
PPP2R3A	1.14	1	2	4	1	2	4	4	2	2	2	3	0	0	0	0	0	0	2	2	3	13	28	28	11	14	29	19	16	17	21	10	29	7	25	9	26	21	14	11	4	0	0	0	0	1	0	0	0
PRPF39	1.14	1	0	1	0	0	1	0	0	1	1	0	0	0	1	0	0	0	1	0	0	1	1	1	1	0	0	0	0	1	0	0	0	1	2	1	2	0	0	1	0	1	0	0	0	1	1	0	0
PTGDR	1.14	2	4	2	1	6	3	5	5	9	5	2	2	1	5	6	6	1	4	13	3	2	1	2	4	4	1	2	4	0	4	1	5	1	0	0	2	2	1	2	1	3	4	4	10	5	1	10	4
RAB6B	1.14	4	1	4	2	4	4	1	4	4	2	3	2	1	3	6	3	5	5	8	8	10	8	5	2	4	12	8	6	1	1	1	1	5	11	13	9	5	2	2	1	1	0	0	0	0	1	0	0
RAD51	1.14	1	1	0	0	0	4	0	1	0	0	0	1	1	0	1	2	2	1	0	1	0	2	2	0	2	0	2	1	0	2	1	0	0	0	1	0	0	1	0	0	0	0	1	0	0	0	0	1
REV1	1.14	0	0	0	0	0	0	0	0	0	0	0	0	0	0	0	1	0	1	0	0	0	0	0	0	0	0	0	0	0	0	0	0	0	0	0	1	0	0	0	0	1	0	0	0	0	1	0	1
RNF182	1.14	5	5	3	3	5	6	2	4	2	4	5	3	3	0	3	0	6	7	4	3	0	1	0	0	0	0	0	0	0	0	0	0	0	0	0	1	0	1	1	0	5	8	4	6	5	2	3	1
RNF216	1.14	7	5	7	7	8	4	8	5	4	4	6	2	4	4	6	6	3	1	7	2	0	3	6	0	2	2	2	0	2	1	1	0	3	3	5	5	8	3	0	0	0	0	1	1	0	1	2	0
SDC1	1.14	3	0	3	4	8	2	2	0	0	0	3	2	1	5	8	5	5	1	3	0	3	8	11	6	5	1	0	2	1	0	2	1	4	1	1	1	0	1	1	0	0	2	0	0	3	1	0	2
SELE	1.14	4	3	0	5	7	6	5	4	4	6	3	6	9	10	6	4	2	2	6	3	3	2	0	1	2	2	2	4	4	2	0	3	2	1	1	0	1	1	6	4	3	4	5	3	3	3	0	2
SERPINB6	1.14	0	0	0	0	0	0	0	0	0	0	0	0	1	3	0	0	0	1	1	0	0	0	0	0	0	0	1	1	1	0	0	1	2	2	0	0	3	1	0	0	0	0	0	4	3	4	1	2
SLC22A18	1.14	1	3	1	1	3	0	2	3	2	1	2	1	1	1	0	1	0	0	0	0	0	0	1	0	0	1	0	0	0	0	0	0	1	1	2	2	1	1	1	0	0	2	6	1	2	1	2	1
SLC39A9	1.14	1	0	1	0	0	0	1	0	0	0	1	1	0	0	0	0	0	0	0	0	2	2	1	1	0	3	5	0	2	0	1	1	2	1	0	0	2	1	2	0	0	1	0	1	3	2	4	4
SLC44A4	1.14	0	1	0	0	0	0	0	0	0	0	0	0	0	0	0	1	0	0	1	1	0	1	2	2	2	3	0	1	2	3	1	3	4	1	3	3	1	0	0	0	0	0	1	0	0	1	1	2
SMARCD1	1.14	3	2	2	1	2	6	2	3	1	2	1	0	1	1	5	1	1	0	0	0	0	0	0	1	0	0	0	0	0	0	0	1	0	0	1	1	0	0	0	1	1	0	0	0	0	0	0	0
SMCR7	1.14	0	0	0	0	0	1	0	0	0	0	2	0	0	0	0	0	0	0	0	0	0	0	0	1	0	0	0	0	0	0	0	0	0	0	0	0	0	0	0	0	0	0	0	0	0	0	0	0
SPON1	1.14	6	2	4	5	5	2	5	8	0	9	5	1	2	5	8	2	3	3	9	7	108	69	66	58	48	51	36	51	53	57	49	36	70	75	43	50	54	46	18	2	1	0	1	1	1	0	1	0
SSB	1.14	6	5	6	5	6	9	4	3	8	2	2	3	2	4	5	2	3	4	3	2	0	0	0	0	0	0	0	0	0	0	0	0	0	0	1	1	1	0	0	0	0	0	0	0	0	1	0	0
SV2B	1.14	5	9	1	5	6	2	2	5	3	9	7	4	2	14	2	2	4	5	6	4	80	39	45	21	31	30	47	54	32	43	18	30	33	33	29	39	52	32	16	17	4	4	0	3	5	3	3	2
SYNC	1.14	1	1	5	2	7	10	6	10	9	14	3	2	0	3	3	0	0	4	3	3	3	5	6	1	1	1	1	0	1	0	0	0	0	1	2	0	0	0	0	0	0	0	0	1	2	0	0	0
TCEB3	1.14	1	0	0	1	0	0	1	0	1	0	0	0	0	0	0	1	0	0	0	1	0	0	0	0	0	0	0	1	0	0	0	0	0	0	0	0	0	0	0	1	0	0	1	0	0	0	0	0
TGM3	1.14	4	3	2	3	3	2	8	3	0	3	3	1	1	2	6	4	2	5	4	1	2	5	13	11	7	6	4	15	6	9	8	5	13	8	6	1	6	10	3	9	4	7	3	6	6	2	2	2
TLR7	1.14	3	4	2	1	1	1	0	1	0	3	0	2	3	7	2	3	1	3	3	1	2	0	0	2	1	3	2	1	0	3	3	0	2	3	6	4	3	1	3	3	2	0	2	3	1	2	0	1
TMEM100	1.14	3	5	7	0	3	2	1	0	2	1	2	3	5	2	2	7	1	5	2	3	1	0	0	0	2	1	1	0	0	0	0	0	0	0	0	0	2	0	2	1	2	1	2	4	2	5	3	6
TMEM136	1.14	0	3	2	6	1	1	7	2	4	4	5	3	5	13	6	7	8	12	15	10	4	3	4	3	5	4	1	3	3	2	0	1	4	3	3	0	1	0	3	3	4	1	5	1	1	6	7	11
TMEM18	1.14	0	3	3	1	3	1	1	4	0	1	0	0	0	1	2	0	1	0	1	1	0	0	0	1	0	0	0	0	0	0	0	0	0	0	0	0	0	0	0	0	0	0	0	1	0	0	0	0
TMEM68	1.14	1	1	0	0	0	0	0	0	0	0	0	2	1	0	0	1	0	1	0	0	1	0	2	0	1	0	0	0	1	2	1	0	1	0	0	3	1	0	1	1	0	5	0	3	0	5	2	1
TMEM77	1.14	0	0	0	0	0	0	0	0	0	0	0	0	1	0	0	0	1	0	0	0	0	1	0	1	2	0	1	1	0	2	2	1	1	0	0	0	0	1	1	0	0	0	0	2	1	3	2	0
TMOD1	1.14	1	1	0	1	0	0	4	2	0	0	0	1	2	1	3	3	4	3	3	1	19	13	10	5	9	16	10	14	11	11	22	9	9	8	13	21	24	20	2	4	0	1	0	0	0	1	0	0
TNFAIP8L1	1.14	2	1	1	4	5	5	2	3	9	9	7	5	8	16	6	3	7	3	2	1	1	0	0	0	1	1	1	0	0	0	0	0	0	1	2	1	0	0	1	0	0	2	1	0	0	0	0	1
TP53I3	1.14	1	2	4	6	4	3	4	2	3	0	0	2	2	5	0	0	1	0	1	2	0	0	0	0	0	0	0	0	0	1	0	0	0	0	0	0	0	0	0	0	0	0	0	1	0	0	0	0
TRIM25	1.14	4	1	1	7	2	0	1	1	4	2	0	2	2	2	1	3	1	0	0	0	1	0	1	0	0	1	0	0	0	2	0	2	0	0	1	0	1	1	0	0	0	0	0	0	2	0	0	1
TUBA3E	1.14	7	2	4	9	4	6	7	6	1	0	7	4	3	2	2	1	1	0	0	0	0	0	0	0	0	0	0	0	0	0	0	0	0	0	0	1	0	0	0	0	0	0	0	0	0	0	1	0
TUSC3	1.14	0	0	2	0	0	0	4	0	1	2	2	1	1	3	1	0	0	1	1	0	10	4	0	2	5	3	1	6	9	4	8	1	4	2	6	4	5	3	1	4	0	0	0	2	1	0	2	1
WNK2	1.14	4	1	3	4	4	7	4	0	2	1	1	5	2	0	3	2	3	3	7	0	1	2	1	0	0	2	3	2	6	4	3	5	4	3	6	8	3	12	3	1	2	2	5	6	3	5	7	4
YES1	1.14	3	4	6	4	3	9	5	1	3	4	5	2	3	3	16	7	6	11	5	0	23	25	10	12	12	18	14	14	10	15	11	11	10	11	17	13	10	12	12	19	4	10	6	0	1	0	1	0
ZBTB5	1.14	0	1	1	1	1	2	2	8	2	3	1	0	4	4	1	0	0	2	3	0	0	1	2	4	2	0	1	4	0	0	4	0	0	0	1	1	0	0	1	1	0	1	0	0	0	0	0	1
ZNF12	1.14	2	4	8	3	2	5	2	4	4	4	2	0	1	0	0	1	0	0	0	0	0	0	0	0	0	0	0	0	0	0	0	0	0	0	0	0	0	0	0	0	0	0	0	0	0	0	0	2
ZNF2	1.14	2	4	1	1	2	2	2	5	4	6	2	1	1	1	0	0	3	1	1	0	0	0	1	0	0	0	0	0	0	0	0	0	0	0	0	1	0	0	0	0	2	1	0	0	0	1	0	0
ZNF3	1.14	0	0	0	0	0	0	0	0	0	0	0	0	4	1	0	1	1	1	1	1	0	0	0	0	0	0	0	0	0	0	0	0	0	0	0	0	0	0	1	0	0	2	3	4	0	0	1	0
ZNF382	1.14	0	1	0	0	0	1	2	0	0	3	1	1	2	2	1	0	0	1	0	0	0	1	1	1	0	0	0	0	0	2	1	0	0	1	1	1	0	1	2	1	0	0	0	0	1	0	0	0
ZNF432	1.14	0	3	0	1	3	0	0	1	0	0	1	1	0	0	1	3	0	4	3	1	0	0	1	0	0	0	1	0	1	1	0	0	0	0	2	0	0	0	0	0	0	1	1	0	1	0	0	0
ZNF484	1.14	1	0	0	0	2	0	2	2	3	1	1	1	0	1	1	0	0	0	0	1	0	0	0	1	0	0	0	0	0	0	0	0	1	0	0	0	0	1	0	1	1	2	2	3	1	0	2	0
ZNF577	1.14	0	3	0	0	0	1	1	0	1	2	2	1	2	0	0	0	0	0	0	0	0	1	2	2	0	0	3	0	1	0	0	0	1	0	0	0	0	2	1	0	0	0	0	1	1	0	1	1
ZNF689	1.14	0	0	0	1	0	0	2	0	0	0	0	1	2	0	0	0	0	0	1	0	0	0	0	0	0	0	0	0	1	0	0	0	0	0	0	0	0	0	0	1	0	0	0	0	0	0	1	0
ZNF692	1.14	1	3	1	2	2	0	1	2	3	7	7	1	9	5	2	3	5	2	0	1	0	0	0	0	0	0	0	0	0	0	0	0	0	0	1	0	0	1	0	0	0	0	0	0	1	0	1	0
ZNF75A	1.14	0	1	0	0	1	1	0	0	0	3	0	4	2	1	1	6	0	2	2	0	1	0	1	0	0	1	0	0	0	0	1	0	0	1	0	0	0	3	1	0	3	0	3	2	2	2	3	1
[truncated: 12 more columns]

## Sheet: C1_silent
Gene_name	Gene expression (TPM)	Window1	Window2	Window3	Window4	Window5	Window6	Window7	Window8	Window9	Window10	Window11	Window12	Window13	Window14	Window15	Window16	Window17	Window18	Window19	Window20	Window21	Window22	Window23	Window24	Window25	Window26	Window27	Window28	Window29	Window30	Window31	Window32	Window33	Window34	Window35	Window36	Window37	Window38	Window39	Window40	Window41	Window42	Window43	Window44	Window45	Window46	Window47	Window48
155 kda myosin light chain kinase homolog	0	0	0	0	0	0	0	0	0	0	0	0	0	0	0	0	4	3	5	1	0	0	1	5	5	4	6	9	2	3	1	2	1	2	8	7	2	3	1	3	0	5	3	1	0	7	3	6	9
618187,785314,CYP3A5,CYP3A4	0	6	1	4	3	2	4	1	0	1	3	5	2	4	6	5	5	3	6	4	7	9	9	14	20	17	5	4	9	12	12	6	6	4	14	19	10	13	8	12	16	5	7	2	0	5	6	6	6
ABCA4	0	6	6	1	5	5	4	2	2	2	3	3	4	0	9	3	1	2	1	2	1	13	10	19	9	13	17	18	21	25	33	20	20	15	14	20	15	12	24	20	14	4	4	2	0	2	2	4	0
ABCA9	0	4	8	4	0	5	7	0	1	0	2	1	2	1	5	5	1	4	1	3	4	7	6	6	5	3	6	7	9	7	3	7	6	1	3	7	3	3	1	5	4	1	2	2	1	1	0	2	3
ACAD9	0	1	0	0	3	0	1	3	2	4	2	2	4	6	4	5	1	4	4	4	2	1	2	0	0	0	0	0	0	0	0	0	0	0	0	0	3	2	2	0	1	0	0	1	0	1	3	7	7
ACAP1	0	0	0	0	0	0	1	0	0	0	0	0	0	1	0	0	1	1	0	0	0	0	0	0	1	0	0	0	0	0	0	0	0	0	0	0	0	0	0	1	0	0	0	1	0	1	1	5	1
ACAP2	0	1	1	1	1	1	1	1	1	0	0	2	1	2	1	2	0	1	0	0	0	2	3	2	3	1	4	5	2	10	4	1	3	1	3	3	3	4	4	2	0	0	0	0	0	0	0	1	1
acca	0	1	0	1	0	0	0	0	0	1	1	1	0	0	0	1	1	0	0	0	0	57	43	48	30	20	14	9	7	8	8	11	8	15	11	10	2	1	2	8	2	0	0	0	0	0	0	0	2
ACHE	0	4	9	5	4	4	2	3	3	2	5	4	2	6	8	1	8	7	0	3	1	0	0	0	1	0	0	0	0	0	0	0	0	0	0	0	0	0	0	0	0	0	0	0	0	0	0	0	0
ACN9	0	0	1	7	6	1	5	5	6	1	4	1	6	2	7	8	3	10	4	4	1	3	9	9	4	4	1	1	3	3	4	2	9	5	4	1	2	4	3	8	1	0	0	1	0	0	4	0	0
ACOT8	0	1	0	0	2	2	1	1	5	3	3	2	3	2	0	4	3	4	4	4	0	0	1	0	0	0	1	0	1	0	0	0	2	0	1	0	0	0	1	1	0	0	0	0	1	3	0	1	4
ACTG2	0	0	1	0	0	1	1	0	0	0	1	0	0	3	1	0	2	0	0	0	0	0	3	4	4	6	5	5	8	12	6	12	5	7	4	1	5	6	4	5	1	3	1	8	3	1	1	1	4
ACTL7A	0	3	2	8	1	6	3	3	1	4	4	2	2	6	2	0	3	1	0	0	0	0	0	0	0	0	0	0	0	1	0	0	0	0	0	0	0	0	0	0	0	0	0	2	0	0	0	0	0
ACTR8	0	5	3	5	3	3	8	5	7	8	2	1	0	0	0	0	2	0	0	0	1	0	1	0	1	0	0	0	0	0	0	0	1	1	0	0	0	0	1	0	0	0	0	0	0	0	4	0	0
ADAM32	0	3	2	2	0	1	0	0	1	0	1	1	0	0	1	1	0	1	2	2	1	28	27	15	34	33	33	24	25	30	23	32	25	51	21	35	14	36	41	23	35	3	1	4	0	3	1	4	5
ADAMTS1	0	2	3	2	2	1	2	1	2	0	0	2	0	0	2	1	0	3	7	5	2	1	0	0	3	1	2	2	0	3	0	0	0	1	1	2	0	0	1	1	0	0	0	1	1	2	0	1	2
ADAP1	0	0	0	1	2	0	0	0	0	1	1	2	5	1	0	1	0	1	0	2	0	2	0	0	1	1	0	2	0	1	1	0	0	0	0	0	1	1	0	0	0	0	0	0	0	0	0	0	0
ADAT1	0	0	0	1	0	0	0	1	0	0	0	0	1	1	0	0	0	1	0	1	0	0	1	0	0	0	0	0	0	0	2	2	1	0	1	0	0	1	0	0	0	0	1	1	0	1	0	2	0
ADSSL1	0	0	0	0	0	0	0	0	0	0	1	1	0	0	0	0	0	1	0	1	1	1	0	2	0	0	1	0	0	0	0	2	0	0	0	0	0	1	0	0	0	4	6	1	6	6	0	2	0
Ago3	0	1	0	0	0	0	1	0	0	1	0	0	0	0	0	0	0	0	2	1	0	4	5	0	3	1	6	1	2	3	3	1	0	5	2	2	3	2	5	4	5	0	0	0	1	2	0	1	1
AGPAT3	0	0	0	0	0	0	0	0	0	0	0	0	0	0	0	0	0	1	0	0	1	0	0	0	0	0	0	0	0	0	0	1	0	0	1	1	0	0	0	0	0	0	0	0	0	0	0	0	0
AIF1L	0	4	2	0	3	5	3	2	1	5	3	4	2	1	5	4	3	7	6	5	5	20	20	10	4	11	23	8	15	10	15	17	16	7	12	15	10	31	28	13	26	1	0	0	0	0	1	0	0
AKAP8L	0	0	1	3	1	5	1	0	0	0	0	0	0	0	0	0	1	1	0	0	0	0	1	1	0	1	0	0	1	0	0	0	0	0	5	0	0	0	1	1	1	0	0	0	0	0	0	1	0
AKIP1	0	6	3	7	1	5	3	1	3	4	6	5	7	13	4	7	10	5	7	2	2	0	0	0	0	0	0	0	0	0	0	0	0	0	0	0	0	0	1	0	0	0	0	1	2	1	1	4	3
AKT1	0	0	0	0	0	0	0	0	0	0	0	0	0	0	0	1	0	0	0	0	0	0	0	0	0	0	0	0	0	0	0	0	0	0	0	0	0	0	0	0	0	0	0	0	1	0	1	0	0
AKTIP	0	2	2	1	1	2	8	4	2	7	1	2	2	0	0	0	4	8	3	4	2	1	0	0	0	0	0	0	0	1	1	1	0	1	1	0	0	0	0	0	0	0	0	0	0	0	0	0	0
ALDH6A1	0	0	2	0	1	0	0	0	0	0	0	0	0	0	1	0	1	0	0	0	0	0	0	1	0	0	0	0	0	0	0	0	1	0	0	0	0	0	0	0	0	0	0	3	0	0	1	0	2
ALG6	0	2	4	5	2	0	6	5	2	4	7	10	7	1	5	4	1	3	3	4	4	1	0	6	1	1	2	2	2	2	0	1	0	0	0	1	1	2	1	0	1	1	0	0	0	1	0	0	0
ANGPT2	0	0	0	1	1	0	0	1	1	1	0	2	2	0	2	0	0	0	0	0	2	7	7	5	1	1	1	0	0	1	1	0	1	1	1	1	1	2	1	1	0	1	2	3	0	1	1	0	0
ANGPT4	0	2	1	6	5	5	4	6	4	5	5	3	4	3	6	4	6	3	2	4	2	7	7	3	3	3	6	5	3	3	5	5	3	8	7	5	3	6	1	2	5	0	3	4	0	3	3	3	0
ANKRD39	0	3	3	3	0	5	2	1	7	1	1	0	4	6	0	1	1	3	1	2	1	0	1	0	0	0	0	0	0	0	0	0	0	0	0	0	0	0	0	0	0	0	0	0	0	0	1	0	0
ANKS4B	0	5	4	2	4	7	1	1	2	5	2	7	4	0	0	0	0	1	3	5	3	2	3	1	1	2	4	0	0	3	2	0	5	1	3	1	4	1	1	4	3	3	5	6	4	3	0	0	2
ANPEP	0	4	4	1	2	8	10	6	10	10	1	2	3	5	2	1	1	4	8	6	4	3	1	1	1	0	1	4	2	1	1	3	0	2	3	4	5	2	3	7	3	4	1	8	8	0	0	5	1
ANXA11	0	2	1	0	0	0	0	0	0	1	0	0	4	1	3	2	4	5	4	0	0	0	2	2	2	0	1	0	0	0	3	0	1	0	0	1	1	0	0	1	0	0	0	0	0	1	0	0	0
ANXA13	0	2	1	1	2	2	2	1	2	1	4	3	2	7	3	4	3	5	1	6	2	6	5	4	7	8	1	4	1	1	1	3	3	4	2	1	4	1	4	5	5	5	7	2	5	5	4	1	3
AOF2	0	1	1	1	1	2	1	3	2	5	1	1	1	1	0	4	2	10	3	3	2	1	1	6	2	1	1	4	0	4	0	1	1	2	1	4	2	1	1	1	0	0	0	0	0	0	0	0	1
AP3D1	0	0	0	0	0	0	0	0	0	0	0	2	0	2	0	0	4	2	0	2	1	0	1	0	0	1	0	1	0	0	1	0	1	0	0	1	2	0	2	0	0	0	0	0	0	0	0	0	0
APOA4	0	0	5	0	6	4	1	0	0	0	0	2	0	4	0	1	1	3	1	3	2	0	0	0	1	2	0	0	0	0	2	0	0	1	0	0	0	0	1	0	0	2	2	3	1	5	1	5	6
APRT	0	1	0	0	0	0	0	0	0	0	0	0	0	0	0	1	0	0	0	0	0	0	0	0	0	0	0	0	1	0	0	0	0	0	0	0	0	0	0	1	0	0	0	0	0	0	0	0	0
AQP11	0	1	0	1	4	1	0	2	0	0	0	4	5	8	4	3	5	6	3	5	1	2	4	1	2	3	3	3	3	0	0	0	1	1	0	0	0	1	0	0	0	0	0	0	1	0	0	0	0
ARHGAP29	0	2	4	5	1	4	7	4	5	7	10	7	9	9	3	7	8	7	3	8	8	25	25	9	14	4	8	11	11	8	14	6	13	10	12	13	9	11	16	7	13	1	1	1	2	2	1	5	3
ARL11	0	3	0	2	3	2	1	0	0	1	1	1	1	0	1	1	0	1	2	0	0	0	0	0	0	0	0	0	0	0	0	0	0	0	0	0	0	0	0	0	0	0	1	0	0	0	0	2	1
ARL8B	0	5	6	2	7	3	8	1	3	4	7	6	2	6	5	6	5	1	6	5	4	1	0	3	0	3	2	4	2	0	0	6	0	1	0	0	1	3	0	0	0	0	0	1	0	1	3	3	1
ARMC9	0	0	1	0	0	0	2	1	2	0	1	1	2	1	0	1	0	1	1	3	0	11	5	10	11	10	16	14	21	25	12	10	26	19	33	27	30	17	22	25	20	1	0	3	3	0	4	2	3
ART3	0	6	1	3	3	0	2	1	2	2	2	6	0	1	5	7	5	0	5	2	1	15	13	7	9	10	16	14	13	8	4	20	15	24	17	11	17	33	23	29	31	1	4	2	2	0	4	2	2
ASGR2	0	1	4	7	12	4	3	5	7	1	3	0	3	1	5	0	0	0	3	1	2	0	0	0	1	0	2	2	0	0	1	4	3	3	0	0	3	1	3	3	0	4	5	3	3	1	2	4	5
ATF2	0	0	0	1	1	0	5	1	1	1	2	2	2	1	5	1	2	0	1	1	0	2	1	3	1	1	2	0	2	1	0	0	1	1	0	5	2	3	2	1	0	1	1	2	2	1	1	0	1
ATG7	0	0	0	0	0	0	0	0	0	0	0	0	1	0	0	0	0	2	0	0	0	0	2	0	0	1	1	5	1	0	1	2	3	0	0	1	0	0	1	0	1	0	0	0	0	0	0	0	0
ATP5C1	0	0	1	1	0	2	0	0	0	0	0	0	0	1	0	2	0	1	1	0	0	0	0	0	0	0	1	3	0	0	0	1	0	1	0	0	0	0	0	0	0	1	1	0	1	0	0	0	0
ATP6V0B	0	1	0	0	1	0	0	0	0	0	0	0	0	0	1	0	1	0	1	0	1	0	0	0	0	0	0	0	0	0	0	0	0	0	0	1	0	0	0	0	0	0	1	0	0	0	0	2	0
ATP6V0D1	0	2	1	2	0	0	2	1	1	2	3	0	4	3	1	2	0	0	0	0	0	1	2	0	1	1	0	0	0	0	0	0	0	1	0	0	0	0	1	0	2	2	0	3	3	6	3	0	8
ATP6V0D2	0	5	0	0	1	2	2	3	2	4	1	6	11	2	5	9	4	5	1	3	6	22	11	19	16	10	9	6	1	6	5	5	6	10	4	5	5	8	10	6	8	2	5	6	2	5	2	0	2
ATP6V1C2	0	1	2	0	0	1	0	0	0	0	0	2	0	0	3	6	3	4	5	16	9	23	22	12	11	6	6	14	10	15	11	9	11	7	7	5	2	1	2	0	0	1	0	0	1	0	0	0	1
ATP8B3	0	1	0	0	0	0	1	1	0	2	1	0	1	0	2	0	1	1	5	0	1	1	2	2	0	1	1	1	0	0	0	0	3	1	1	5	3	1	0	1	1	1	8	10	7	1	6	8	5
ATRN	0	0	0	0	0	0	0	0	0	0	0	0	0	0	2	0	0	0	1	0	1	1	2	0	1	2	2	2	2	2	3	2	3	7	3	1	3	6	4	4	4	1	0	0	0	1	0	0	0
B3GALNT1	0	8	2	4	4	4	4	4	2	3	1	1	3	1	2	2	0	1	4	4	1	1	0	1	1	0	0	1	0	2	1	2	0	0	0	1	1	1	1	1	0	3	2	1	2	0	4	3	1
B3GALNT2	0	0	3	4	1	5	2	7	2	9	8	1	2	4	1	4	0	5	5	4	3	15	5	11	7	1	2	2	4	5	7	2	1	7	9	4	1	4	0	0	1	0	0	0	0	0	0	1	0
B3GNT9	0	1	2	0	0	0	1	1	1	1	1	1	1	0	1	1	1	0	0	0	0	1	0	0	0	0	0	0	0	0	0	0	0	1	1	0	0	0	0	0	0	1	0	1	1	1	0	5	1
BAX	0	1	2	0	0	1	1	0	0	1	0	0	1	1	2	1	2	0	0	3	0	0	0	0	0	0	0	0	0	0	0	0	0	0	0	0	0	0	0	0	0	0	2	0	0	0	0	0	0
BAZ2B	0	1	2	3	6	3	7	4	4	3	5	1	4	2	7	2	8	6	4	5	9	96	31	42	53	54	38	41	48	50	41	36	16	40	28	30	40	28	38	42	40	4	2	4	1	2	3	1	4
BC126759	0	3	0	3	8	5	6	3	5	3	2	6	2	3	1	0	2	1	0	0	1	0	0	0	0	0	0	0	0	0	0	0	0	0	0	0	1	0	0	0	0	0	1	0	0	1	0	3	0
BCAR1	0	13	4	0	5	2	5	8	12	3	12	6	4	3	2	0	1	0	1	6	3	1	1	0	1	3	3	1	0	0	3	0	0	1	1	0	4	2	0	1	0	1	1	1	0	0	2	2	4
BCAR3	0	0	0	0	0	0	0	0	1	0	4	1	3	2	2	1	1	3	3	0	3	9	10	14	0	0	0	0	0	0	0	0	12	11	12	5	9	7	5	10	13	3	2	3	1	1	0	0	2
BCL2A1	0	0	0	1	1	0	2	0	0	0	1	1	0	0	0	1	1	1	0	1	3	0	0	0	1	0	0	0	0	1	0	0	0	0	0	0	0	0	0	0	0	0	0	1	3	0	1	0	0
BCL2L2	0	1	0	1	1	1	0	0	1	3	0	1	1	1	0	1	1	0	0	0	0	0	1	0	1	1	0	0	1	0	1	1	0	0	0	0	0	0	1	0	0	4	2	3	2	0	1	0	0
BDH1	0	3	0	3	4	6	8	5	6	6	4	3	7	6	0	1	2	2	1	0	2	5	4	4	3	1	2	1	0	3	4	1	3	1	1	1	1	2	6	1	1	1	0	0	0	3	1	0	0
beta-ADK2	0	0	1	0	0	1	1	0	1	1	0	4	4	2	1	3	1	1	1	2	7	9	22	13	24	20	19	37	42	29	22	17	20	11	12	16	17	10	11	5	9	1	1	1	0	0	1	1	2
BID	0	1	5	3	2	4	3	1	3	6	3	1	7	7	4	6	3	0	1	1	0	0	0	0	0	0	0	0	0	0	1	0	0	0	0	0	0	0	0	0	0	0	0	0	1	0	0	0	1
BID	0	0	0	0	0	0	3	0	0	2	0	0	1	0	1	0	0	1	1	0	0	0	1	0	0	0	0	1	0	0	0	2	0	1	0	0	0	0	0	0	1	0	0	0	1	0	0	2	0
BMF	0	2	2	0	2	2	3	3	3	1	0	0	0	0	5	1	4	0	1	0	0	0	1	0	0	1	1	0	1	0	1	0	0	1	0	1	1	0	2	0	0	0	2	1	3	1	3	1	2
BNIP2	0	0	0	0	0	0	1	5	3	10	2	1	5	1	2	2	0	3	3	0	2	1	2	0	0	0	1	0	0	0	0	0	1	0	0	1	0	1	0	0	0	2	0	0	0	0	0	1	0
BPI	0	1	4	2	5	5	0	1	2	3	0	1	0	2	2	2	4	1	3	1	3	17	16	11	37	50	32	30	23	15	23	36	20	63	36	44	38	25	43	31	21	2	2	1	2	4	4	3	2
BRI3BP	0	0	1	0	0	0	0	0	0	0	0	0	0	0	0	0	0	1	5	1	0	0	1	0	0	1	0	0	1	0	0	0	2	0	1	0	1	0	0	0	0	0	0	0	0	1	1	3	0
BRUNOL4	0	3	0	2	0	3	1	3	3	2	1	0	1	0	0	0	2	1	8	3	4	29	0	0	0	0	0	11	16	10	21	18	40	3	0	0	20	24	32	20	39	4	3	4	1	0	0	3	5
C12H13orf30	0	0	0	0	0	0	0	0	0	2	1	1	3	2	3	4	8	5	4	2	5	3	1	1	1	2	0	1	1	0	5	5	0	2	0	1	3	4	1	0	1	4	2	3	0	2	1	3	4
C13H10ORF38	0	1	1	2	5	6	2	2	6	3	4	3	4	4	4	4	2	4	5	8	3	41	22	22	25	19	0	0	0	0	0	0	4	21	24	18	28	25	27	23	33	3	2	2	3	4	5	4	2
C14orf28	0	0	1	1	2	0	4	4	9	3	4	9	6	3	9	6	1	7	5	5	0	0	1	0	1	1	1	1	0	0	0	1	0	0	0	0	0	0	0	0	1	0	1	5	0	0	0	0	1
C15H11orf49	0	10	9	5	7	9	13	5	2	1	4	7	8	14	6	4	5	5	10	9	1	31	46	35	35	44	25	23	37	38	43	23	41	34	31	39	26	37	33	22	11	0	0	0	0	0	0	0	1
C15H11orf71	0	4	4	2	5	1	6	3	2	1	2	0	0	0	0	0	0	1	0	0	0	0	0	0	0	0	0	0	0	0	0	0	0	0	0	0	0	0	0	0	0	4	3	3	7	3	4	7	3
C16H1ORF14	0	2	2	0	11	9	2	10	1	3	5	5	2	0	4	4	4	0	1	6	5	2	5	5	4	6	7	4	5	10	5	11	13	6	10	6	9	8	2	6	2	1	1	0	2	0	1	1	0
C16orf35	0	0	3	5	1	5	5	1	3	7	2	5	2	0	0	0	2	0	2	1	1	2	4	0	0	0	0	0	1	0	0	1	3	1	0	1	0	2	0	1	0	0	0	1	1	1	0	0	1
C16orf5	0	0	1	0	1	0	0	0	0	0	0	0	0	0	0	0	0	1	0	1	0	0	0	0	0	0	0	0	0	0	0	0	0	0	0	0	0	0	0	0	1	0	0	0	0	0	0	2	0
C18H16orf48	0	1	1	2	0	1	0	0	0	0	0	0	1	0	1	1	1	3	0	0	0	0	0	0	0	0	0	1	0	0	0	0	0	0	0	0	0	0	0	0	0	0	0	1	0	0	1	1	0
C19H17ORF28	0	3	3	2	2	3	0	1	0	0	0	1	2	0	0	1	4	3	3	7	10	0	6	3	0	5	1	1	0	2	2	1	1	0	2	3	4	1	0	0	1	1	2	1	0	1	0	5	0
C19H17ORF39	0	0	3	1	0	0	0	0	0	0	0	0	0	0	0	0	0	0	3	0	0	0	0	2	0	0	0	0	0	0	1	0	0	1	0	0	0	0	0	0	0	0	0	0	0	0	1	0	0
C19H17ORF48	0	1	0	1	0	1	0	0	0	3	1	0	0	1	1	1	1	0	1	1	0	0	0	0	1	0	0	0	0	0	0	0	0	0	1	0	0	0	1	0	0	0	0	0	1	0	0	1	0
C1H21ORF7	0	4	4	2	0	4	3	2	3	6	2	1	1	1	4	1	7	1	4	3	1	13	1	3	10	7	4	4	10	7	7	8	7	3	8	14	11	6	18	8	9	6	3	4	1	4	1	3	3
C1H21ORF91	0	2	1	2	2	4	3	0	4	1	3	3	8	2	3	2	2	2	1	1	1	0	1	0	0	0	4	1	1	2	1	1	0	1	0	0	1	0	1	0	2	0	0	0	1	1	1	1	0
C1orf192	0	6	5	4	5	6	8	6	3	4	4	2	5	2	4	4	10	8	2	3	2	4	7	6	3	7	3	5	2	2	3	1	3	2	1	3	1	2	3	0	0	0	1	2	0	0	1	0	0
C1QTNF6	0	2	1	0	1	0	2	1	0	0	0	0	0	0	1	1	0	1	2	0	1	0	0	2	0	0	0	0	0	2	0	0	0	0	2	0	1	0	0	0	1	2	2	0	1	1	0	1	2
C22H3orf14	0	1	1	2	2	2	6	2	2	4	3	4	1	2	3	2	6	1	3	3	3	0	0	0	2	2	2	2	1	1	0	1	3	1	0	0	0	1	0	1	0	3	4	2	3	1	1	2	5
C23H6ORF105	0	0	0	0	0	0	0	0	0	0	0	0	0	0	0	0	0	0	1	3	2	3	2	6	9	3	5	9	6	4	2	7	5	1	1	5	3	4	5	8	8	4	1	2	1	0	0	0	1
C25H16ORF42	0	0	0	0	0	0	0	0	1	0	0	1	0	1	0	0	0	0	0	0	0	0	0	0	0	0	0	0	0	0	0	0	0	0	0	0	0	0	0	0	0	1	0	7	1	1	1	2	0
C25H16orf53	0	0	0	0	0	0	0	0	0	0	0	1	0	1	0	0	0	0	2	0	2	1	0	2	0	0	1	0	0	0	0	0	0	0	0	0	0	0	0	0	0	1	0	0	0	0	0	0	0
C27H8ORF41	0	0	0	1	1	3	0	0	1	0	2	0	1	0	1	1	2	3	1	0	0	0	0	0	0	0	0	1	1	1	2	1	0	1	0	0	1	0	1	0	0	0	1	1	0	0	0	0	0
C29H11orf75	0	3	0	0	0	0	1	0	0	0	1	2	2	0	0	0	0	0	0	0	0	0	0	0	0	0	0	1	0	1	0	0	0	0	0	0	0	0	0	0	0	1	1	0	0	0	0	1	0
C29H11orf75	0	0	0	0	0	1	0	0	0	0	1	0	0	0	0	0	1	1	0	0	0	0	0	1	0	0	0	2	1	0	0	0	1	1	1	0	0	1	0	0	1	0	2	0	0	0	0	0	0
C2H2orf33	0	2	2	5	1	1	2	3	1	5	6	3	6	4	5	1	4	0	6	1	0	0	0	0	0	0	0	0	1	1	1	2	4	0	0	0	0	1	0	0	2	0	0	0	2	1	0	1	1
C2orf43	0	2	6	6	7	1	1	8	5	2	3	0	4	1	1	3	5	2	5	1	0	0	1	1	0	2	0	0	2	0	2	0	0	1	0	0	0	1	0	0	0	0	1	0	0	0	2	1	2
C3H1orf183	0	0	0	0	0	0	0	1	1	1	2	1	0	0	0	0	1	0	1	7	4	1	6	2	3	0	5	1	1	0	1	0	0	1	0	0	1	0	0	0	1	0	0	0	0	1	1	0	0
C3H1ORF92	0	4	4	3	5	3	0	1	0	0	2	2	1	0	2	3	2	1	2	4	5	8	1	3	6	3	1	1	1	0	6	5	5	3	3	5	1	0	2	1	0	0	3	1	0	1	0	0	2
C5H12orf32	0	0	0	0	2	0	0	0	0	0	0	1	1	0	0	1	0	1	0	1	0	0	0	0	0	0	0	0	0	0	0	0	0	0	0	0	0	0	0	0	0	0	2	3	5	2	3	4	5
C6orf21	0	1	0	0	0	0	0	0	0	0	0	0	1	0	0	0	0	0	0	2	2	1	0	0	1	0	0	2	0	0	0	1	0	0	0	0	1	2	1	2	0	5	4	3	5	2	6	1	2
C7orf27	0	1	1	0	1	1	0	0	0	1	0	3	0	0	0	0	2	0	0	0	1	0	0	0	0	0	0	0	0	0	0	0	0	0	0	0	0	0	0	0	0	0	0	0	1	0	0	1	0
C8H9orf82	0	3	1	2	0	0	2	0	0	1	0	1	1	0	0	1	1	4	5	4	1	1	0	2	1	1	3	2	3	3	2	2	5	1	5	2	2	2	4	0	4	1	1	0	1	0	3	0	4
C8H9ORF85	0	1	1	1	1	3	0	1	0	0	0	0	1	1	0	0	3	1	0	0	0	2	7	3	2	2	1	2	2	4	3	1	2	1	1	2	3	1	4	2	1	0	1	0	0	1	0	1	3
C9H6orf163	0	3	5	2	1	0	0	0	2	0	0	2	0	0	0	0	1	0	1	1	3	3	2	2	1	3	1	0	1	2	3	6	1	1	3	1	2	3	1	2	3	2	3	1	3	0	2	1	1
C9H6ORF190	0	6	3	3	4	2	1	0	2	1	0	2	3	3	7	5	2	1	1	1	0	35	21	21	9	17	1	7	34	23	12	19	19	33	15	18	13	11	28	33	34	1	2	0	2	3	2	1	3
C9HXorf21	0	2	0	1	1	2	1	4	3	4	2	1	4	4	3	3	0	2	2	3	1	1	0	0	0	0	2	2	5	0	1	0	2	1	1	2	0	3	3	1	1	1	2	2	2	2	4	4	4
CABP1	0	3	6	5	2	2	7	8	3	2	1	2	6	8	3	1	3	2	3	8	3	2	13	8	5	2	9	10	6	2	5	2	2	2	5	6	2	2	5	12	8	5	5	1	1	3	0	2	2
CABP2	0	1	4	3	0	1	1	0	1	0	0	0	0	1	2	0	2	0	0	1	2	1	0	0	0	0	0	0	0	0	0	0	0	0	0	0	0	0	0	2	0	1	2	5	0	1	3	0	0
CAMK1G	0	0	0	1	2	2	1	1	2	2	1	2	7	5	1	3	2	2	7	5	7	17	7	3	3	4	2	1	3	4	2	4	4	3	1	2	4	3	5	0	0	2	1	1	1	0	0	1	1
CAPN3	0	0	0	0	1	2	2	1	1	2	0	2	2	3	2	3	5	4	0	0	0	3	3	6	1	4	1	10	5	3	2	4	4	2	9	3	1	4	1	2	0	0	1	0	1	0	0	1	0
CASC1	0	0	1	2	4	1	3	1	2	3	2	0	2	4	1	2	5	1	4	1	1	7	13	13	9	6	3	3	14	10	4	14	13	9	10	5	12	16	16	3	2	1	0	0	0	0	1	0	1
CASP4	0	2	1	1	2	3	1	2	2	0	1	2	1	4	4	2	1	0	1	0	0	1	0	0	0	0	0	1	0	0	0	0	0	0	0	2	0	1	3	1	1	1	0	1	2	1	0	2	4
CBLN2	0	0	1	0	1	0	0	0	0	1	2	0	0	1	1	0	0	0	2	1	0	1	1	4	3	5	1	3	3	1	0	2	1	5	2	6	1	0	0	0	2	2	0	0	1	0	0	0	0
CBR1	0	0	0	1	0	0	0	0	0	1	2	0	1	2	0	1	2	5	3	1	3	9	11	6	2	3	5	2	9	3	11	2	5	5	0	2	1	0	3	12	3	1	0	0	0	2	1	0	1
CBX6	0	11	5	8	6	2	2	0	2	0	0	2	0	0	0	0	0	1	5	1	0	0	3	0	2	1	4	6	9	16	14	12	13	19	17	17	12	10	10	7	4	1	4	6	2	4	9	8	5
CBX8	0	2	13	1	1	2	2	1	6	4	14	9	15	6	12	10	7	3	2	5	0	0	0	0	0	0	0	0	0	0	2	0	0	0	0	0	0	1	0	0	0	3	8	6	4	1	2	1	1
CCDC11	0	1	0	0	0	1	0	1	0	0	0	0	0	0	0	0	2	0	0	0	3	0	0	0	1	0	1	0	0	0	0	0	1	0	0	0	0	0	0	0	0	1	1	0	1	1	2	0	1
CCDC149	0	0	2	2	3	1	7	3	3	0	1	3	9	4	1	1	0	3	2	0	0	3	8	2	5	10	7	6	7	6	6	4	3	4	1	5	4	5	6	4	11	0	2	0	0	1	1	1	1
CCDC19	0	0	0	0	0	0	0	1	0	2	0	2	1	1	1	0	1	1	1	2	2	0	0	0	3	5	2	4	4	1	8	8	5	1	7	4	2	2	6	4	3	2	2	3	4	3	2	2	3
CCDC34	0	2	3	2	2	2	0	2	3	3	1	1	0	2	4	2	2	0	0	0	0	3	3	1	0	3	5	2	2	2	1	1	1	0	2	1	2	1	3	3	0	0	0	1	1	4	2	1	2
CCDC37	0	3	8	0	2	2	2	2	5	2	2	0	1	2	2	7	0	0	4	6	4	5	4	3	4	0	2	1	2	1	1	0	0	0	0	1	1	4	1	1	2	3	3	5	2	6	3	1	1
CCDC5	0	0	0	0	0	0	0	0	0	0	0	0	0	0	0	3	0	0	0	0	0	0	0	0	3	0	0	1	1	0	1	0	0	0	0	1	1	0	1	0	0	2	2	2	3	3	3	4	3
CCDC91	0	4	3	2	7	2	0	3	2	3	1	4	1	2	7	1	0	0	2	3	2	10	5	14	7	13	10	7	7	15	8	8	7	8	4	7	12	6	7	7	6	0	0	0	0	1	0	0	0
CCK	0	6	6	2	6	5	6	5	5	10	7	4	5	2	2	4	5	11	7	5	5	5	2	3	2	3	1	2	3	0	2	0	1	0	1	1	3	0	4	2	0	10	3	4	3	6	7	11	3
CCL20	0	4	5	6	5	2	1	3	4	6	3	1	6	3	3	2	3	2	5	8	3	0	2	1	0	0	0	1	0	2	0	0	0	1	2	0	1	0	2	0	1	2	2	6	3	1	4	1	2
CCL24	0	7	6	3	4	5	4	3	6	6	3	4	2	3	4	10	2	3	6	1	6	2	0	0	1	0	0	1	0	0	0	0	0	1	1	1	1	0	0	1	0	4	6	0	3	5	1	1	1
CCNF	0	5	5	8	3	3	4	8	7	4	5	9	7	5	1	3	0	1	0	0	0	1	1	2	1	2	0	0	0	0	0	0	0	0	0	0	0	0	0	0	0	0	0	1	0	2	1	0	3
CCR10	0	0	0	0	0	0	0	0	0	1	1	1	0	1	1	3	1	1	4	5	3	1	0	2	0	0	0	1	0	1	0	0	0	0	0	0	0	0	0	0	0	1	0	4	1	7	2	8	1
CCRK	0	2	2	1	1	8	5	6	7	2	7	4	6	4	8	3	2	5	3	4	0	0	0	0	0	1	0	0	1	0	0	0	0	0	0	0	0	0	0	0	0	1	0	1	0	1	0	1	2
CCRN4L	0	0	0	4	1	4	3	0	2	2	1	1	2	4	3	2	2	3	3	1	0	0	1	1	1	0	0	1	0	0	0	1	0	0	0	0	0	0	0	0	0	0	0	3	0	0	1	0	0
CD164L2	0	0	0	1	1	1	0	0	1	2	0	2	2	2	4	2	0	2	3	3	5	0	0	1	0	0	1	1	3	1	2	1	0	0	1	0	0	0	1	1	1	4	5	4	4	1	0	1	2
CD177	0	1	2	2	2	1	2	3	2	4	0	4	8	1	4	0	4	3	1	6	1	0	2	2	1	2	0	0	0	3	0	2	3	1	1	1	0	2	1	0	4	0	1	0	3	2	3	4	4
CD200	0	1	3	2	0	1	1	2	2	2	1	6	0	4	0	0	5	5	5	2	7	6	3	4	1	1	1	0	1	3	2	0	3	2	2	2	5	1	2	1	0	1	3	1	1	0	0	3	1
CD34	0	4	2	2	5	2	3	9	11	5	7	5	2	6	3	3	4	5	4	12	5	6	5	1	7	8	5	3	4	7	10	3	6	2	1	1	3	2	1	2	2	1	5	1	2	0	3	3	1
CD40LG	0	1	3	3	5	1	0	2	0	3	2	3	4	1	0	1	4	1	0	1	1	1	2	0	2	3	1	1	2	2	0	0	0	1	0	1	2	0	0	0	0	1	2	0	2	1	3	0	5
CD80	0	1	0	0	0	0	0	0	0	0	0	0	0	0	0	1	0	1	0	0	0	1	0	1	0	2	0	0	0	1	1	0	0	0	0	0	0	0	0	1	0	0	2	0	0	0	0	0	0
CD97	0	0	1	0	0	0	1	1	1	1	3	0	5	0	0	2	0	0	1	0	0	0	0	0	0	0	0	0	0	0	0	0	1	0	1	1	0	1	0	0	0	0	0	0	0	0	0	0	0
CDC10	0	2	2	3	2	2	1	1	1	0	0	1	1	1	2	3	1	1	0	1	1	0	3	3	5	2	2	0	1	2	1	5	0	1	1	2	0	1	4	4	2	0	0	0	0	0	0	1	2
CDC25C	0	0	1	0	0	0	2	1	1	2	0	1	0	0	1	0	0	1	0	1	0	1	0	0	4	0	1	2	2	0	0	1	4	4	3	0	3	3	1	1	3	0	0	0	2	1	5	2	0
CDC45L	0	0	1	0	0	0	1	0	1	0	0	0	2	0	0	0	0	0	0	0	0	0	1	0	1	0	0	1	0	1	0	0	0	0	0	1	0	0	0	0	0	0	0	1	3	2	5	4	0
CDH2	0	0	0	1	1	2	3	2	1	1	1	2	0	2	1	1	1	7	5	5	1	26	6	8	11	8	8	13	11	7	7	6	8	5	10	5	6	5	7	5	11	1	0	0	1	1	1	1	0
CDKAL1	0	3	1	7	3	9	3	4	1	4	3	8	2	3	4	5	1	10	1	5	0	9	13	23	9	15	19	23	13	11	8	18	16	12	22	21	14	17	12	20	22	0	1	0	1	2	1	1	0
CEBPG	0	2	6	2	4	9	12	13	4	8	8	6	4	10	7	4	5	5	3	1	0	0	0	0	0	0	1	0	0	0	0	1	0	0	1	0	0	0	0	0	1	1	0	0	0	1	1	0	0
CENPF	0	5	4	8	11	6	1	5	7	2	2	1	3	5	1	3	1	4	3	3	0	1	1	0	0	2	2	2	0	0	3	0	3	2	1	1	1	2	0	1	2	0	0	4	0	2	0	1	2
CENPO	0	0	0	1	0	0	2	1	2	1	3	1	0	1	0	0	0	0	0	0	0	1	0	0	0	0	0	0	1	0	0	0	0	1	2	0	0	0	0	0	0	0	0	2	2	0	0	0	0
CEPT1	0	0	0	1	1	2	0	0	1	0	0	0	0	0	0	0	1	0	1	0	0	0	0	0	0	1	1	1	0	2	1	1	1	0	1	0	0	0	0	0	0	0	0	0	0	0	0	0	1
CES2	0	1	2	0	0	1	1	3	0	0	2	4	4	5	4	3	2	1	1	0	0	0	2	3	1	3	1	1	4	2	2	0	2	0	1	1	3	0	0	1	4	3	2	0	2	1	1	1	0
CETN4	0	7	4	0	2	1	3	1	0	0	3	1	4	4	0	1	0	0	0	1	0	0	0	0	0	0	0	1	0	2	1	0	0	0	2	0	2	1	1	0	0	1	6	7	2	2	3	4	3
CFI	0	1	0	0	0	2	1	0	0	0	0	1	1	0	3	1	4	0	5	6	6	9	6	6	7	11	6	7	7	6	9	10	13	6	8	6	7	9	6	10	8	4	2	1	1	3	3	2	4
CIDEA	0	0	0	0	0	1	0	0	1	1	0	0	0	1	1	0	0	2	3	2	3	1	4	5	3	4	1	3	3	2	2	1	2	4	2	1	3	2	1	0	0	0	0	2	0	3	8	0	3
CKAP2	0	1	0	1	0	1	0	1	2	0	1	0	0	5	1	0	3	3	3	3	1	0	0	0	1	1	4	2	1	1	0	1	0	1	0	0	1	2	2	1	0	1	0	1	0	1	2	2	1
CKS1B	0	0	1	0	0	0	0	0	0	0	1	0	0	1	0	0	0	0	0	0	0	0	0	0	0	0	0	0	0	0	0	0	0	0	0	0	0	0	0	0	0	3	0	0	1	0	0	0	0
CLCN7	0	0	1	0	1	0	1	1	0	2	0	1	1	1	1	0	0	0	1	0	0	1	0	0	0	0	0	0	0	0	0	0	0	0	1	0	1	0	1	0	0	0	1	0	0	0	0	0	1
CLEC14A	0	2	1	0	2	3	3	1	2	1	0	2	4	3	4	1	2	0	3	4	3	0	0	0	1	0	0	0	0	1	0	0	0	0	0	0	0	0	0	0	0	1	6	1	3	1	4	2	3
CLEC6A	0	1	5	5	5	6	4	4	6	2	6	3	0	1	3	3	5	2	2	0	2	2	6	7	4	4	3	0	3	4	3	4	1	3	5	2	1	4	2	0	5	4	4	6	6	2	6	7	5
CLEC7A	0	4	2	12	3	3	7	1	2	4	3	6	5	8	8	4	4	2	2	5	6	3	1	6	5	2	6	5	1	9	6	5	4	4	1	1	4	2	1	4	2	7	7	9	5	4	6	5	6
CLG	0	11	6	0	2	6	5	3	3	4	0	2	3	1	2	2	3	9	2	2	2	7	3	5	7	2	6	5	6	4	5	9	1	1	3	5	5	2	8	13	6	2	0	3	1	1	2	0	0
CLN5	0	2	5	2	3	2	4	0	1	2	2	1	4	2	2	2	1	0	1	0	0	0	0	0	0	0	0	0	0	1	0	0	0	0	0	0	0	1	0	0	0	0	0	0	0	0	0	0	1
CLPTM1L	0	1	1	0	1	0	0	3	0	2	1	1	1	1	0	3	1	0	1	1	0	0	0	0	0	0	0	0	0	0	0	0	0	0	0	0	0	0	0	0	0	1	0	2	5	2	3	5	1
CMBL	0	5	5	5	12	6	10	10	4	7	2	1	1	3	10	19	11	5	4	8	4	8	4	4	2	1	2	0	0	2	4	2	5	4	4	3	7	4	4	0	0	1	1	0	2	0	1	0	0
COL17A1	0	6	6	5	3	3	5	3	3	2	5	1	0	3	1	0	4	3	2	5	2	7	3	3	2	5	2	3	3	3	4	3	3	0	4	2	1	0	3	0	1	0	2	0	0	1	1	1	0
COMMD5	0	0	2	0	0	4	3	1	5	2	2	1	4	11	5	7	9	8	1	4	0	0	0	0	0	0	0	0	0	0	0	0	0	0	0	0	0	0	0	0	1	0	0	0	0	1	0	0	0
COQ4	0	0	4	1	0	2	0	0	0	0	0	1	0	0	0	0	1	1	0	1	2	0	0	0	0	0	0	0	0	0	0	0	0	0	2	1	0	0	0	0	0	0	0	0	0	0	0	0	1
COX18	0	0	2	1	0	0	1	0	0	0	1	0	0	0	2	0	1	0	0	0	0	0	0	0	0	0	0	1	0	0	0	1	1	0	0	1	0	0	0	0	0	0	0	1	0	1	0	0	1
COX7A2	0	0	0	1	0	1	0	0	1	0	0	0	0	0	0	0	0	2	2	0	2	0	0	0	0	0	0	0	0	0	0	0	0	0	0	0	0	1	0	0	0	0	0	0	0	2	1	1	0
CPNE2	0	6	2	1	8	4	4	8	2	7	7	8	1	3	1	2	2	2	1	0	1	1	1	2	1	3	1	1	1	0	0	1	3	1	3	1	0	2	0	2	0	0	1	1	0	0	0	0	0
CPNE8	0	3	0	0	1	0	2	1	2	0	0	1	2	4	3	0	3	2	0	2	6	26	13	15	25	14	8	14	17	13	7	9	7	13	8	16	11	12	15	15	16	3	3	0	0	3	1	1	1
CRABP2	0	0	0	1	0	1	0	0	1	2	0	1	0	0	1	1	2	0	1	1	1	2	0	1	3	4	2	1	0	0	1	2	1	1	2	4	0	2	0	0	0	2	1	3	1	0	2	2	1
CREB3L3	0	0	0	9	4	3	1	4	2	2	4	3	2	3	2	0	1	1	2	5	5	1	2	1	0	1	0	1	3	3	2	2	1	2	2	1	5	2	0	2	1	2	0	0	0	0	1	0	2
CRP	0	0	2	3	1	3	8	6	3	1	5	2	5	5	3	1	5	4	4	4	4	0	1	0	0	0	0	0	0	0	0	0	0	0	0	0	0	0	0	0	0	5	4	5	3	5	4	4	4
CSDC2	0	0	0	0	0	0	0	0	0	0	0	0	0	0	0	0	1	1	0	2	5	0	1	2	2	1	3	4	4	3	1	0	1	4	0	0	0	0	0	0	0	0	0	0	1	0	0	0	0
CSPP1	0	2	2	3	2	1	1	2	1	0	0	1	1	0	0	0	0	0	0	2	0	4	4	2	0	2	0	4	2	1	0	4	2	4	3	5	1	4	3	3	2	0	4	3	0	2	4	0	1
CST3	0	6	5	5	3	4	3	2	3	3	7	6	4	5	3	2	0	1	2	1	0	0	0	0	0	0	0	0	0	0	0	0	0	0	0	0	0	1	0	0	0	4	0	2	2	3	1	7	2
CTLA-4	0	8	0	3	3	5	3	5	3	3	4	9	2	5	6	3	1	3	3	4	4	0	1	1	1	1	1	1	1	0	3	1	0	0	0	1	2	0	3	2	2	5	3	7	1	5	3	5	5
CTNNBL1	0	3	8	7	6	5	8	5	4	4	1	5	2	13	4	3	7	4	3	2	1	5	3	8	5	5	2	2	2	3	3	8	3	1	3	9	9	7	2	1	5	2	0	0	2	2	2	2	1
CTXN3	0	4	1	1	6	4	4	1	5	5	2	4	3	1	2	3	3	2	7	2	3	2	1	6	3	4	6	4	4	2	3	2	4	0	3	1	3	4	2	3	4	4	4	4	6	4	3	2	2
CUL1	0	1	0	0	0	0	1	0	2	1	0	1	0	0	0	1	0	1	1	1	0	2	0	0	3	0	0	1	0	0	1	0	2	0	2	0	1	0	0	1	0	0	0	0	0	0	0	0	0
CYB561	0	2	4	2	2	2	4	1	3	3	3	1	4	0	11	3	3	4	2	1	1	1	0	0	0	0	0	0	0	0	0	0	0	0	0	0	0	0	1	0	1	3	3	3	1	1	5	1	4
CYHR1	0	2	6	3	2	0	0	0	2	2	4	3	5	3	2	0	1	1	0	1	0	0	0	0	0	0	0	0	0	0	0	0	0	0	0	0	0	0	0	0	0	0	1	0	0	0	0	0	0
CYP20A1	0	1	0	2	0	1	0	0	1	0	0	4	6	3	1	0	4	4	0	2	0	2	1	1	2	2	3	1	1	1	0	0	4	3	0	2	1	2	1	3	1	0	0	0	0	1	2	4	8
CYP39A1	0	0	1	1	0	0	2	1	0	1	1	1	1	0	0	0	1	1	1	0	0	19	20	18	26	16	30	12	18	13	15	11	9	12	11	13	13	10	9	9	9	0	4	2	3	1	6	4	4
CYP4A22	0	2	2	3	1	3	4	5	3	2	8	5	4	7	2	7	6	3	1	3	2	5	3	4	1	0	0	6	1	2	1	5	2	3	3	1	1	2	4	2	6	3	4	7	4	4	2	2	4
DAXX	0	5	1	3	3	3	4	0	1	3	2	6	2	3	1	1	1	0	2	0	0	0	0	0	0	0	0	0	0	0	1	0	0	0	0	0	0	0	0	0	0	0	1	0	0	0	0	0	0
DBN1	0	0	0	2	0	0	2	1	1	0	0	0	0	0	0	0	2	1	2	2	0	1	2	2	3	2	2	0	1	0	0	1	0	0	2	0	1	0	0	4	2	11	4	0	3	9	3	0	0
DCUN1D4	0	7	4	4	3	2	5	4	5	2	4	8	3	6	5	1	1	1	5	1	6	14	6	1	0	4	0	1	7	1	0	1	2	3	2	2	1	1	2	2	1	0	0	3	0	1	2	1	1
DDR1	0	0	3	1	6	5	2	1	2	4	6	0	1	5	5	4	5	3	5	3	1	5	9	3	2	2	3	1	0	1	1	0	1	2	2	3	0	0	0	0	0	4	4	5	5	0	0	1	0
DDR2	0	2	0	2	3	0	2	1	1	2	4	5	2	3	4	3	2	5	4	1	3	26	27	29	25	24	31	31	33	39	21	19	19	13	29	29	23	28	34	23	23	2	3	1	5	6	7	5	5
DDX18	0	5	1	1	2	2	2	1	0	3	0	0	2	3	3	4	5	0	1	0	1	0	0	0	0	0	0	0	0	0	0	0	0	0	0	0	0	0	0	0	0	2	0	0	0	2	0	1	3
DDX25	0	3	0	9	1	0	0	1	1	1	0	0	0	1	2	0	0	0	0	0	1	3	2	2	2	8	2	4	1	4	5	2	4	3	1	4	1	2	1	3	2	3	3	1	4	2	1	0	1
DEFB7	0	0	2	3	4	1	1	3	3	1	1	5	2	1	1	2	2	5	1	1	1	0	0	0	0	0	0	0	0	0	0	1	1	0	0	0	0	0	0	0	0	1	2	1	3	0	0	1	2
DEFB7	0	1	2	1	2	0	0	1	2	1	2	5	3	3	0	0	1	1	4	3	0	0	0	0	0	1	0	0	0	0	0	0	1	0	1	0	0	0	0	0	0	1	2	1	3	2	0	1	1
DGAT2	0	3	9	9	8	1	2	2	1	3	1	2	1	2	1	1	1	2	1	8	3	12	4	5	4	5	7	8	4	6	5	7	2	2	6	5	1	4	3	1	2	2	0	1	0	2	1	2	0
DGCR2	0	0	0	0	0	0	1	0	0	0	0	2	1	2	2	3	4	9	1	6	7	8	9	6	3	2	0	1	7	6	6	0	1	0	1	0	0	0	0	0	0	0	0	0	0	8	3	0	0
DGKH	0	0	0	1	0	1	1	1	0	0	0	0	1	0	0	0	0	2	0	0	0	0	4	1	3	1	3	2	2	3	1	0	2	0	1	1	0	1	3	5	0	0	0	1	1	0	2	0	1
DHRS13	0	0	0	0	1	2	0	0	0	0	1	0	0	0	0	0	0	0	1	1	2	0	0	0	0	0	0	0	0	0	1	0	1	0	0	0	0	1	0	1	0	0	1	1	1	1	1	0	0
DHX29	0	1	1	1	0	0	0	0	0	0	1	0	2	0	0	0	0	0	0	0	0	1	1	1	1	1	0	0	0	0	0	0	1	0	0	0	0	0	1	0	0	0	0	0	1	0	0	2	1
DHX40	0	7	6	2	3	5	4	2	1	2	3	6	2	7	10	10	2	4	2	3	0	0	1	1	1	2	1	1	1	0	2	7	0	3	0	1	1	2	2	0	1	0	1	1	3	0	0	0	3
DIS3	0	1	0	1	3	0	0	0	1	1	1	3	1	0	0	1	2	0	1	1	2	0	0	0	0	0	0	2	0	1	1	0	0	0	0	2	2	0	0	0	0	0	1	1	0	0	1	0	0
DKFZP564K0822	0	2	2	6	5	5	4	3	2	4	3	3	4	1	4	5	3	3	3	5	8	33	12	0	8	23	16	20	18	19	22	19	25	10	17	17	12	9	22	28	16	1	2	1	9	5	3	4	12
DKK3	0	2	7	8	5	5	7	4	5	6	3	5	2	7	3	9	3	6	7	10	10	13	19	10	9	11	7	10	12	18	5	4	4	6	3	5	4	5	6	1	0	1	0	0	0	0	0	1	1
DLGAP5	0	2	3	2	2	4	5	3	6	2	2	4	3	4	3	5	2	0	2	1	1	2	2	0	0	3	2	1	3	4	3	0	1	2	2	1	2	1	2	1	1	1	1	0	1	0	0	2	0
DLX4	0	0	0	2	3	0	1	2	9	2	9	5	6	8	12	10	5	5	7	13	1	0	1	2	2	3	3	3	0	0	2	1	4	0	0	1	1	1	2	2	1	10	6	4	3	4	5	3	9
DMD	0	4	3	5	3	2	2	2	3	3	1	3	4	3	2	5	1	3	3	1	2	20	10	19	11	12	7	16	15	7	5	11	17	16	11	11	17	24	12	20	15	6	4	1	4	7	3	4	4
DNAJB13	0	0	0	0	0	0	0	0	0	3	0	0	2	0	0	0	1	1	1	4	3	1	1	4	2	1	0	0	2	2	2	0	2	1	1	2	0	0	0	0	0	0	1	0	0	0	0	0	0
DNAJB4	0	2	1	1	2	2	0	0	0	0	0	2	1	0	0	2	1	0	1	1	1	0	1	0	0	0	0	0	0	0	1	2	2	2	0	0	2	0	0	0	0	1	0	1	0	0	1	0	3
DNAJC15	0	1	0	3	0	1	3	2	0	2	0	1	0	1	0	1	2	3	2	1	1	3	1	9	1	2	1	4	1	3	1	3	1	6	8	2	1	4	4	4	1	0	1	0	0	0	2	0	0
DNASE1L1	0	0	4	2	6	2	2	5	2	4	0	1	3	5	2	2	2	5	6	1	3	0	2	1	1	0	0	0	0	0	0	1	1	0	0	0	0	0	0	0	0	2	0	2	4	0	4	3	6
DPH1-OVCA2	0	2	1	4	2	1	0	0	0	0	0	0	0	0	1	1	2	1	0	2	0	0	0	0	0	0	0	0	0	0	0	0	0	0	0	0	0	0	0	0	0	1	0	1	0	0	0	2	1
DQX1	0	1	0	3	6	6	3	5	2	6	0	0	0	1	0	0	0	0	0	1	0	0	0	0	0	0	0	0	0	0	0	0	0	0	0	0	1	1	0	2	0	4	1	2	2	8	11	8	13
DTX2	0	2	0	0	0	0	0	2	0	1	0	0	0	1	1	4	4	6	2	2	1	1	0	0	0	0	2	0	0	1	0	0	0	0	1	1	1	0	0	0	0	0	0	0	0	0	1	0	0
DUSP10	0	0	0	0	0	0	0	0	1	2	2	1	0	2	1	1	0	2	0	0	0	2	0	2	0	1	1	1	2	1	0	1	0	2	2	2	0	2	0	1	2	0	0	1	1	1	2	3	1
DUT	0	1	2	3	5	5	5	4	3	4	5	4	7	7	7	6	2	2	2	2	0	0	0	0	1	0	0	0	0	0	0	1	0	0	0	1	0	0	0	0	0	1	0	2	0	2	1	2	1
EBNA1BP2	0	8	2	12	2	5	2	1	1	0	3	2	8	3	11	4	1	3	6	1	3	0	1	0	0	0	1	2	0	0	0	0	1	0	0	0	0	0	0	1	0	0	2	1	0	1	7	2	2
ECE-1a	0	2	7	1	2	1	2	2	7	7	2	1	1	3	2	0	2	2	1	1	0	5	7	5	4	3	2	4	5	4	4	0	4	3	5	3	2	0	8	0	1	0	2	5	4	7	2	2	6
EEF1A2	0	0	0	0	1	6	2	3	2	1	7	2	0	0	0	0	0	3	7	5	1	0	5	2	0	2	2	1	1	2	0	0	1	0	1	2	2	2	7	1	2	4	5	0	1	2	2	4	1
EFEMP2	0	3	3	3	0	1	0	1	1	0	0	1	0	2	1	1	0	2	6	5	3	0	0	1	0	1	1	1	0	0	1	0	0	0	0	0	0	0	0	0	0	0	0	0	0	0	0	0	0
EFHD1	0	3	3	6	1	3	4	2	1	6	6	2	1	2	2	1	4	4	12	13	0	9	15	4	8	7	5	5	9	3	6	8	8	6	10	12	3	8	14	16	6	6	2	8	4	2	2	1	3
EFNB1	0	3	5	2	4	3	3	7	3	5	7	3	4	2	2	1	0	4	1	2	2	0	1	1	3	2	2	1	1	1	0	2	4	3	2	2	0	3	1	0	2	0	0	0	2	3	2	5	3
EID2	0	1	11	6	4	5	4	2	1	4	1	3	0	0	6	1	0	5	4	6	4	0	0	0	0	0	1	0	1	0	1	1	2	0	0	0	0	0	0	0	0	3	6	1	2	1	2	0	5
EIF2AK2	0	4	0	1	1	5	2	1	5	1	0	2	0	2	0	0	0	0	2	0	1	1	1	2	0	0	1	1	2	0	1	1	1	1	1	0	0	1	0	0	0	1	0	2	0	1	0	0	0
EIF3J	0	0	1	0	0	0	0	2	0	0	0	0	0	0	1	3	2	3	1	1	0	0	0	0	1	1	0	1	0	0	1	0	0	1	0	0	1	0	0	0	0	0	0	0	2	0	1	14	15
ELF2	0	0	0	5	7	1	7	3	6	3	2	2	3	2	1	3	1	2	1	1	0	3	8	6	4	10	6	7	2	1	4	7	6	4	5	2	5	5	1	1	3	0	1	0	0	0	0	0	0
EPDR1	0	1	2	3	5	1	3	5	2	4	7	5	5	4	9	3	4	2	2	3	5	7	8	6	7	14	5	6	2	6	7	2	2	5	2	3	2	6	1	1	2	0	1	2	1	3	5	1	1
ERCC6L	0	3	4	6	6	7	6	5	2	0	8	3	3	1	5	3	2	2	2	1	1	2	2	4	5	5	1	2	1	8	3	2	2	5	2	0	1	6	3	5	3	2	0	0	0	0	0	0	0
EXOC1	0	4	4	9	4	7	6	4	1	6	3	1	1	0	0	0	1	0	0	0	0	3	4	4	0	1	1	1	0	0	1	2	1	0	2	2	2	1	1	0	0	1	0	1	2	0	0	0	4
EXOC6B	0	1	5	3	2	0	2	4	5	4	5	9	8	2	5	4	7	1	4	11	1	25	44	42	31	32	19	33	28	37	30	32	23	17	29	42	32	27	24	13	19	1	0	2	0	2	0	0	2
EXOSC2	0	4	6	4	4	2	7	2	5	9	8	1	3	0	2	4	5	3	3	3	1	1	2	8	7	7	13	8	12	15	17	11	11	22	52	26	13	21	12	4	5	0	0	0	1	0	2	0	1
FAIM2	0	3	10	0	2	4	8	4	2	4	3	9	9	3	6	1	5	3	4	0	5	8	9	4	9	4	3	1	6	0	0	0	0	0	0	0	0	0	1	4	8	2	2	2	2	5	3	9	10
FAM125B	0	3	3	1	3	3	1	1	2	1	0	2	3	0	1	2	0	2	2	3	1	13	12	11	7	9	16	16	6	5	8	12	13	12	7	5	9	7	4	7	5	1	0	0	0	1	3	2	4
FAM134B	0	0	1	1	0	1	1	0	1	0	0	0	0	1	1	2	2	3	1	1	1	5	3	5	2	8	7	0	1	2	4	7	6	8	6	5	3	6	4	5	9	2	2	2	1	3	0	1	3
fam13a1	0	0	2	3	0	2	0	3	1	1	2	1	2	2	0	5	1	9	2	1	5	12	8	7	8	17	17	14	12	8	13	15	20	7	19	18	2	8	12	18	8	6	2	6	0	1	1	1	3
FAM36A	0	0	6	2	2	0	0	5	1	0	3	1	1	1	2	2	2	0	0	0	0	0	0	1	0	0	0	0	0	0	0	0	0	0	0	0	0	0	0	0	0	1	0	1	0	0	1	0	0
FAM46B	0	10	5	1	4	5	3	2	5	6	5	9	5	7	4	4	8	3	7	7	4	2	3	2	2	2	4	3	0	2	1	0	0	0	0	0	0	0	0	1	1	2	1	1	5	1	5	0	5
FAM82A	0	4	9	7	2	1	2	2	1	4	2	0	1	0	0	0	0	2	1	0	0	1	6	2	0	3	2	2	1	3	2	5	0	8	1	1	0	3	1	2	3	3	0	0	1	0	2	0	0
FAM84A	0	2	1	1	2	2	2	0	2	0	2	5	2	1	5	1	0	4	2	1	0	0	0	2	0	0	1	0	0	0	0	0	0	1	1	0	0	3	1	0	0	2	2	0	3	2	1	2	1
FBXL8	0	1	0	2	3	1	0	0	1	0	0	0	0	2	0	0	0	0	0	0	0	0	0	0	0	0	0	0	0	0	0	0	0	0	0	0	0	0	0	1	0	2	1	0	1	0	0	2	2
FBXO15	0	3	3	6	7	6	2	2	1	9	0	0	0	0	1	1	0	0	0	0	0	5	6	6	2	3	2	1	1	0	0	0	1	2	1	2	2	5	3	0	2	1	1	2	1	0	3	1	2
FBXO17	0	5	10	8	1	6	9	10	5	6	8	2	3	2	3	0	1	1	2	0	0	0	0	0	0	1	0	0	0	2	0	1	3	2	1	0	1	0	0	0	0	1	0	0	0	0	1	0	0
FBXO28	0	5	4	5	15	2	6	1	6	9	6	6	3	2	4	6	4	2	8	3	1	0	0	1	0	1	0	0	0	0	0	0	0	1	0	0	2	0	0	1	0	1	0	0	0	0	2	2	3
FBXO47	0	1	0	0	0	0	0	0	1	0	1	1	0	0	0	2	3	0	1	0	0	4	0	5	3	3	3	8	5	3	4	0	7	3	4	6	1	7	2	4	5	1	3	4	0	3	1	1	1
FBXO5	0	0	2	1	1	2	3	1	3	4	2	2	2	0	0	2	2	0	3	1	0	0	0	0	2	1	1	2	1	0	1	0	2	0	0	0	0	0	0	0	0	0	0	1	0	1	1	1	3
FECH	0	1	0	0	0	0	0	0	1	1	1	0	0	0	0	0	1	0	1	1	0	5	1	0	2	0	1	0	2	1	0	0	1	1	1	1	2	1	1	0	2	0	2	2	1	3	3	3	2
FGD5	0	2	0	1	0	0	3	5	7	3	6	8	7	2	5	1	2	3	3	1	1	8	11	7	11	5	6	8	9	6	9	28	6	9	11	18	22	7	6	5	23	2	1	1	0	0	0	1	1
FGF1	0	3	2	0	5	0	5	4	5	1	5	6	6	4	7	8	6	3	5	1	7	24	11	11	16	9	13	12	33	18	7	10	22	9	28	13	7	11	12	8	17	6	1	2	2	2	2	3	3
FGF12	0	0	5	4	1	1	1	2	1	5	2	2	0	2	3	2	2	1	1	1	0	24	18	14	18	22	23	22	15	19	17	10	9	19	20	17	20	13	15	16	16	3	4	1	1	1	0	1	10
FGF2	0	7	2	4	4	1	4	2	1	8	6	4	4	6	3	3	3	6	9	16	6	21	12	20	21	8	14	17	8	12	15	9	4	1	4	3	2	0	0	2	3	0	0	1	0	1	1	0	0
FGL1	0	2	5	1	1	1	7	7	7	5	0	3	4	5	3	5	4	7	7	4	4	1	3	3	1	3	4	6	2	1	5	7	0	6	2	0	1	2	5	5	1	3	0	4	1	1	1	0	1
FKBP1B	0	0	1	0	0	0	1	1	0	0	1	2	0	0	2	0	1	0	0	2	7	1	4	7	0	3	0	1	0	0	0	0	1	0	0	0	0	2	0	0	1	0	0	0	1	0	0	0	2
FKBP5	0	0	1	1	0	0	0	0	0	1	0	2	0	0	1	3	1	0	0	0	0	1	2	4	0	2	1	2	1	0	0	1	1	2	3	0	1	2	0	1	0	1	1	1	0	2	1	0	1
FKBPL	0	0	5	16	6	1	6	7	2	6	4	6	2	4	6	5	7	1	0	1	1	0	0	0	0	0	0	0	0	0	0	0	0	0	0	0	0	0	0	1	0	0	1	1	0	0	0	0	0
FLJ10420	0	2	1	2	3	1	6	6	0	5	7	4	2	1	2	0	0	1	2	0	0	1	1	0	0	2	0	0	0	0	0	1	0	0	0	0	0	0	0	0	0	1	1	1	0	0	0	1	2
FLJ12448	0	1	4	2	5	2	0	1	1	0	6	7	6	4	8	5	14	4	7	6	2	1	0	0	0	0	0	0	0	0	0	0	0	0	0	0	0	0	0	0	0	2	0	1	3	0	1	2	4
FLJ14213	0	1	3	2	3	3	0	1	1	0	0	0	1	2	1	3	2	1	3	1	3	7	9	3	13	15	5	8	14	8	3	4	9	7	8	6	20	10	4	2	9	4	7	5	2	0	2	1	1
FLJ14525	0	3	2	1	1	1	0	2	3	2	0	0	1	1	2	1	0	0	0	1	0	0	1	0	1	0	1	3	0	0	0	0	1	3	1	3	0	0	2	0	0	0	3	0	2	3	7	5	2
FLJ20772	0	7	2	7	3	4	2	3	4	2	3	7	5	0	6	0	7	3	3	4	0	1	0	0	0	0	0	0	0	0	0	0	0	0	0	0	0	0	0	0	0	0	0	0	1	1	0	0	0
FLJ39822	0	1	1	2	1	4	0	1	1	3	1	1	3	3	2	1	3	4	1	4	5	10	10	9	6	10	0	2	3	1	3	4	4	5	5	2	3	5	9	9	4	1	1	0	3	0	0	2	1
FN3K	0	7	4	4	1	1	2	1	0	0	3	0	0	0	1	1	0	2	1	2	1	0	1	3	6	1	1	4	0	0	1	1	2	1	2	1	3	1	3	4	1	0	0	1	0	0	0	0	1
FRZB	0	3	3	4	2	3	2	4	2	1	4	2	1	3	6	3	8	7	4	7	8	19	21	7	9	1	3	9	6	7	6	5	9	2	6	11	3	8	12	12	4	6	6	2	6	4	3	4	2
FSD1	0	9	0	7	7	3	12	6	5	6	3	9	4	1	3	1	5	2	5	6	8	3	5	2	3	2	3	1	0	2	1	2	0	0	0	4	2	0	4	2	0	4	4	1	0	1	1	3	3
FSTL1	0	0	0	0	0	0	0	0	0	4	3	9	2	0	0	1	1	2	2	2	2	3	3	0	5	2	1	5	7	6	2	3	3	3	2	1	2	2	3	3	5	2	3	0	1	0	2	5	4
FUT10	0	1	4	1	0	0	2	0	0	0	0	1	0	0	0	3	2	2	1	2	0	7	6	4	5	7	6	10	11	9	11	7	9	11	13	5	3	5	4	10	7	3	3	1	4	1	2	0	5
FYTTD1	0	3	2	0	2	0	0	1	0	1	0	1	0	2	2	2	6	5	0	2	0	0	1	0	1	0	0	0	0	1	3	1	1	1	1	1	3	2	1	0	1	0	2	0	0	2	1	0	0
FZD1	0	1	2	0	0	3	1	0	0	3	3	2	4	2	1	0	2	3	4	5	4	1	0	0	0	1	0	2	0	1	0	0	0	2	0	0	1	0	0	2	0	6	3	1	4	3	1	0	1
FZD3	0	2	3	4	5	5	2	0	2	2	4	1	2	6	7	5	6	1	1	2	1	6	10	4	7	6	5	5	6	5	3	4	6	13	12	13	4	7	6	5	7	3	2	1	0	1	2	1	3
G6PD	0	0	0	0	0	0	0	0	0	0	1	0	0	0	0	0	0	0	2	0	0	1	0	0	1	0	0	0	0	0	0	0	0	1	0	0	0	0	0	2	0	1	0	1	1	1	0	0	1
GAA	0	0	1	2	0	1	0	0	1	4	2	3	4	2	1	0	0	1	0	0	2	2	1	3	0	2	0	0	0	0	0	0	0	0	0	0	2	0	0	0	0	0	0	1	0	1	0	0	0
GATC	0	8	1	3	2	2	3	2	3	3	4	1	2	0	0	0	0	1	0	0	0	0	0	0	0	0	0	1	1	0	0	0	0	0	0	1	0	0	0	1	0	0	0	1	0	0	0	0	0
GBP1	0	0	0	1	3	3	1	1	0	2	0	3	1	0	2	0	1	0	1	0	0	0	0	0	0	0	0	2	0	0	0	1	0	0	0	1	0	1	0	0	0	0	1	0	0	0	1	0	0
GBP6	0	3	0	3	0	1	2	2	1	1	3	2	1	0	1	2	0	0	2	2	0	0	0	0	0	0	0	0	0	1	1	0	0	1	0	0	0	0	0	0	0	0	0	2	1	0	0	1	2
gcap1	0	7	3	4	5	4	0	2	3	1	2	1	1	1	6	5	7	6	7	7	4	0	0	0	1	1	2	1	2	1	1	2	1	2	2	2	2	1	2	1	2	6	5	5	5	0	3	4	5
GCAT	0	2	2	3	1	6	4	3	4	13	10	13	19	9	16	3	3	7	2	7	2	1	1	0	0	0	0	0	1	0	0	0	0	0	0	0	0	0	0	0	0	3	3	4	7	10	1	2	1
GCNT1	0	1	2	1	1	1	3	1	0	1	0	2	1	0	0	0	2	1	3	2	0	0	1	0	0	0	0	0	0	0	0	0	0	0	0	0	0	1	1	0	0	0	3	2	2	3	3	0	2
GCSF	0	1	0	2	0	0	0	0	1	1	2	0	1	1	0	0	1	0	0	2	1	0	0	0	0	0	0	0	0	0	0	0	0	0	0	0	0	0	0	0	0	0	0	0	0	0	0	1	0
GEFT	0	0	2	0	1	0	0	0	0	0	0	0	0	1	1	0	0	1	1	1	0	0	1	1	0	1	1	4	4	8	6	4	3	0	1	0	1	0	1	0	1	5	3	8	3	7	4	5	6
GHR	0	2	2	5	3	0	2	1	0	0	5	1	0	3	3	2	0	5	7	10	2	57	30	39	38	31	37	27	34	36	21	52	49	40	27	56	44	39	44	53	47	6	2	5	4	2	3	5	2
GHSR	0	1	1	1	0	2	0	0	1	3	0	2	3	7	2	4	5	12	14	4	3	0	1	1	0	0	1	3	1	4	0	2	5	0	0	1	0	0	0	1	0	8	4	1	7	2	8	2	5
GINS3	0	7	4	7	1	3	5	1	1	2	5	5	2	3	3	3	1	2	2	3	0	0	0	0	0	1	0	0	0	0	0	0	0	0	0	0	0	0	0	0	0	0	1	2	3	2	3	1	1
GLCE	0	0	0	2	1	1	1	3	1	2	0	5	1	3	4	3	5	0	0	4	0	0	0	0	0	1	0	1	0	1	0	1	0	1	0	1	0	1	0	0	0	2	1	0	1	2	5	0	2
GLI1	0	3	0	0	3	1	1	3	3	2	11	5	1	1	2	0	0	2	3	5	5	2	7	3	4	0	0	0	0	0	0	0	0	0	0	1	0	0	0	0	0	1	1	0	0	0	0	0	0
GNB2	0	1	1	2	4	3	2	3	7	11	6	4	0	10	6	3	2	1	3	0	0	0	0	0	0	0	0	0	0	0	0	0	0	0	0	0	0	0	0	0	0	1	0	0	0	0	0	0	0
GPAA1	0	0	0	2	0	1	1	1	3	7	2	0	1	0	2	1	0	0	0	1	0	0	0	0	0	0	0	0	0	0	0	0	0	0	0	0	0	0	0	0	0	0	0	0	3	2	6	3	1
GPHN	0	1	0	1	0	0	1	1	0	1	1	0	1	1	2	1	2	1	2	1	1	13	20	7	5	13	13	11	9	11	19	9	12	6	7	6	4	10	14	11	7	2	0	1	3	0	0	2	1
GPI7	0	4	2	4	2	8	4	2	6	3	6	5	0	0	0	0	0	0	0	1	0	0	0	0	0	0	0	0	0	0	0	0	0	0	0	0	0	0	0	0	0	0	0	0	0	1	0	1	0
GPLD1	0	0	0	0	1	0	0	0	1	1	0	2	0	6	2	5	2	1	0	2	5	7	7	3	13	8	13	18	6	13	18	11	3	7	7	9	5	2	1	4	0	0	0	0	2	0	0	0	0
GPM6B	0	3	2	3	2	2	1	0	0	1	1	3	2	1	0	1	1	5	1	6	2	9	1	2	2	2	1	2	5	3	0	3	3	2	6	1	3	0	2	1	2	1	0	0	1	0	0	0	1
GPR107	0	0	0	0	1	0	1	0	0	1	0	0	0	2	1	1	1	3	3	0	0	0	1	1	1	0	0	2	1	0	1	1	1	1	0	0	0	1	0	1	0	0	0	0	0	0	1	0	1
GPR133	0	5	10	4	4	7	3	2	2	4	3	2	2	2	0	3	2	3	4	2	1	16	26	25	10	15	12	16	8	21	7	25	21	12	19	11	1	12	7	16	4	1	2	3	3	1	1	6	0
GPR162	0	2	0	3	3	2	3	5	4	3	1	3	4	1	1	4	1	1	3	4	7	0	2	4	1	2	4	1	1	4	0	4	2	1	1	1	0	3	1	0	3	7	3	3	4	2	6	5	7
GPR62	0	0	1	1	0	1	0	0	0	0	0	1	2	0	2	1	3	5	1	3	2	0	0	1	0	0	0	0	0	0	0	0	0	0	0	1	0	1	0	0	0	0	4	1	1	0	0	1	0
GPR89A	0	2	2	4	2	4	5	8	0	3	3	0	0	2	2	1	1	1	3	2	1	0	2	1	0	3	0	0	0	0	2	1	0	2	0	2	1	3	0	0	2	0	0	0	0	0	0	0	0
GRIK1	0	1	2	1	0	2	1	2	0	1	3	2	3	3	0	1	0	0	1	1	1	14	21	12	17	9	13	7	9	9	13	12	15	8	15	18	7	21	12	12	3	1	0	0	1	2	1	2	0
GUCY1A3	0	1	2	2	1	1	2	2	1	2	2	1	1	1	4	0	1	0	2	3	6	7	7	9	9	5	7	4	4	5	1	5	3	2	6	6	8	0	7	6	8	4	4	1	1	0	2	1	3
HAAO	0	2	3	1	0	0	1	1	1	0	0	0	4	3	5	2	1	7	8	5	3	3	0	1	0	0	0	1	0	1	1	1	0	3	0	0	0	0	0	0	0	0	1	1	0	0	1	0	3
HAL	0	1	1	0	0	0	0	0	0	2	1	1	0	0	1	2	1	1	2	3	2	3	7	5	5	3	3	2	7	5	1	7	3	2	4	3	6	4	4	0	1	2	0	0	0	0	3	0	0
HAO2	0	3	4	7	2	5	4	1	2	2	2	5	4	2	4	5	3	3	3	4	2	2	2	3	11	10	7	5	2	12	6	8	5	6	7	5	4	7	8	7	5	9	9	3	2	8	3	3	9
HBP1	0	0	0	0	2	0	1	1	1	2	2	1	3	0	2	2	2	1	0	0	1	0	1	0	1	0	0	0	0	1	0	0	0	1	1	1	0	0	0	0	1	0	0	0	0	1	1	0	0
HCK	0	0	0	3	4	2	2	5	2	2	1	0	0	2	2	1	1	1	2	3	3	2	0	0	0	0	0	3	1	1	0	1	2	1	1	1	0	0	2	0	1	2	0	1	2	1	0	5	3
HDAC11	0	0	0	0	0	1	3	1	3	2	3	1	4	4	1	4	5	1	3	2	0	0	0	0	0	4	1	0	1	3	1	0	1	2	0	0	0	0	0	0	0	1	0	1	2	2	2	1	0
HDLBP	0	0	0	0	0	0	0	1	0	1	6	1	0	0	0	0	0	0	1	0	0	1	0	2	9	5	8	11	8	8	3	1	5	1	1	0	0	0	0	0	0	0	0	2	1	2	2	1	1
HEPACAM2	0	0	0	0	1	0	1	1	0	1	3	2	1	4	2	2	6	4	0	2	2	8	8	14	10	13	13	12	4	7	11	9	12	17	8	11	8	8	12	7	12	4	4	9	9	10	5	5	1
hgf	0	0	0	0	0	0	0	0	0	0	0	0	0	0	0	0	1	2	0	1	0	1	1	1	3	2	0	2	0	1	1	0	0	0	1	1	0	0	0	0	1	1	1	0	1	1	0	1	0
HIF1AN	0	0	1	0	0	2	2	1	2	0	0	0	1	0	0	1	1	0	0	0	0	0	0	0	0	0	0	2	0	0	1	0	0	0	0	0	0	1	0	0	0	1	1	2	0	0	0	0	1
HIST1H1D	0	0	0	2	0	0	1	0	0	2	1	1	0	1	1	0	0	0	0	0	0	0	0	0	0	0	0	0	0	0	0	0	0	1	0	0	0	0	0	0	0	0	0	0	0	0	0	0	0
HMOX2	0	0	1	0	0	0	0	1	0	1	3	3	4	6	4	5	3	4	4	4	2	0	1	3	0	3	0	2	3	1	1	1	1	1	0	1	0	0	1	0	0	0	1	0	1	1	1	2	0
HNF4A	0	5	3	4	3	3	7	4	0	0	2	1	2	3	4	2	2	2	1	1	1	1	5	3	2	4	2	4	0	3	2	2	4	4	4	2	1	5	11	5	4	4	3	1	2	4	3	7	7
HORMAD1	0	1	0	1	0	0	0	1	0	0	2	0	1	1	3	1	2	0	3	0	3	4	2	1	1	1	0	1	1	1	3	0	1	1	2	4	2	2	2	1	1	2	0	0	2	0	1	0	1
HOXB3	0	3	1	0	2	7	0	2	1	0	1	2	6	1	6	4	5	3	2	2	3	0	0	0	0	0	0	0	0	0	1	0	0	0	0	0	2	2	1	1	0	2	5	12	10	6	5	7	2
HOXB7	0	9	8	8	2	8	3	1	6	5	6	10	8	1	3	8	5	4	1	2	4	0	0	0	0	0	0	0	0	0	1	1	1	0	0	0	0	0	1	0	0	4	0	5	9	9	6	10	11
HOXC4	0	3	6	11	4	3	8	5	11	5	14	12	9	14	0	5	18	9	10	6	5	0	1	0	0	1	0	0	1	2	2	0	0	2	0	1	0	0	1	0	1	7	1	6	10	6	1	6	5
HPS6	0	1	1	0	0	0	0	1	1	0	0	1	1	1	1	0	0	0	0	0	0	0	0	0	0	0	0	0	0	0	0	0	0	0	0	0	0	0	0	0	0	1	0	2	0	1	2	4	1
HRC	0	4	1	0	2	2	4	7	1	1	5	2	3	4	6	2	6	9	2	3	2	0	0	0	0	2	1	0	0	1	0	0	1	0	1	1	1	0	1	2	1	1	4	3	6	3	0	2	3
HSD17B13	0	2	0	3	0	0	0	2	0	0	1	2	1	3	4	3	3	2	2	1	4	1	6	3	2	2	2	2	2	1	0	1	1	2	6	4	5	3	4	9	1	3	2	2	4	1	2	1	4
HSD17B4	0	0	0	1	1	0	0	1	2	1	1	0	3	0	0	0	0	0	0	1	1	1	2	3	4	1	1	2	2	0	2	2	0	4	1	0	1	0	2	2	0	2	1	1	0	1	1	2	0
HSPA12B	0	3	1	3	4	0	0	5	4	1	3	3	3	4	3	1	2	8	5	7	4	8	3	3	1	1	1	1	0	1	2	0	0	0	2	0	2	2	0	0	0	0	0	1	1	0	0	1	0
HSPB2	0	0	1	1	5	3	6	4	6	8	7	7	11	7	5	3	3	6	3	7	3	0	0	0	0	0	1	0	0	2	0	0	0	0	0	0	0	0	0	0	0	8	5	3	3	2	2	2	1
HTATSF1	0	5	1	5	1	2	2	2	3	4	4	5	2	3	4	5	2	5	4	3	1	1	2	0	0	2	2	2	0	5	7	2	2	2	1	1	0	3	3	2	1	0	1	3	1	2	3	3	4
IARS2	0	5	0	1	0	1	2	0	1	0	0	0	0	0	1	0	1	0	0	0	0	0	0	0	0	0	1	0	0	0	0	0	0	0	0	0	0	0	0	1	0	0	1	0	0	0	1	0	0
IFFO1	0	2	2	1	1	0	2	0	0	0	0	0	0	0	0	0	0	0	0	0	0	0	0	0	0	0	0	0	0	0	0	0	0	0	0	0	0	0	0	0	0	1	1	0	0	0	0	0	0
IFIT2	0	1	5	1	1	0	1	3	3	6	3	3	0	0	0	0	0	4	1	1	1	0	0	0	0	0	0	0	0	0	0	0	0	0	0	0	0	0	0	0	0	0	1	0	0	6	5	3	3
IFIT3	0	0	0	2	3	0	2	0	0	0	1	0	0	6	5	3	3	0	0	1	1	0	1	0	0	0	0	0	0	0	0	0	0	0	0	0	0	1	2	1	0	0	1	2	2	0	2	1	1
IFNAR	0	3	0	0	1	0	1	2	0	0	1	0	0	0	1	2	1	0	0	0	1	0	1	0	0	0	0	1	0	0	0	0	0	1	0	1	1	1	0	0	1	0	0	0	0	0	0	2	1
IGF1R	0	1	1	3	1	3	4	3	3	0	3	1	3	0	1	1	1	2	0	1	4	3	8	10	8	9	9	9	4	9	4	3	6	3	7	6	8	2	2	1	5	3	1	1	1	0	1	3	1
IGHMBP2	0	4	1	1	2	0	2	2	1	1	0	0	0	0	0	0	1	0	1	0	1	1	0	1	0	0	2	0	0	0	0	1	1	0	0	0	0	0	0	0	0	0	0	2	2	1	1	0	1
IGSF8	0	2	3	1	1	0	0	1	0	0	1	1	1	3	1	4	3	0	0	2	1	0	0	0	1	1	1	0	0	0	0	0	0	0	1	0	0	0	0	0	0	2	3	6	3	1	3	2	4
IKZF2	0	0	3	5	1	1	0	0	2	3	1	2	1	0	1	0	3	1	1	0	3	0	0	0	0	0	0	1	0	0	0	0	0	0	0	0	0	0	0	1	1	2	3	0	0	1	2	4	0
IL17RC	0	1	0	0	1	1	1	0	1	0	0	0	2	0	0	1	0	0	2	0	0	0	0	0	1	3	1	0	1	1	0	1	0	0	0	0	1	0	1	0	0	3	0	1	0	0	0	0	0
IL1R2	0	0	0	1	1	0	0	1	0	5	2	6	8	1	3	0	6	2	1	5	5	12	6	5	5	4	9	5	3	6	5	2	7	4	5	4	7	2	4	7	5	4	2	5	1	1	1	2	3
IL34	0	1	0	1	3	2	0	0	0	0	0	0	0	0	1	0	1	0	0	1	2	1	4	10	9	13	16	26	12	11	12	8	7	29	19	10	2	4	7	1	2	0	0	0	0	0	0	0	0
ILDR1	0	3	1	2	2	0	2	5	0	0	0	2	3	4	0	3	6	2	4	5	0	5	5	2	3	6	3	4	3	5	4	2	4	2	0	0	4	1	2	5	5	4	4	3	3	0	0	2	1
ILDR2	0	3	3	0	2	1	10	2	4	7	2	4	0	0	1	2	2	2	5	3	3	24	19	12	13	14	18	4	14	10	15	25	13	11	7	8	9	15	13	15	4	1	1	1	1	4	4	3	4
irf2	0	0	4	2	0	0	1	0	1	2	1	0	0	1	0	1	0	0	0	0	0	1	0	2	2	1	1	1	1	4	1	0	0	0	0	1	1	1	1	3	0	0	1	0	1	1	0	3	3
IRF3	0	0	0	1	0	0	0	0	1	1	0	1	0	0	0	0	0	1	0	0	1	0	0	0	0	0	0	0	0	0	0	0	1	0	0	0	0	0	0	0	0	0	0	0	0	0	1	0	0
ISG12(B)	0	2	0	8	3	3	0	2	3	2	1	0	1	5	3	1	3	6	5	2	5	0	1	0	0	2	0	1	1	0	0	0	0	1	0	1	3	1	1	0	2	2	1	2	5	2	5	2	1
ITGA5	0	1	2	3	1	3	1	3	1	2	1	3	1	3	2	3	4	5	4	1	5	0	2	1	0	1	2	0	5	1	0	1	3	0	1	1	0	0	0	0	1	1	1	1	3	4	0	3	1
ITLN1	0	2	1	0	4	2	3	2	3	1	0	2	1	0	2	1	2	3	1	1	2	0	0	2	1	1	2	0	1	3	1	2	0	2	3	1	2	3	4	7	2	6	7	9	3	0	3	2	4
JPH2	0	0	0	1	0	0	0	0	0	0	0	1	2	3	3	1	1	2	4	5	5	19	8	6	18	22	10	14	4	8	5	10	13	5	7	6	14	14	5	8	10	3	2	2	6	1	1	2	1
JUP	0	5	3	2	2	7	3	2	7	3	2	3	1	5	3	2	1	2	6	5	5	3	11	11	14	4	3	5	0	2	2	5	2	2	11	4	3	5	2	3	2	1	4	9	8	4	8	2	1
KCNAB3	0	0	0	0	0	0	0	0	0	0	0	0	0	0	0	0	0	0	0	0	0	0	0	0	0	1	0	2	0	0	1	0	0	0	0	0	0	0	2	2	3	5	4	1	1	0	1	1	0
KCNMA1	0	2	2	3	2	1	1	2	3	3	0	2	1	5	4	3	4	4	1	1	3	39	46	24	34	34	19	19	23	34	17	20	23	23	28	27	26	16	23	8	21	1	0	0	1	1	1	0	1
KCTD19	0	1	0	6	2	3	5	2	3	3	5	0	0	1	6	3	2	1	1	0	6	3	3	8	11	4	1	7	1	1	0	1	2	1	1	0	2	1	0	1	1	1	0	0	0	0	0	1	2
KCTD19	0	0	0	0	1	1	1	2	5	0	1	2	0	3	1	3	2	1	0	3	3	1	4	2	7	4	4	3	6	3	1	0	1	2	2	2	4	1	1	0	3	0	1	0	0	1	1	3	0
KDM5C	0	2	5	6	7	3	2	4	4	1	0	2	2	2	2	4	3	5	4	1	1	4	1	4	6	4	6	3	3	4	4	6	4	3	2	2	6	6	4	2	2	0	5	2	9	4	1	2	1
KHK	0	0	0	1	0	1	4	3	2	2	3	1	1	2	0	1	0	1	0	1	0	3	4	1	0	0	1	1	1	0	1	0	1	0	1	0	1	2	0	1	0	1	0	3	0	0	6	5	5
KIAA1383	0	3	0	3	0	3	3	1	1	5	4	7	6	3	5	2	6	2	3	1	1	0	0	0	1	0	0	1	0	0	0	1	0	1	0	0	0	0	0	0	0	2	3	2	2	0	1	4	2
KIAA1539	0	4	9	11	9	10	7	1	4	9	4	2	2	1	2	1	6	2	2	1	1	0	0	0	0	0	0	0	0	0	0	0	0	0	0	0	0	0	0	0	0	0	0	0	0	1	0	0	1
KIAA1826	0	7	2	1	5	6	4	3	2	3	5	4	13	5	2	1	0	0	1	2	1	0	0	0	0	1	0	0	0	0	0	0	1	0	0	1	0	0	0	0	1	2	1	0	1	2	0	0	0
KIF20B	0	0	1	0	0	2	0	1	1	0	0	1	0	0	0	0	3	0	1	1	0	0	0	0	2	1	0	0	1	0	0	0	0	0	1	0	2	1	0	1	0	1	2	1	1	0	2	0	0
KIF23	0	8	4	2	4	4	1	5	2	3	2	5	3	2	1	3	2	4	5	3	3	3	0	2	0	4	1	8	1	3	0	1	1	2	3	0	0	1	0	1	0	0	0	1	2	3	2	3	3
KIF2A	0	2	0	2	2	4	2	0	1	4	1	0	0	0	1	0	0	0	0	0	0	1	0	1	0	0	1	3	2	4	1	0	1	2	0	1	0	3	0	0	1	0	0	0	1	1	0	0	0
KLHL9	0	0	0	0	0	0	0	0	0	0	2	2	3	1	3	2	2	1	3	1	0	0	0	0	0	0	0	0	0	0	0	0	0	0	0	0	0	0	0	0	0	1	1	1	0	0	0	0	1
KLRF1	0	0	0	0	0	0	0	2	0	0	0	0	0	0	0	0	0	0	0	1	1	1	0	2	1	0	0	0	0	0	1	0	1	0	1	0	3	0	1	1	0	1	2	1	0	0	1	0	0
KLRF1	0	0	1	1	1	1	2	0	0	1	1	4	1	1	1	0	2	0	2	0	0	2	0	1	1	0	1	1	0	0	0	0	0	0	1	1	0	1	0	0	1	3	1	0	1	0	1	1	0
KRCC1	0	5	1	4	2	0	2	1	2	1	0	0	0	0	0	0	0	0	0	0	0	0	0	0	1	0	1	0	0	0	0	0	0	0	0	0	0	0	0	0	0	0	0	2	4	1	2	2	3
LAMA4	0	4	3	2	6	3	5	3	1	5	3	4	5	4	4	4	2	2	5	3	9	49	24	35	32	28	23	30	20	17	37	31	18	18	10	16	38	13	33	54	34	2	3	0	5	4	1	3	3
LAMB3	0	5	2	4	6	2	2	3	3	2	3	2	4	1	3	0	0	2	2	1	1	1	2	1	3	3	4	0	6	5	4	1	3	2	0	0	0	1	1	1	1	0	0	2	1	0	2	1	5
LARS2	0	4	10	9	10	5	2	5	4	4	3	4	13	3	1	1	8	3	4	2	1	2	2	1	7	4	0	1	8	0	5	6	12	3	4	5	4	6	2	2	0	1	2	0	0	0	1	0	0
LAS1L	0	3	5	3	3	3	10	5	5	5	2	5	7	2	2	4	6	3	8	3	0	1	2	2	0	2	0	4	4	2	2	1	4	4	0	2	4	8	1	1	2	1	3	5	3	2	7	3	3
LAX	0	0	0	0	1	3	2	0	1	1	0	2	1	0	1	1	1	1	2	1	2	1	0	2	3	3	1	2	0	0	0	1	0	0	0	1	2	0	0	1	1	4	1	5	1	4	0	2	3
LBR	0	0	0	0	1	0	0	3	0	2	1	0	2	1	4	1	0	1	1	0	0	0	0	0	0	0	0	1	0	0	0	1	1	4	0	1	0	0	1	1	0	0	1	1	0	1	1	0	0
LEPREL1	0	0	0	0	0	0	1	1	3	4	0	2	0	4	4	2	1	1	1	4	1	21	19	11	9	21	11	5	16	15	23	20	27	20	23	30	23	31	41	28	26	6	2	5	5	5	1	2	1
leucine aminopeptidase, LAP	0	4	2	2	1	3	1	1	1	2	4	5	5	4	5	5	7	1	1	2	1	1	1	0	1	0	0	2	0	1	0	1	5	0	1	2	0	1	0	0	0	2	0	0	0	1	0	1	0
LGALS3	0	1	1	2	3	2	2	3	5	1	4	1	5	2	2	3	1	5	9	3	2	0	3	6	8	1	0	1	0	0	2	2	2	0	1	0	1	1	1	1	0	1	0	0	0	1	0	0	0
LGALS8	0	0	0	0	0	0	0	2	5	2	3	3	3	3	10	6	4	4	3	5	9	4	4	3	6	1	1	0	2	1	1	7	0	0	2	2	2	0	0	0	0	0	0	1	0	0	0	1	0
LIMK2	0	0	0	1	0	0	1	0	1	2	0	3	0	1	1	0	1	0	0	1	0	2	1	1	3	1	2	5	3	1	0	1	0	0	1	0	0	0	0	0	0	0	1	0	0	0	0	2	0
LIN7A	0	1	0	0	2	0	1	2	0	0	0	2	2	3	3	2	2	2	4	5	2	14	16	5	12	9	2	11	9	6	5	6	8	2	3	12	10	6	10	8	8	0	0	3	1	0	2	2	1
LMBR1	0	6	3	2	1	1	4	2	3	1	3	8	4	3	0	0	0	2	1	0	2	1	5	6	6	1	1	1	2	1	4	4	3	0	1	1	1	4	3	0	0	0	0	1	1	0	0	0	0
LMCD1	0	2	3	2	8	3	4	0	1	1	3	0	1	2	3	1	0	6	6	2	3	7	9	11	3	10	3	9	4	4	4	7	6	7	13	6	7	8	3	2	5	2	5	4	1	1	6	1	5
LMO6	0	2	1	3	1	5	2	0	1	1	3	7	3	1	0	0	4	1	2	0	2	0	0	0	0	2	0	0	0	0	0	0	2	1	0	1	2	0	1	0	0	0	1	1	1	1	0	1	0
LOC100124518	0	1	3	4	3	3	2	2	1	4	0	1	1	0	3	2	5	1	2	1	0	0	1	1	2	0	1	3	0	0	4	1	0	1	5	1	0	0	0	0	2	1	0	0	1	0	2	1	0
LOC100125578	0	0	0	3	0	3	0	3	2	1	3	2	2	0	0	2	0	0	0	0	3	10	10	14	10	14	8	9	7	10	12	10	12	19	14	11	13	8	9	7	10	1	2	2	0	0	0	2	1
LOC407241	0	3	2	1	0	0	0	2	0	1	1	1	2	0	0	2	3	5	0	7	3	2	0	1	0	0	0	0	0	0	0	0	1	0	0	0	2	1	1	0	0	1	2	0	2	3	5	3	7
LOC504513	0	0	1	1	0	0	1	0	0	0	0	0	0	0	0	0	2	1	0	0	0	0	0	1	0	1	1	1	3	2	0	1	0	2	0	0	0	0	0	1	0	4	3	1	3	1	1	0	0
LOC504773	0	8	3	12	0	8	4	6	6	2	4	3	10	6	2	7	4	2	6	2	5	0	0	0	0	1	1	0	0	0	0	0	1	1	3	2	0	2	2	0	0	3	3	3	8	3	4	6	4
LOC508470	0	3	4	4	2	2	1	6	2	3	3	7	2	3	0	2	2	1	1	5	1	0	0	0	0	0	1	0	0	0	0	0	0	0	0	0	0	0	0	1	0	0	0	0	1	0	1	0	2
LOC509263	0	1	0	1	1	0	0	0	0	0	0	3	3	0	0	0	0	0	0	1	0	1	0	0	0	0	0	0	0	0	1	0	0	0	0	0	0	0	0	0	0	0	1	1	0	2	1	0	0
LOC512486	0	0	0	0	2	0	3	2	1	2	1	1	0	0	2	3	1	0	0	2	0	0	0	0	0	0	2	0	0	0	0	1	0	0	0	1	0	0	0	0	3	1	0	0	2	5	3	1	3
LOC512887	0	5	12	9	0	11	5	9	9	11	4	9	5	12	1	3	5	4	3	8	2	7	6	7	4	6	5	7	5	4	2	8	3	4	3	5	0	2	1	2	3	3	8	3	7	2	2	0	4
LOC513044	0	0	0	2	2	3	6	7	6	5	9	1	3	10	7	1	7	5	7	3	1	1	1	0	2	0	0	1	0	0	4	1	0	1	0	3	0	1	0	0	0	0	0	0	1	0	1	0	0
LOC519447	0	0	2	0	3	1	1	2	4	2	3	2	2	0	3	0	1	3	5	2	0	0	4	0	1	0	1	0	0	0	1	0	1	0	0	0	0	0	1	0	0	0	0	1	0	0	0	0	0
LOC522319	0	0	0	0	0	0	0	0	0	0	0	1	0	0	0	0	0	1	0	0	0	0	1	0	0	1	0	0	0	0	0	0	1	0	0	0	0	1	1	0	0	0	0	0	0	0	1	0	0
LOC522691	0	2	2	1	4	1	2	0	2	1	1	1	2	3	3	1	2	4	1	2	4	5	10	3	4	2	1	2	2	4	4	0	5	4	1	3	3	2	7	2	3	2	1	4	3	2	1	4	3
LOC524650	0	0	0	0	0	0	1	0	0	0	0	0	0	2	0	0	0	1	0	0	0	0	0	0	1	0	2	0	0	2	1	1	1	0	2	2	0	1	0	0	0	1	0	0	0	0	0	0	1
LOC532412	0	2	2	0	4	3	6	4	1	1	2	1	0	0	1	0	0	0	0	0	1	0	1	0	0	0	1	0	0	0	1	0	0	0	0	0	0	1	0	0	2	0	1	2	9	1	2	12	13
LOC532698	0	0	0	0	1	1	0	1	4	1	0	0	0	2	1	2	0	0	0	1	0	0	1	0	0	0	0	0	0	0	0	0	0	2	0	0	0	1	0	0	1	0	0	0	0	0	0	0	1
LOC539526	0	0	0	0	0	2	0	0	0	0	0	1	1	0	6	5	3	4	1	4	2	17	21	11	12	22	23	13	17	11	16	19	14	14	13	16	12	13	10	21	12	3	1	2	1	1	1	1	5
LOC539846	0	2	1	0	0	1	0	1	0	0	0	0	0	0	0	0	1	1	0	3	0	0	0	0	0	0	0	0	0	0	0	0	0	1	0	0	1	0	1	0	1	3	3	1	2	5	0	7	2
LOC613623	0	3	2	1	2	1	4	3	2	1	3	3	3	8	5	3	3	7	4	13	8	0	0	0	0	0	0	0	0	0	0	0	0	0	1	2	0	1	0	1	0	15	10	4	8	1	6	1	4
LOC616153	0	3	3	0	7	9	2	9	6	2	1	1	2	4	0	2	1	2	0	1	0	0	0	0	0	0	0	0	0	0	0	0	0	0	0	0	0	0	1	1	0	1	2	2	3	4	6	4	4
LOC616323	0	0	2	2	4	3	4	6	2	4	3	4	4	3	3	2	4	4	2	2	1	0	1	1	0	1	0	0	1	0	0	0	0	0	0	0	0	3	3	0	3	5	3	1	0	4	2	2	1
LOC616371	0	0	0	0	1	3	5	6	4	1	1	3	1	1	2	3	5	4	2	3	4	3	5	3	7	8	3	5	1	4	2	7	2	5	1	5	2	2	6	2	1	0	2	2	1	1	2	2	2
LOC617471	0	0	0	0	0	0	0	0	1	0	0	0	1	2	3	2	5	1	1	2	1	1	1	0	1	0	0	1	0	0	0	0	0	0	0	0	0	0	0	0	0	1	1	2	1	1	0	2	0
LOC617489	0	0	1	1	0	0	0	0	1	0	0	1	0	0	1	1	0	0	0	0	0	0	0	0	0	0	0	0	0	0	0	0	0	0	0	0	0	0	0	0	0	1	0	0	0	1	0	0	1
LOC617897	0	0	0	0	0	1	0	0	0	1	0	0	1	1	0	0	0	1	2	2	0	0	1	0	0	0	0	0	0	0	0	0	0	0	0	0	0	0	0	0	0	1	0	1	0	1	0	0	0
LOC618367	0	0	7	2	3	1	5	3	5	3	1	3	8	4	0	0	0	0	4	2	4	7	6	0	4	3	2	3	2	1	2	0	1	0	1	2	4	3	2	4	1	2	2	1	4	2	2	1	4
LOC618567	0	4	1	6	3	4	5	3	7	5	1	7	7	5	6	4	6	2	6	8	2	4	1	4	0	0	2	2	1	2	4	2	1	0	0	2	2	0	0	0	2	7	14	6	8	5	3	3	0
LOC652968	0	0	0	0	1	1	1	0	0	1	0	1	0	1	0	0	3	0	0	0	0	0	0	0	0	0	0	0	0	0	0	0	0	0	0	0	0	0	0	0	0	1	1	1	2	1	1	2	0
LOC767871	0	0	0	0	0	0	0	0	0	1	0	0	0	0	0	0	0	0	0	0	0	0	0	0	0	0	0	0	0	2	1	1	3	1	3	1	2	1	1	1	0	0	0	1	2	1	1	0	0
LOC768072	0	4	6	8	10	8	5	7	6	2	8	2	0	3	3	5	6	2	4	5	1	0	0	0	0	0	0	0	0	1	0	0	0	0	0	0	0	0	0	0	0	0	0	1	0	0	0	0	0
LOC781494	0	4	2	3	4	2	0	2	4	1	1	2	2	1	3	4	0	1	1	1	1	1	4	6	9	7	11	11	2	6	0	2	3	8	4	4	6	13	1	1	1	1	1	0	2	1	1	2	3
LOC781700	0	2	5	1	1	1	5	1	3	5	5	4	3	7	3	11	6	5	1	5	6	7	12	14	6	1	10	5	4	8	8	4	14	7	6	11	9	11	9	4	7	5	10	5	5	3	1	3	3
LOC783604	0	0	0	0	0	0	0	0	0	0	0	0	0	0	0	0	0	0	1	1	1	2	0	0	0	0	0	0	0	0	0	0	0	0	0	1	0	0	0	0	0	0	1	0	0	0	0	0	0
LOC783802	0	0	1	0	1	0	0	0	0	0	3	0	2	0	0	1	0	1	0	0	0	0	0	0	0	0	1	0	0	0	0	0	0	0	0	0	0	1	0	0	0	0	0	0	0	0	0	0	0
LOC785091,LOC617072,ZCRB1	0	0	1	1	0	0	1	0	0	0	0	1	2	0	2	1	1	0	1	1	1	0	0	0	1	0	3	0	0	2	0	0	0	0	0	1	2	0	1	1	1	3	1	2	4	3	2	3	3
LOC786073,IFITM3	0	0	0	1	1	2	3	0	0	1	1	1	0	2	4	5	2	0	0	1	2	0	0	0	0	0	0	0	0	0	0	0	0	0	0	0	0	0	0	0	0	0	0	0	1	1	0	0	2
LOC786073,IFITM3	0	7	4	3	3	6	1	4	6	4	2	5	7	2	1	3	0	0	1	1	1	0	0	0	0	0	0	0	0	0	0	0	0	0	0	0	0	0	0	0	0	0	0	1	1	1	4	5	1
LRRC25	0	5	0	1	6	5	0	0	1	3	4	5	2	2	2	3	3	4	2	1	4	0	0	0	0	0	0	1	2	0	1	0	1	0	2	0	0	0	0	0	0	4	1	1	0	0	4	3	8
LRRC67	0	2	0	1	0	0	0	2	1	1	2	1	5	4	14	6	3	1	2	10	5	16	20	17	15	8	10	16	17	18	15	12	9	8	9	12	4	6	12	27	24	10	2	7	8	6	2	9	8
LRRC8E	0	0	0	1	0	2	0	0	0	1	3	8	11	7	14	6	8	6	6	5	5	0	0	0	0	0	0	0	0	0	1	0	0	0	0	0	0	0	0	0	0	1	0	0	1	0	0	0	0
LUZP5	0	2	1	3	1	4	9	4	2	2	6	1	6	1	2	0	0	0	0	1	0	0	2	1	2	0	2	5	2	1	1	1	1	4	0	1	1	5	1	2	0	0	0	0	0	0	1	7	5
LYST	0	1	0	1	0	0	0	0	0	3	1	2	0	0	0	0	0	1	0	0	0	4	10	1	4	1	2	7	4	5	1	7	1	1	7	5	3	9	3	1	3	0	1	0	1	0	1	1	1
M80234	0	0	0	0	0	0	0	1	0	1	1	0	1	0	1	0	2	0	0	0	5	1	1	3	0	1	1	1	1	0	1	1	1	0	2	1	1	1	4	0	1	0	0	0	1	1	1	0	0
MAF1	0	0	0	0	0	0	1	4	6	3	0	4	1	0	0	0	0	0	0	1	0	0	0	0	0	0	0	0	0	0	0	0	0	0	0	0	0	0	0	0	0	0	0	0	1	0	0	0	0
MAG	0	0	0	1	0	0	0	0	0	1	2	0	0	0	3	4	2	2	2	1	1	1	1	2	0	0	0	0	5	4	1	1	0	2	7	3	2	2	0	0	1	0	1	0	3	2	1	1	6
MAK10	0	0	0	4	1	1	2	3	5	4	8	5	3	10	4	0	6	3	4	3	1	1	2	3	1	2	0	1	3	2	2	3	4	0	3	4	2	1	2	2	5	2	1	0	1	0	1	1	2
MAP2	0	3	0	0	1	0	0	3	0	2	4	0	2	4	2	2	0	3	0	2	2	21	17	7	4	10	11	8	12	6	15	9	5	12	3	7	7	2	14	4	7	0	0	0	2	2	3	0	2
MAP2K6	0	2	0	3	0	2	1	0	1	2	1	0	1	3	1	1	2	0	1	0	0	2	5	10	0	4	5	4	11	9	12	12	7	17	11	3	3	5	5	4	7	0	0	4	1	1	3	0	0
MAPK15	0	2	8	3	0	1	1	0	0	2	6	7	7	3	2	2	1	0	5	3	3	0	0	0	2	0	0	0	0	0	1	0	0	1	0	0	0	0	0	0	1	2	0	0	0	0	1	0	1
MAPT	0	7	8	9	3	6	3	7	5	6	2	1	2	6	3	4	4	3	3	2	1	30	35	30	15	15	6	3	0	0	0	0	19	19	18	21	16	14	28	13	1	0	0	0	1	0	0	0	0
MCFD2	0	0	0	1	1	1	1	3	0	0	0	1	1	0	1	1	2	4	1	1	0	0	0	2	2	0	1	0	0	0	0	0	2	0	0	2	1	0	1	3	1	0	2	1	0	0	0	0	0
MCM4	0	0	0	0	0	0	0	1	0	1	0	1	0	0	0	1	1	0	0	0	0	0	0	0	0	0	0	1	0	0	0	0	0	0	0	0	0	0	0	1	0	1	0	1	1	2	0	0	5
ME1	0	1	2	1	2	2	1	0	3	0	2	2	1	1	2	2	2	1	0	1	1	21	11	19	18	20	13	16	16	22	24	20	24	27	27	20	29	55	44	28	28	3	3	2	2	5	5	3	4
MED22	0	0	0	0	0	0	0	1	0	1	1	0	0	0	0	0	0	0	0	0	0	0	0	0	0	0	0	0	0	0	0	0	0	0	0	0	0	0	0	0	0	2	2	0	1	2	2	0	0
MELK	0	1	2	0	1	3	9	3	2	3	4	3	0	3	1	1	0	0	1	0	0	0	2	2	4	3	5	3	4	5	0	1	4	3	1	3	0	8	1	6	7	0	0	1	1	0	2	1	2
MGC11335	0	1	1	0	0	0	0	0	1	0	0	0	0	0	0	2	1	0	0	1	0	7	1	2	2	2	5	2	4	2	5	1	0	2	3	1	0	0	0	2	1	1	3	0	0	0	1	0	0
MGC127492	0	3	5	7	2	1	3	0	2	0	4	5	4	3	5	2	2	5	3	1	2	1	5	4	2	1	3	4	1	1	0	1	3	1	1	3	5	4	0	1	1	1	3	3	3	2	2	4	2
MGC138914	0	1	2	1	2	3	4	0	2	1	3	2	5	2	1	0	3	9	3	0	4	1	1	0	4	3	5	3	3	3	0	1	1	4	1	3	2	2	4	1	2	2	0	2	4	6	6	4	1
MGC142908	0	0	2	1	1	2	3	5	3	3	2	1	2	3	2	3	2	2	2	3	3	5	8	4	10	7	8	2	4	5	5	3	4	11	5	9	1	8	4	6	2	1	3	2	2	3	0	2	0
MGC151537	0	4	4	3	2	5	6	5	3	5	2	4	3	6	6	3	3	2	6	1	3	22	27	20	32	30	22	35	24	23	31	22	19	26	11	27	38	49	28	37	38	0	0	5	0	0	0	0	0
MGC151592	0	4	8	3	4	7	2	1	3	3	1	2	10	6	4	7	4	7	5	6	4	17	13	13	7	10	4	15	8	4	3	14	11	8	8	14	11	10	12	5	9	2	2	5	3	3	2	1	2
MGC152281	0	0	1	1	0	0	2	1	1	0	0	0	0	0	0	1	2	7	3	4	6	2	2	7	2	2	1	3	3	2	1	2	0	2	2	0	1	0	3	3	0	0	0	0	0	0	5	7	8
MGC155219	0	3	5	4	2	1	4	5	6	2	0	0	0	0	1	0	1	1	0	1	0	0	0	1	1	0	0	0	0	0	0	0	0	0	1	0	0	0	0	0	0	0	0	1	0	1	0	0	0
MGC157229	0	1	7	4	5	5	10	9	1	5	7	4	5	2	1	1	2	1	2	1	0	4	2	2	1	0	0	0	0	0	1	0	2	0	0	0	0	1	0	0	0	0	0	0	1	0	1	0	0
MGC165780	0	0	3	2	1	2	4	3	4	0	3	1	0	0	0	0	0	1	1	5	1	3	4	1	3	2	2	4	3	5	6	7	2	3	4	3	5	3	3	5	2	2	2	3	10	3	6	4	3
MGC165846	0	4	4	5	7	9	8	6	7	1	4	5	3	9	7	3	5	1	5	5	3	0	0	0	4	2	0	3	1	0	0	3	1	2	3	2	3	4	0	1	1	3	2	1	2	2	2	1	3
MGC48972	0	0	1	1	4	1	1	0	2	0	3	0	1	0	0	1	0	1	0	1	0	1	0	2	0	1	2	4	1	0	4	0	2	3	1	4	2	0	3	0	1	0	0	0	0	0	1	0	0
MGC48972	0	0	2	1	2	2	2	2	0	1	2	1	2	1	0	0	0	0	0	0	0	0	1	0	0	0	0	0	0	0	0	0	0	0	0	0	0	0	0	0	0	0	1	0	0	0	1	0	0
MIPOL1	0	0	3	3	1	4	2	0	2	2	2	1	1	2	1	0	1	0	0	0	1	0	2	1	2	3	1	2	1	1	2	0	1	0	2	1	0	3	4	2	1	3	2	3	1	1	1	0	1
MLC1	0	1	4	0	2	5	0	3	8	8	6	2	13	4	3	3	2	2	0	1	1	3	1	0	0	5	1	1	1	3	2	2	3	0	1	5	0	2	0	2	0	1	0	1	0	1	3	2	2
MLLT3	0	1	0	1	4	4	0	0	1	2	2	3	4	8	1	4	4	2	4	2	0	53	44	41	31	24	26	25	25	33	31	29	20	30	24	20	19	24	17	25	17	2	3	3	2	2	3	4	2
MMD2	0	1	3	2	1	2	1	0	0	2	5	2	3	3	0	2	3	0	0	4	2	2	2	3	4	4	3	0	2	2	0	2	1	1	2	2	5	2	2	2	6	2	6	0	0	3	4	3	0
MOGAT1	0	4	1	6	1	4	2	1	2	1	4	4	1	4	2	3	4	3	3	10	6	5	5	5	10	3	6	4	6	4	4	2	3	8	3	3	4	4	4	14	7	1	2	1	2	1	4	2	4
MPHOSPH9	0	0	0	0	1	0	0	0	0	1	0	0	0	0	1	0	0	0	0	0	1	0	0	0	2	0	1	0	0	0	0	0	0	1	0	2	0	0	0	0	1	0	0	1	0	0	0	2	0
MPO	0	0	2	1	0	1	0	0	1	0	0	0	0	0	0	0	0	0	0	0	0	1	1	2	4	4	4	11	10	6	6	2	2	1	3	2	2	4	2	0	1	2	1	2	2	2	3	5	11
MPZL1	0	0	0	0	0	1	0	0	0	0	2	1	0	0	0	0	3	3	5	3	6	24	10	12	25	14	10	7	13	17	13	13	8	18	16	8	16	14	13	16	2	2	3	1	2	6	3	8	2
MRP1	0	3	2	7	4	0	5	5	2	2	2	3	4	0	3	4	0	3	1	0	0	4	6	3	1	7	3	2	2	4	1	2	3	7	1	6	0	1	4	0	1	1	1	0	0	0	3	1	0
MRPL17	0	0	0	0	0	3	1	4	1	0	2	5	1	9	3	0	2	4	4	6	0	0	0	0	0	0	0	0	0	0	0	0	0	0	0	0	0	0	0	0	0	0	0	1	0	1	4	1	0
MSH3	0	0	1	0	0	2	0	1	0	2	0	1	2	0	2	0	0	0	1	0	2	4	0	2	1	2	4	5	2	4	2	3	2	1	0	2	5	1	2	2	5	0	0	0	0	0	0	0	0
MTERFD3	0	3	0	1	2	3	2	1	1	1	5	2	3	0	1	2	1	0	0	0	0	0	0	0	0	0	0	0	0	0	0	0	0	0	0	0	0	0	0	0	0	0	0	1	0	0	0	1	0
MTG1	0	0	1	3	5	7	2	0	1	3	0	0	2	1	0	0	0	0	0	0	0	0	0	1	0	0	0	0	0	0	0	0	0	0	0	0	2	1	0	1	1	0	0	0	1	2	6	6	2
MTHFD2	0	5	0	1	3	0	2	2	1	1	1	1	2	2	0	5	5	1	5	1	1	0	0	2	0	0	1	0	0	0	0	0	1	0	3	0	1	0	0	0	0	0	0	1	0	0	1	1	1
MTHFSD	0	4	3	6	6	6	8	7	6	3	6	8	1	8	13	4	2	3	7	4	2	0	2	0	0	0	0	2	0	1	0	0	2	0	0	0	0	0	0	0	0	0	3	1	3	3	3	2	9
MTMR11	0	0	1	1	0	1	0	1	0	0	0	0	0	2	1	0	0	1	0	2	0	2	0	3	0	0	0	0	1	1	2	0	0	2	2	2	0	2	0	0	0	0	1	0	0	0	0	0	0
MTRF1	0	2	0	0	0	1	0	1	4	1	1	2	2	5	0	1	2	4	1	2	0	2	2	3	3	1	0	0	1	2	1	1	2	2	2	0	0	2	0	1	2	0	0	1	1	0	0	1	1
MTRR	0	2	3	2	2	0	2	1	0	0	1	0	0	0	0	0	2	0	1	1	0	1	0	2	1	0	1	1	0	0	1	0	0	0	0	2	0	0	2	0	0	1	1	1	0	0	1	1	0
MUSTN1	0	0	0	0	2	0	2	0	0	0	0	1	0	0	2	1	1	2	0	0	0	0	0	0	0	0	0	0	0	0	0	0	0	0	0	0	0	0	0	0	0	0	1	0	0	0	0	0	1
MVK	0	0	0	0	5	1	2	1	1	0	0	0	0	1	0	0	0	1	0	0	1	0	1	0	1	0	0	1	0	0	2	0	0	0	0	0	1	0	0	0	0	0	0	0	0	0	0	0	2
MYOHD1	0	0	1	1	1	0	1	0	0	0	0	1	2	1	1	1	1	0	0	0	0	2	2	0	0	0	0	0	0	0	0	0	0	0	0	0	0	0	0	0	0	0	1	0	0	0	0	1	0
MYT1L	0	1	2	1	0	0	0	1	0	1	2	0	0	0	0	0	0	1	1	2	2	6	8	7	6	4	4	1	2	2	13	13	5	1	1	7	6	7	1	2	4	1	0	0	0	0	0	0	0
na	0	0	0	0	1	0	0	0	0	0	0	1	0	0	0	0	0	0	0	0	0	0	0	0	0	0	0	0	0	0	0	0	1	0	0	0	0	0	0	0	0	0	0	1	0	0	0	1	0
NAIF1	0	0	1	0	1	0	1	0	0	0	0	1	0	0	0	0	0	0	0	0	0	0	0	0	0	0	0	0	0	0	0	0	0	0	0	0	0	0	0	0	0	0	1	3	2	2	3	0	1
NAPA	0	0	1	1	0	0	0	0	0	0	0	0	0	0	1	0	0	1	2	3	2	0	0	0	0	1	0	0	0	0	0	0	0	0	0	0	0	0	0	2	0	0	0	0	0	2	0	0	0
NAPE-PLD	0	1	2	1	2	1	1	1	0	0	3	0	4	1	2	1	0	0	0	0	0	0	2	1	2	3	0	1	0	0	0	0	1	0	3	1	0	0	0	1	3	0	1	0	0	0	0	0	0
NARG2	0	3	6	3	10	1	5	3	2	3	3	2	2	4	4	4	2	6	5	4	3	3	6	3	2	3	2	1	6	1	10	5	15	10	3	7	5	2	1	0	1	0	0	1	0	0	0	0	2
NASP	0	1	0	0	0	0	0	1	0	1	2	1	1	3	0	0	1	2	1	1	0	0	1	0	1	2	0	0	0	1	1	0	0	0	0	0	1	0	1	0	2	0	0	0	0	0	0	0	0
NBEAL1	0	2	0	1	0	2	0	0	2	1	0	0	1	0	0	1	0	1	0	1	0	4	3	2	2	7	4	6	7	5	9	2	1	1	2	2	5	2	3	0	2	1	2	0	1	3	1	0	0
NCDN	0	0	0	0	0	0	1	1	1	0	2	0	1	0	1	0	0	0	0	0	0	0	0	0	1	0	0	0	1	0	0	0	0	1	1	1	0	0	0	1	0	2	4	8	9	9	13	12	0
NDST2	0	0	0	0	0	0	0	0	0	0	0	1	0	1	1	1	1	0	0	0	0	0	0	0	0	0	0	0	0	0	0	0	0	0	0	0	0	0	0	0	0	0	0	0	0	0	0	0	1
NDST3	0	1	2	2	0	0	0	2	1	2	1	1	2	2	2	2	1	4	1	5	4	19	9	16	10	8	5	7	3	8	5	3	10	6	7	5	11	15	15	9	15	4	2	1	1	0	0	1	1
NDUFAB1	0	0	0	0	0	0	0	0	0	0	1	0	1	0	0	0	3	0	0	0	0	0	1	0	0	0	0	0	0	1	1	2	0	0	0	0	0	0	1	0	0	0	1	0	0	0	0	0	1
NECAP1	0	0	2	3	0	6	3	5	3	1	5	6	6	1	4	7	3	2	2	4	1	0	0	0	0	0	0	1	1	0	0	2	0	0	0	0	0	0	0	0	0	1	0	0	4	3	0	1	0
NEIL1	0	2	0	1	0	0	1	0	1	0	1	2	7	3	1	5	1	0	0	1	0	0	0	0	0	0	0	0	0	1	0	0	1	0	0	0	1	0	0	0	0	0	0	0	0	0	0	0	1
NEIL3	0	0	0	0	0	0	0	0	0	2	2	3	4	3	1	4	2	3	2	5	0	1	1	0	2	1	0	3	1	3	4	0	5	1	1	3	2	1	3	0	0	3	2	1	5	1	2	1	4
NFE2L3	0	9	4	1	4	0	0	0	0	5	3	0	2	4	0	0	0	2	2	2	0	0	0	0	0	1	0	0	2	0	0	2	2	0	0	0	0	3	3	0	1	1	0	0	0	1	1	0	0
NFKB1	0	1	0	1	3	5	3	5	0	5	4	0	2	1	2	0	2	2	7	1	0	4	4	4	5	0	0	5	0	4	1	7	0	3	4	3	2	0	5	1	2	1	0	0	1	0	1	1	2
NGEF	0	3	1	4	4	1	3	4	5	4	9	4	7	3	7	1	2	8	7	2	2	10	10	14	8	8	8	14	11	13	8	5	8	8	5	5	1	6	2	2	3	3	5	0	3	1	2	3	1
NKAPL	0	2	3	4	4	4	3	1	4	2	1	1	1	1	1	4	5	0	3	1	0	1	0	1	1	0	0	1	0	0	2	2	1	1	1	0	0	1	3	0	0	1	2	4	1	1	1	1	1
NKD1	0	4	1	1	3	2	7	4	2	1	0	5	2	3	5	5	9	8	6	10	3	27	20	17	14	15	8	7	10	11	7	10	10	9	12	7	11	6	7	8	2	2	3	2	0	2	0	0	3
NKG2C	0	5	2	1	3	7	3	3	7	3	6	2	2	2	3	2	5	3	4	3	3	0	1	0	0	0	0	2	2	1	1	1	0	2	0	1	0	0	0	1	0	2	3	3	2	0	4	3	2
NKG7	0	1	3	0	2	6	6	8	6	1	3	5	5	3	1	3	5	4	3	3	6	0	1	0	2	0	0	0	0	0	0	0	0	0	0	0	0	0	0	0	0	0	4	0	0	0	0	1	0
NMNAT2	0	1	2	1	3	3	1	2	2	0	4	4	1	1	2	1	2	1	2	8	11	19	12	7	2	3	3	1	6	6	17	10	8	10	9	15	6	2	16	17	14	2	1	2	4	7	3	3	1
NNAT	0	2	3	0	1	0	1	1	1	1	1	0	1	0	0	0	2	0	0	0	4	0	1	1	1	1	0	1	0	0	0	0	1	0	1	1	0	0	0	2	0	0	4	1	1	0	1	6	6
NOL8	0	0	1	0	2	3	0	0	1	1	1	0	3	0	0	0	1	2	0	1	0	0	0	0	0	1	0	0	0	1	1	1	0	0	0	1	1	1	1	1	0	0	0	1	0	0	0	0	0
NOP56	0	0	2	0	1	0	1	0	1	1	0	0	0	0	0	0	0	0	0	0	3	0	0	0	1	0	0	1	0	0	0	0	0	0	0	0	0	0	0	0	0	0	0	0	0	0	1	4	4
Notch1	0	0	0	0	0	0	0	0	0	0	0	0	0	0	0	0	0	0	0	0	0	0	0	0	0	0	0	0	1	0	0	0	1	0	1	0	0	0	0	0	0	0	1	0	0	0	1	0	2
NPPA	0	2	9	11	5	10	8	7	6	3	12	11	11	4	11	7	1	2	4	3	3	0	0	0	0	0	0	0	0	0	0	0	0	0	0	0	0	0	0	0	0	0	1	0	0	2	0	0	2
NSUN5	0	0	4	4	3	2	6	1	2	3	2	2	2	2	0	2	0	2	0	2	1	0	0	0	1	0	0	0	0	0	0	1	0	1	0	0	0	0	0	0	0	0	0	0	0	0	0	0	0
NSUN6	0	4	8	5	3	7	6	4	7	5	9	4	6	5	5	7	3	1	1	0	0	0	3	1	5	3	4	1	2	3	1	6	2	3	1	4	2	3	1	1	1	0	0	0	2	0	1	0	0
NT5C2	0	1	0	0	0	1	2	0	0	0	0	0	0	1	0	0	1	0	0	2	0	0	0	2	2	2	2	1	3	1	3	3	2	3	5	1	4	0	0	0	0	1	1	0	0	0	0	0	0
NTF3	0	1	1	2	1	0	2	1	5	2	2	0	4	4	3	6	4	1	7	3	2	10	7	5	9	10	5	3	2	11	8	4	5	4	0	11	9	2	4	5	2	3	1	0	2	0	3	2	3
NTN4	0	7	6	3	6	13	3	3	5	5	6	1	8	3	10	9	10	7	10	8	8	42	43	37	26	35	24	29	38	27	31	27	16	11	17	9	20	17	10	20	20	8	1	6	1	3	7	3	2
NUDT16	0	3	5	7	2	2	2	2	3	4	2	6	6	2	2	5	4	2	2	1	2	0	0	0	0	0	0	0	0	0	0	0	0	0	0	0	0	0	0	0	0	1	0	1	4	3	1	2	3
NVL	0	0	0	1	2	3	0	0	0	1	0	1	2	2	1	0	1	0	0	0	1	1	0	4	0	3	2	2	3	5	0	2	3	2	5	2	4	2	0	3	1	1	0	0	2	1	0	1	1
NYD-SP21	0	3	5	2	3	3	5	4	1	1	3	8	1	1	3	4	2	1	2	0	3	3	2	2	2	7	3	0	6	2	2	4	8	5	8	3	1	4	1	5	10	5	2	7	4	5	2	8	7
OGDH	0	2	7	2	2	0	0	0	1	0	0	2	0	0	1	1	0	0	0	0	0	1	0	4	1	0	1	0	0	0	1	1	0	1	1	0	2	1	1	0	0	1	0	2	3	1	6	2	2
OR12D2	0	0	3	0	4	2	1	1	5	0	1	2	2	2	4	2	5	1	3	5	3	0	0	1	0	1	1	0	0	0	0	1	0	2	1	1	0	1	1	0	1	4	5	3	1	5	2	5	4
ORF	0	3	5	0	1	1	0	1	8	5	2	1	1	2	3	2	2	2	3	0	0	0	0	0	0	0	0	0	0	0	2	0	0	0	0	0	0	0	0	0	0	1	1	0	1	2	1	2	2
OSTN	0	6	4	1	3	7	2	1	6	1	2	3	2	4	6	2	0	3	5	1	6	6	13	6	2	5	2	3	6	3	1	5	3	3	1	2	1	3	3	1	1	2	1	3	0	2	3	3	1
OTUB2	0	1	2	0	1	1	1	0	2	1	0	1	0	0	0	1	2	3	0	3	1	0	0	0	0	1	0	0	0	1	0	2	0	1	0	0	1	0	0	0	0	1	0	2	0	0	0	0	0
OXCT2	0	0	7	2	1	0	2	0	1	2	4	1	2	2	3	1	1	1	2	10	4	0	0	0	0	0	1	0	0	0	0	1	0	0	0	1	0	1	2	0	0	1	3	1	1	1	0	0	0
OXCT2	0	0	1	4	2	3	1	1	1	0	0	1	0	1	2	1	1	0	0	4	2	0	0	0	1	0	0	0	0	0	0	1	3	1	1	1	0	0	1	1	0	3	4	3	0	1	3	4	1
OXSR1	0	0	1	1	0	0	0	1	1	1	3	1	1	1	1	5	1	2	1	0	0	1	1	5	4	1	1	3	1	3	0	2	2	2	3	2	4	1	3	1	2	0	0	0	0	2	0	1	0
PADI1	0	0	0	4	3	0	3	1	6	1	2	1	0	0	0	0	2	1	1	1	0	0	6	5	8	4	5	4	4	3	0	1	3	0	5	3	1	2	1	3	1	0	0	0	0	1	2	1	1
PAG4	0	2	0	1	0	2	1	1	0	3	1	2	0	0	0	2	1	1	0	2	1	0	2	1	1	0	0	0	2	0	0	0	0	3	0	0	0	1	0	0	0	1	2	0	0	3	1	0	0
PAPSS2	0	1	6	2	2	2	3	1	6	3	2	3	1	2	6	3	0	1	3	2	1	9	2	3	2	5	9	8	3	4	11	4	4	5	4	1	4	0	5	5	3	0	0	0	0	1	0	1	0
PARD6G	0	0	2	2	2	0	4	0	2	1	4	2	4	1	2	1	3	3	1	6	5	12	7	6	6	9	6	7	12	22	10	4	6	4	3	2	7	7	13	8	5	1	3	4	2	4	2	1	0
PARP1	0	2	2	0	6	7	3	2	5	3	2	3	5	6	0	2	1	2	4	7	2	1	2	1	1	0	1	0	1	0	0	1	0	0	1	1	0	1	0	1	0	0	1	1	0	0	1	0	3
PARP14	0	0	0	0	0	1	0	1	0	0	0	0	3	0	0	1	0	0	0	0	0	1	2	0	0	1	0	4	0	1	0	2	1	0	0	1	0	0	0	2	0	0	1	1	0	0	0	0	0
PCAF	0	0	0	0	2	0	2	1	1	0	0	1	0	3	1	0	0	1	0	0	0	1	0	4	1	1	0	2	2	2	1	1	0	1	1	1	1	1	1	0	0	1	0	0	1	0	0	0	0
PCDH1	0	6	7	3	3	7	2	3	1	3	8	5	9	7	12	2	11	8	11	6	4	6	7	6	6	4	4	8	2	2	6	4	2	1	2	3	3	1	0	0	0	4	5	2	2	1	3	0	1
PCDHA13	0	3	1	1	7	4	3	2	5	0	3	1	5	4	4	2	1	0	3	8	4	7	21	10	21	31	20	19	17	13	18	33	16	12	13	21	12	14	16	19	23	4	3	5	4	3	1	3	2
PCP4L1	0	0	3	2	3	8	10	5	5	8	6	5	5	5	3	5	4	10	7	9	8	6	9	12	7	2	3	8	6	6	6	1	9	6	6	5	4	11	7	1	10	7	0	4	1	3	1	3	3
PCYOX1	0	0	0	0	1	1	3	1	1	7	4	2	3	2	4	3	3	4	4	3	3	0	0	0	0	1	1	1	0	0	0	0	0	2	0	0	0	0	0	0	0	0	0	0	1	0	0	0	0
PDGFD	0	4	1	1	2	4	0	0	2	0	4	1	1	1	2	1	1	1	2	0	0	10	9	9	11	5	17	8	13	9	14	15	11	8	4	10	7	12	16	14	10	1	1	0	0	2	1	1	2
PDLIM2	0	0	3	4	6	3	9	6	3	2	1	0	2	0	2	1	0	2	0	0	0	1	0	0	0	0	0	0	0	0	0	0	0	0	0	0	1	0	2	0	0	0	0	1	3	2	1	4	4
PDZD3	0	1	0	1	2	2	0	1	1	1	1	2	0	1	0	0	0	0	0	0	1	0	1	1	0	0	1	1	0	1	1	0	1	0	1	0	0	0	1	1	1	2	3	2	3	1	0	1	1
PECI	0	2	1	1	2	2	2	6	1	0	2	4	1	2	7	4	7	3	5	1	2	0	2	6	1	3	0	3	5	1	3	3	1	1	2	1	1	2	3	4	2	0	1	4	4	3	2	2	1
PERP	0	1	4	7	6	6	2	4	4	8	0	5	4	4	2	1	4	9	5	5	1	1	0	5	3	6	3	5	3	1	2	3	2	0	1	1	1	1	1	6	2	6	6	5	4	5	2	6	2
PFN2	0	3	4	7	3	2	2	5	4	7	4	3	6	7	1	0	2	2	6	9	5	0	3	2	3	0	2	1	2	0	1	3	1	1	1	0	0	0	0	0	0	1	0	0	2	0	0	1	1
PGM5	0	2	3	3	1	2	6	3	6	4	3	1	1	2	0	1	0	3	7	6	3	77	42	49	51	55	45	21	29	22	27	21	21	30	19	24	22	22	29	18	23	0	2	1	0	2	1	1	0
PHACTR3	0	2	1	1	1	2	4	3	0	1	2	4	1	1	1	4	1	3	3	2	0	3	9	5	16	6	2	11	15	10	30	14	9	16	1	12	12	12	32	20	13	2	9	4	1	6	8	3	2
PHLDB1	0	0	0	1	0	1	0	0	0	1	0	0	0	1	0	0	1	0	0	1	2	1	6	2	6	7	3	1	0	4	1	1	5	1	2	3	2	1	6	6	4	0	0	1	0	1	2	1	0
PHYH	0	1	0	0	1	0	0	1	1	0	0	0	2	3	2	2	4	1	2	3	0	1	1	2	2	1	4	3	2	2	1	3	0	0	0	1	1	3	0	0	1	1	0	3	3	0	2	0	4
PI16	0	0	0	1	0	0	0	1	1	0	0	1	1	2	0	0	0	0	0	0	1	0	0	0	1	2	1	0	1	2	1	1	2	0	0	2	3	1	0	0	0	0	1	0	0	0	0	0	0
PID1	0	1	0	0	0	0	0	1	1	2	0	3	0	2	0	0	0	0	0	1	1	0	0	0	0	0	0	0	0	0	1	0	0	1	0	0	0	0	0	0	0	0	1	0	0	1	1	1	0
PIK3R3	0	5	3	3	3	5	0	3	8	6	2	4	2	3	6	1	6	2	5	1	1	22	15	14	13	19	17	11	5	7	19	16	11	16	14	11	4	13	4	19	13	1	0	2	1	1	0	0	0
PIP5KL1	0	0	0	0	0	0	0	0	1	0	0	0	1	1	1	0	1	0	0	1	1	3	2	1	3	2	0	0	0	1	0	1	0	2	1	1	5	1	1	0	1	0	0	1	0	0	0	0	0
PITX2	0	3	4	3	5	3	8	7	7	6	3	1	6	6	4	4	4	4	8	7	2	1	0	1	2	1	1	1	4	3	2	3	0	0	0	0	1	2	2	1	2	4	4	8	7	7	3	7	2
PKIA	0	3	2	5	3	2	3	0	4	0	4	3	1	3	11	4	3	3	0	4	5	36	21	18	5	7	11	25	19	14	17	7	12	13	11	9	14	13	7	16	16	2	0	2	4	4	4	7	3
PKLR	0	2	1	3	1	3	2	3	1	0	1	2	1	0	3	2	0	0	1	1	4	1	0	1	0	0	1	0	1	0	0	1	1	0	0	0	1	2	1	1	1	1	0	0	0	0	7	3	1
PKNOX1	0	1	0	0	0	0	1	2	0	0	1	0	1	0	0	1	0	0	0	0	0	0	0	0	0	0	0	0	1	1	1	0	0	0	0	0	0	0	0	1	0	0	0	0	1	0	0	0	0
PLA2G16	0	0	0	0	0	0	0	0	0	0	0	0	0	0	1	1	1	1	0	1	0	0	2	4	0	3	4	1	1	2	2	3	2	2	1	2	0	2	3	2	1	0	0	3	2	2	1	1	0
PLA2R1	0	5	1	5	4	6	6	3	4	3	3	3	8	2	1	2	3	7	8	10	8	27	9	35	19	16	14	22	15	10	8	19	22	17	27	13	29	18	17	16	17	4	3	3	2	1	0	0	1
PLAGL2	0	0	0	0	0	1	1	0	0	0	0	0	0	0	1	0	0	0	0	0	0	0	0	1	0	0	0	0	0	0	0	0	0	0	0	0	0	0	0	0	0	0	0	0	0	1	0	0	4
PLBD1	0	2	2	1	4	4	4	4	1	2	1	7	2	6	7	1	8	10	6	7	1	14	4	5	6	9	11	12	9	4	1	4	18	19	17	5	18	5	6	8	0	0	0	1	0	0	0	0	0
PLD3	0	0	0	2	0	1	0	1	0	0	0	2	3	2	0	2	3	3	5	3	4	0	0	0	0	2	0	2	0	0	0	0	0	0	0	0	0	1	2	0	0	2	0	0	2	4	3	2	2
PLOD3	0	0	0	0	0	0	0	0	0	0	0	0	0	0	0	1	1	1	1	0	0	0	0	1	1	0	0	0	0	0	0	0	0	0	0	0	0	0	0	1	0	1	0	1	4	0	2	1	0
PLXDC1	0	0	0	0	1	0	0	0	0	1	2	0	0	0	0	0	1	1	0	1	1	5	3	6	10	4	9	19	12	10	4	7	5	11	12	10	9	9	4	16	8	3	0	0	3	0	4	2	1
PMCH	0	2	2	4	1	1	1	1	3	0	0	2	0	0	1	0	0	0	1	1	1	0	0	0	0	0	0	0	0	0	0	0	0	0	0	0	0	0	0	0	0	0	0	0	0	0	1	0	0
PMVK	0	1	0	0	0	2	0	0	1	1	2	1	2	2	2	6	0	3	3	1	1	0	1	0	0	0	0	2	1	0	0	0	0	0	0	0	0	0	0	0	0	1	2	1	0	0	2	0	0
PNPLA4	0	0	0	0	0	1	0	2	1	0	0	0	2	0	0	0	2	1	0	0	0	1	1	2	2	0	0	1	0	0	0	1	1	2	0	0	0	2	0	0	0	0	1	0	1	2	2	2	0
POLD3	0	0	7	4	3	2	3	2	9	2	0	0	0	0	0	0	0	0	5	5	0	0	0	0	0	2	0	1	2	2	1	1	1	1	0	0	0	1	2	0	1	1	0	0	0	0	2	0	2
POLI	0	1	3	0	4	2	1	1	0	1	3	4	2	1	1	1	1	0	0	0	0	0	0	1	1	0	0	3	1	0	0	1	2	1	1	0	0	1	0	0	0	1	1	0	1	3	2	2	0
POLR3H	0	0	0	0	0	0	0	0	0	0	0	0	0	0	0	0	1	6	2	3	1	1	0	0	0	1	0	0	0	0	0	1	0	0	0	0	0	0	0	0	0	0	0	0	0	0	0	0	0
PON3	0	0	0	0	0	2	2	2	0	0	2	0	1	1	3	5	2	5	8	6	6	21	12	6	5	12	13	15	8	4	5	11	3	5	3	6	2	2	4	4	4	3	8	2	1	6	7	3	4
PORCN	0	3	3	0	3	3	6	2	0	3	4	2	2	2	4	2	1	4	3	5	3	2	0	4	2	1	1	0	1	0	1	3	1	0	0	0	0	0	2	0	1	3	1	2	2	2	2	4	1
PPIL6	0	0	2	2	1	1	0	0	0	0	1	0	0	0	0	0	0	1	0	0	0	3	0	3	3	9	4	6	14	5	7	9	4	6	5	8	16	5	5	6	9	6	3	8	6	4	6	1	4
PPP2CB	0	5	3	2	1	4	7	1	6	4	7	8	1	4	2	3	3	3	2	4	0	0	0	0	0	0	1	1	0	0	0	0	2	0	0	1	1	1	1	0	2	2	1	0	3	2	0	0	1
PPP3R1	0	4	1	10	5	5	1	4	1	3	0	2	0	0	2	0	0	2	0	1	0	1	0	1	0	3	1	2	1	1	2	0	1	0	0	4	0	3	0	1	1	1	1	0	0	0	1	0	0
PRDM9	0	1	2	0	2	2	2	2	3	1	2	2	4	2	2	4	2	2	0	3	0	0	1	0	0	1	0	1	1	0	0	0	1	0	0	0	0	1	1	0	0	0	0	1	0	4	2	2	2
PRDX5	0	4	4	9	8	6	5	4	2	1	0	0	0	0	1	0	0	0	0	1	0	0	0	0	0	0	0	0	0	0	0	0	0	0	0	0	0	0	0	0	0	0	0	0	0	2	0	0	1
PRG3(GeneID:783660)	0	0	0	0	0	1	2	2	0	0	5	1	1	1	2	1	4	6	2	1	2	2	1	0	2	0	4	1	1	4	0	3	3	4	1	6	3	2	1	2	2	2	2	1	1	0	0	2	1
PRG4	0	4	2	1	4	4	0	1	0	3	2	3	1	1	1	1	1	4	2	2	3	2	6	2	1	1	0	2	1	0	2	0	0	0	2	2	1	0	0	0	1	0	1	1	0	1	1	0	2
PRICKLE1	0	4	4	4	4	3	3	6	4	8	5	3	10	10	4	5	7	2	1	3	3	2	4	0	2	1	0	2	0	1	1	1	0	1	1	0	0	2	1	0	0	1	2	2	0	1	1	0	1
PRKCH	0	0	0	0	3	0	1	0	1	1	4	3	2	5	3	1	2	1	2	2	1	15	25	19	19	18	29	30	32	24	54	29	29	12	10	9	5	5	7	12	5	1	0	0	0	2	1	0	0
PRKCSH(GeneID:514554)	0	2	2	4	1	4	3	4	1	2	1	5	2	7	1	4	3	8	3	4	8	33	19	17	23	18	34	33	23	19	20	19	26	20	21	31	28	31	36	25	25	4	4	2	3	5	2	4	2
PROCA1	0	0	0	0	0	0	0	0	0	0	0	0	0	0	0	0	0	0	3	0	0	0	0	0	1	0	0	0	0	1	0	0	0	0	0	0	0	0	0	0	0	0	1	0	0	0	0	3	0
prRDH	0	1	5	1	6	3	4	3	4	2	4	3	4	1	2	6	8	3	7	8	7	1	1	1	5	2	1	4	0	1	3	0	2	1	2	0	0	1	0	1	1	1	5	10	8	6	5	6	7
PRRG1	0	1	4	4	9	4	7	5	3	1	7	1	10	7	3	1	1	0	5	0	2	1	0	1	0	0	2	0	0	2	0	2	1	1	2	0	0	0	1	0	0	5	5	3	6	3	3	3	3
PRSS35	0	0	0	0	0	0	0	0	0	0	0	1	0	3	1	4	0	4	4	3	6	10	1	0	1	1	3	7	0	3	2	7	5	2	1	5	1	3	3	3	2	1	6	4	3	3	3	4	1
PSEN2	0	4	2	6	2	6	3	4	0	5	2	2	0	0	3	1	2	1	2	3	0	0	3	1	0	1	1	0	1	2	1	0	0	1	0	0	0	0	1	1	0	0	3	2	4	1	4	1	1
PSENEN	0	1	0	0	0	0	1	0	0	0	0	0	0	0	0	0	0	0	0	0	0	0	0	0	0	0	0	0	0	0	0	0	0	0	0	0	0	0	0	0	0	0	0	0	0	0	0	1	0
PSMB8	0	1	0	0	0	0	0	1	0	0	0	0	1	0	0	0	1	0	1	0	0	0	0	0	0	0	0	0	0	0	1	0	0	0	0	0	0	0	0	0	0	0	0	1	1	0	0	0	0
PSMD10	0	2	3	4	2	1	2	0	4	1	2	1	0	0	1	2	2	4	2	3	0	0	0	0	1	0	2	1	1	0	0	2	0	1	0	0	0	1	0	1	1	1	1	1	1	1	3	1	0
PSMD11	0	3	3	1	0	1	0	0	0	1	0	1	2	1	2	1	5	3	3	0	0	0	1	0	0	1	0	0	0	3	0	0	0	0	0	1	0	1	1	0	1	0	1	0	3	0	0	0	1
PSRC1	0	0	2	3	5	1	2	6	3	0	3	3	0	1	4	2	8	10	2	5	1	0	0	0	0	0	1	0	0	0	0	0	0	0	0	0	0	0	0	0	0	0	0	0	0	0	0	1	0
PTBP2	0	1	2	1	2	1	0	0	4	7	4	9	10	1	3	4	5	5	2	3	2	2	0	2	2	1	1	3	0	0	0	0	0	1	1	1	2	1	0	2	1	0	0	0	0	0	0	0	0
PTCH1	0	5	3	2	0	4	5	4	1	2	2	6	2	8	3	5	2	6	1	4	1	6	19	9	7	5	3	7	12	3	11	6	3	7	6	6	7	2	0	0	0	0	1	2	0	1	0	1	0
PTGS1	0	3	5	5	5	6	4	2	0	4	1	4	2	0	4	0	2	4	8	3	8	2	13	3	3	4	4	3	5	1	0	4	0	1	5	1	2	5	5	2	1	2	5	2	2	3	4	1	3
PTPN13	0	8	3	2	4	1	3	0	0	0	5	4	2	1	2	2	2	6	9	4	4	41	38	15	23	15	20	24	21	29	23	17	30	27	26	32	29	24	17	26	33	4	0	2	1	2	1	1	4
PTPN7	0	0	0	0	0	0	0	0	0	0	0	0	0	0	0	1	3	2	0	0	0	0	1	0	0	0	0	1	0	0	0	0	0	0	0	0	0	0	0	0	0	0	0	0	0	0	0	0	0
PTPRN	0	5	11	4	8	8	3	9	7	5	0	2	6	2	3	5	4	6	5	8	10	9	2	11	4	6	4	8	2	5	5	2	3	2	2	0	1	2	2	0	0	1	0	2	0	0	0	0	0
PTPRR	0	4	2	0	1	1	1	0	3	2	0	5	2	4	6	0	4	0	2	6	2	42	45	24	27	31	33	24	35	42	29	41	35	59	45	18	53	33	34	28	42	9	4	3	4	5	2	2	3
QPRT	0	7	10	5	1	0	0	0	0	3	4	0	5	5	7	2	1	0	1	1	3	1	0	0	1	0	0	0	0	1	0	0	1	2	3	3	0	0	0	0	0	1	1	3	1	1	0	0	0
QRSL1	0	0	1	1	0	1	1	3	2	0	3	2	2	0	0	0	0	0	1	1	0	0	2	0	2	0	1	0	0	0	0	0	0	2	2	0	1	0	0	0	0	0	0	1	1	2	4	2	7
Qrx	0	3	2	1	1	2	1	0	1	0	0	0	0	1	1	0	0	0	0	0	0	0	0	0	0	0	0	0	0	0	0	0	0	0	0	0	0	0	0	0	0	1	0	0	0	0	0	1	0
RAB30	0	4	2	4	3	2	4	5	4	3	0	0	0	2	0	0	0	0	0	0	0	23	16	23	18	27	23	22	17	12	22	23	12	3	12	17	11	10	14	10	7	1	3	6	2	2	2	4	3
RAB39B	0	4	2	2	3	0	0	1	5	3	2	3	4	2	2	1	2	0	3	1	2	0	0	0	0	0	0	0	0	1	0	0	0	0	0	0	1	0	1	0	0	1	1	0	0	2	1	2	1
RAB40B	0	0	0	0	1	1	6	2	5	3	3	0	3	0	4	2	1	1	0	2	0	5	11	10	3	4	1	1	4	1	1	6	2	8	6	2	1	2	2	0	0	3	2	0	4	0	1	2	1
RABEP1	0	0	0	0	0	1	8	4	5	3	4	3	6	2	3	3	1	3	1	0	0	1	1	0	1	5	3	2	3	3	1	2	0	1	2	1	2	2	2	0	1	0	0	1	0	3	1	0	0
RABL5	0	6	5	3	2	4	6	9	7	4	6	4	6	7	4	4	4	5	4	0	0	0	0	0	0	0	0	0	0	0	0	0	0	0	0	0	0	0	0	0	0	1	2	3	0	0	4	0	3
RARRES1	0	2	3	3	1	1	0	1	4	2	3	4	5	6	4	9	3	5	1	4	6	13	6	4	5	9	6	6	4	4	2	7	3	5	5	5	4	2	1	1	1	0	0	1	0	0	0	0	0
RASGRP4	0	2	2	4	2	2	0	5	4	5	4	2	3	7	6	4	8	8	5	0	2	0	2	0	0	1	1	0	0	1	0	0	0	0	1	0	2	0	1	1	0	1	1	0	1	0	1	7	7
RBBP9	0	0	1	2	1	0	0	0	0	0	0	0	0	0	0	1	1	2	1	2	1	0	0	0	0	0	0	0	0	0	0	1	0	0	0	0	0	0	0	0	0	0	1	1	0	0	0	0	0
RBM14	0	0	0	0	0	0	0	0	0	0	0	0	2	0	2	1	5	0	0	0	0	0	0	0	0	0	0	0	0	0	0	0	0	0	1	0	0	0	0	0	0	0	0	0	1	0	0	0	0
RBP1	0	0	0	0	0	0	0	2	0	1	3	3	3	3	2	3	5	1	2	1	1	0	1	7	2	2	2	2	3	2	6	13	12	1	4	8	12	3	14	4	4	3	1	3	5	6	5	3	2
RCVRN	0	3	1	1	0	1	1	2	0	0	2	2	1	2	0	1	3	0	1	6	3	0	1	1	1	1	3	0	2	0	2	1	0	0	1	1	2	1	0	3	2	2	2	4	3	1	1	4	5
rhamm	0	0	1	1	0	0	1	1	0	1	1	2	1	2	0	0	1	0	2	1	0	0	0	0	0	0	0	1	0	0	0	0	0	0	0	0	0	0	0	1	0	0	0	1	2	2	3	1	1
RHBG	0	6	0	0	0	0	2	2	6	9	8	1	1	7	1	1	1	6	5	3	9	2	2	2	2	5	1	4	3	3	0	2	2	1	0	0	2	0	0	0	0	1	3	6	5	8	6	8	5
RHOBTB1	0	3	2	2	2	1	1	3	2	3	0	1	1	1	1	2	1	3	1	8	4	26	10	10	10	9	5	7	11	12	2	6	8	3	11	8	6	5	6	3	5	1	2	1	2	6	1	1	1
RHOU	0	2	5	8	7	2	3	6	3	3	8	7	3	2	4	3	3	3	1	2	6	0	3	2	0	6	0	1	3	0	0	0	2	0	0	1	0	1	0	0	0	1	2	1	1	1	3	4	1
RNASE2	0	8	5	4	13	8	9	4	5	7	3	7	2	7	7	3	6	8	2	4	6	0	1	1	2	0	0	1	0	0	0	0	1	0	0	0	0	0	1	1	0	18	21	21	6	14	18	7	0
RNF115	0	0	0	0	0	0	1	0	1	0	2	0	0	0	0	0	1	0	0	0	0	2	3	1	5	4	2	7	5	5	2	3	4	0	2	2	3	1	1	2	2	0	0	0	0	0	1	0	0
RNF128	0	2	4	0	2	2	3	8	4	4	5	3	2	5	1	0	0	0	0	3	2	10	6	9	3	23	7	12	11	14	6	3	5	8	7	4	7	5	3	7	6	3	1	1	2	2	1	1	3
RNPEP	0	0	0	0	0	0	0	0	0	0	0	0	0	0	0	0	0	0	0	1	0	0	0	0	0	0	0	0	0	1	0	0	2	0	0	0	0	0	0	0	0	0	0	0	0	0	0	0	0
RNPEPL1	0	3	1	3	1	3	0	0	0	0	0	0	0	0	0	0	0	0	0	0	0	0	0	0	0	0	0	0	0	1	1	0	0	0	0	0	0	0	0	0	0	0	0	0	0	1	0	0	0
RORC	0	4	7	3	4	6	3	12	8	12	16	8	11	1	10	6	7	3	6	5	1	2	4	3	1	3	1	4	4	8	0	2	3	4	2	3	3	0	5	8	8	6	4	6	0	5	2	0	4
RPAP1	0	2	0	2	2	1	1	1	2	8	1	4	7	3	7	5	8	2	4	2	1	0	2	0	0	1	0	1	0	0	0	1	0	1	0	0	1	0	1	0	1	2	0	3	6	2	4	4	7
RPL22L1	0	0	1	0	0	1	1	0	2	2	0	4	2	4	3	0	6	3	8	7	2	0	0	0	0	0	0	0	0	0	1	0	0	0	0	0	0	0	0	0	0	0	0	0	1	0	3	1	1
RPP40	0	0	0	0	0	0	0	0	0	0	0	0	0	0	0	0	0	0	0	0	0	0	0	0	0	0	0	0	0	0	0	0	0	0	0	0	0	0	0	0	0	0	2	1	0	0	1	0	2
RTN2	0	0	0	0	0	0	2	0	0	0	0	1	1	0	1	1	4	2	4	0	1	2	3	1	5	1	0	0	0	1	0	3	1	0	1	0	0	0	0	0	0	3	5	0	1	2	4	4	1
RXRA	0	0	0	0	0	0	0	1	1	1	1	1	1	0	1	1	0	0	1	0	0	0	0	0	0	0	0	0	0	0	0	0	0	0	0	0	0	0	1	0	0	0	1	1	0	0	0	2	0
S100A14	0	0	0	0	0	0	0	1	1	1	3	0	1	0	1	0	1	1	1	1	0	0	0	0	0	0	0	0	0	0	0	0	0	0	1	0	0	1	0	0	0	1	1	2	3	2	0	1	0
S100A2	0	5	7	6	5	2	3	1	6	0	4	3	1	2	3	2	2	2	0	0	0	0	0	0	0	0	0	0	1	0	0	0	0	1	0	0	1	0	0	0	0	2	2	0	2	1	1	1	2
SAE1	0	0	0	0	1	0	2	4	3	4	3	3	1	6	7	3	0	5	6	3	0	1	2	1	0	4	0	0	1	1	0	2	3	1	1	2	4	2	4	6	1	0	1	0	2	2	1	1	0
SAMD4A	0	4	1	3	1	1	2	2	0	4	3	0	7	4	2	4	4	4	3	3	0	10	23	16	18	12	17	16	11	14	16	9	14	3	9	7	14	11	12	5	4	1	1	0	0	4	5	2	4
SAT2	0	13	0	3	4	6	0	2	9	4	11	4	6	4	3	3	1	3	2	2	7	0	1	2	0	0	1	1	0	0	1	0	0	1	0	0	1	1	0	0	0	1	1	3	3	7	2	2	0
SAV1	0	4	10	5	0	2	1	1	3	4	3	5	5	6	2	2	1	3	4	1	0	0	1	0	5	1	0	1	1	0	0	1	1	1	0	2	4	3	0	1	0	0	0	1	0	0	1	2	1
SBF2	0	2	8	1	4	3	2	2	4	2	4	2	0	2	3	4	7	3	9	5	6	17	13	14	20	12	16	14	11	19	14	13	9	18	17	11	19	10	12	18	6	3	0	2	0	0	1	1	3
SBSN	0	0	2	0	0	1	0	0	0	0	0	0	0	0	2	2	2	2	3	0	7	1	0	0	0	0	1	1	0	0	4	0	1	0	2	2	1	0	0	2	0	2	3	3	4	4	1	4	3
SCAMP5	0	3	4	4	5	4	3	7	5	2	3	7	7	5	4	8	10	3	2	10	4	1	8	4	7	3	9	2	3	9	4	4	4	4	2	1	5	3	2	5	2	0	0	1	1	1	0	1	0
SCARA5	0	7	4	7	9	1	1	3	3	3	2	2	1	1	2	3	4	6	6	2	4	14	16	18	35	26	19	7	8	25	19	27	23	13	10	17	13	23	16	21	13	1	3	2	3	4	4	3	5
SCARB1	0	3	1	2	3	3	1	0	2	4	4	2	1	0	1	3	3	1	1	1	0	5	4	2	1	2	1	1	2	2	1	1	3	3	0	2	0	1	1	1	0	1	0	1	0	0	4	0	1
SCN4B	0	2	5	2	1	6	4	3	6	5	0	1	1	5	5	11	6	4	7	5	0	9	10	9	2	4	8	6	5	3	5	1	6	0	4	4	3	1	1	1	4	1	6	2	0	1	3	5	2
SDCCAG1	0	3	2	3	1	0	1	2	1	1	0	1	1	3	3	2	1	4	1	4	3	1	0	3	1	1	0	3	0	3	5	0	1	0	0	1	0	2	0	0	0	0	0	0	0	0	0	0	1
SDF2	0	0	0	2	0	0	1	0	0	0	0	0	0	3	1	0	1	1	0	0	0	0	0	0	0	0	2	0	0	0	0	0	0	0	0	0	0	0	1	0	0	0	0	0	0	0	0	0	0
SDHC	0	3	3	3	4	0	0	0	0	0	3	1	1	5	1	1	2	2	4	6	0	0	0	0	1	1	3	0	0	0	0	1	0	1	2	0	1	1	2	1	0	0	0	1	0	0	1	0	0
SDPR	0	3	6	7	4	5	5	6	0	3	3	6	2	4	4	5	5	4	6	5	5	0	2	4	4	5	2	1	2	2	3	3	4	3	3	2	3	4	4	6	2	8	6	1	4	4	5	3	4
SDR9C7	0	1	3	2	3	1	5	2	5	3	2	5	0	2	4	1	4	5	6	1	4	3	1	2	2	3	1	3	2	1	0	2	1	5	1	2	1	0	2	3	0	8	5	7	4	3	9	5	6
SDSL	0	2	1	0	2	2	5	2	2	2	4	6	10	5	2	4	4	0	1	3	1	0	1	3	2	4	1	4	7	6	2	7	1	1	1	1	3	0	2	2	3	1	1	3	2	3	4	1	5
SEC14L4	0	4	1	5	1	0	0	0	1	2	3	1	0	0	0	0	0	0	0	0	0	3	2	0	3	7	3	0	1	2	2	0	1	1	3	2	2	1	1	2	3	2	0	0	1	1	1	2	1
SERPINB9	0	0	1	0	2	0	1	1	0	0	0	1	2	0	4	2	2	2	0	1	1	0	0	0	0	0	0	2	1	0	0	2	0	0	0	0	0	0	0	0	0	4	0	0	4	2	2	1	4
SERPINF2	0	0	0	0	0	0	1	0	0	0	0	1	1	0	0	0	0	1	1	0	0	0	0	0	0	0	0	0	0	0	1	0	1	0	0	1	1	1	0	1	0	2	4	4	4	3	4	8	4
SESN1	0	0	1	0	1	0	1	0	0	0	1	1	0	1	0	0	0	0	0	0	0	6	5	6	11	6	8	7	8	7	9	8	6	10	15	10	5	12	9	2	3	1	4	0	2	0	0	2	0
SETP12	0	0	0	0	0	0	0	0	0	0	0	0	0	1	1	5	0	5	1	1	1	0	2	2	1	0	0	0	2	4	0	1	0	2	0	2	3	6	2	2	4	5	5	6	2	0	2	0	2
SFMBT1	0	1	1	1	0	0	2	0	1	0	0	0	1	3	0	0	0	0	0	1	0	2	1	0	2	0	0	0	1	0	0	4	1	1	0	1	0	1	1	1	1	0	0	1	0	0	1	0	2
SGCB	0	1	4	5	10	7	8	7	13	9	6	11	8	6	4	7	4	1	0	7	3	4	2	2	1	3	4	6	1	2	0	2	5	5	2	1	3	3	1	1	3	0	2	1	0	2	7	4	1
SH3BGRL2	0	1	6	0	1	4	4	5	1	2	1	3	3	4	3	7	4	5	7	11	3	30	18	11	8	7	8	8	21	8	13	8	7	10	7	5	17	14	6	5	10	1	1	5	5	6	7	5	2
SHF	0	0	1	1	1	0	0	1	1	0	1	0	0	0	1	1	3	6	8	5	0	2	0	0	1	2	1	0	1	2	0	1	3	2	0	0	2	3	1	1	1	0	1	3	0	2	3	4	4
SHMT1	0	3	1	1	6	2	1	2	1	2	2	1	5	3	1	3	2	3	5	4	3	1	2	3	0	0	0	2	0	2	1	0	1	0	0	1	1	2	0	2	0	0	0	1	1	0	0	0	0
SIDT2	0	0	0	0	0	0	0	0	0	0	0	0	0	2	1	4	1	1	4	0	0	0	0	0	0	0	0	0	1	0	1	0	0	0	0	0	0	0	0	0	1	0	1	5	3	0	2	3	0
SIRT4	0	0	0	0	0	0	2	2	4	10	1	5	4	1	4	3	5	1	2	0	0	1	0	0	0	1	0	0	2	0	0	0	0	2	0	0	0	0	2	1	1	1	3	0	0	0	3	5	6
SLA2	0	0	1	1	2	0	1	0	1	0	1	0	0	1	1	0	0	1	0	1	0	1	2	0	1	0	0	0	2	1	1	1	1	0	2	1	1	2	0	0	0	0	0	1	0	0	0	0	0
SLBP	0	1	1	0	0	0	0	0	0	0	0	0	0	0	0	0	0	0	0	0	0	0	0	1	0	0	0	0	0	0	0	0	0	0	0	0	1	0	1	1	0	1	0	0	1	0	0	0	0
SLC10A7	0	2	4	3	1	6	9	8	9	4	7	7	3	2	2	0	1	0	0	0	0	5	4	4	7	6	5	11	2	0	0	0	0	0	0	0	1	10	8	9	4	1	1	1	0	0	0	0	0
SLC11A2(GeneID:512464)	0	4	1	2	4	0	3	1	3	1	1	3	4	8	1	9	4	3	3	4	7	3	4	6	3	2	3	6	2	7	3	5	1	3	1	1	2	1	3	1	2	0	1	3	4	2	4	2	3
SLC12A5	0	7	4	3	8	4	5	12	3	8	7	5	7	0	1	9	9	6	4	12	0	8	6	18	10	11	7	4	3	3	1	1	3	4	3	2	2	1	3	5	9	10	5	3	2	1	0	2	1
SLC15A4	0	0	6	4	3	5	3	6	4	5	3	2	7	3	3	1	3	4	2	1	1	1	0	0	1	2	2	1	1	0	0	1	1	0	0	0	0	1	0	0	1	0	0	0	1	1	0	2	2
SLC16A13	0	0	0	0	0	1	0	0	1	1	2	2	1	1	0	3	2	2	1	1	0	0	0	0	0	0	0	0	1	0	0	0	0	0	0	0	0	0	0	0	0	0	1	2	1	3	6	5	3
SLC16A3	0	2	4	3	0	0	0	1	0	2	3	3	5	4	4	0	2	2	2	1	1	0	1	3	0	0	1	0	1	0	0	0	0	0	0	0	0	0	0	0	0	0	0	0	0	0	0	0	0
SLC17A7	0	0	0	0	0	0	0	0	0	2	0	0	0	1	1	0	0	1	0	0	2	3	5	2	4	7	5	2	7	2	2	1	1	0	0	2	1	4	5	3	3	2	1	3	4	1	4	3	1
SLC22A23	0	4	1	0	1	0	3	5	4	1	3	3	0	2	0	1	3	4	2	6	0	7	10	4	2	9	6	19	8	6	4	8	5	8	5	5	12	3	2	3	3	0	1	1	0	0	0	0	0
SLC26A8	0	0	2	0	3	0	1	1	2	0	0	0	0	0	0	0	0	0	0	0	2	7	13	12	22	17	17	22	15	8	17	9	11	15	24	18	19	20	13	16	11	6	4	3	3	1	1	1	3
SLC3A1	0	1	2	3	5	1	7	2	6	5	4	6	2	6	6	5	4	6	4	4	4	4	2	6	9	6	9	17	17	10	3	6	6	6	3	0	1	1	0	1	0	1	2	0	0	0	0	1	0
SLC4A2	0	0	0	0	0	1	0	1	0	0	0	0	0	0	0	0	0	0	0	0	0	0	0	0	0	0	0	0	0	0	0	0	0	0	0	0	0	0	0	0	0	1	0	0	0	0	0	0	0
SLC4A4	0	3	5	6	1	2	2	2	3	2	2	1	0	0	1	2	8	1	2	2	6	35	41	63	36	45	38	47	31	0	0	34	39	47	39	44	49	35	43	36	28	1	0	3	4	0	1	0	1
SLC5A12	0	2	1	0	0	0	1	3	0	2	0	3	2	0	2	0	0	3	3	1	1	4	4	3	1	2	1	2	3	3	5	4	2	5	4	2	2	3	2	2	1	2	5	1	1	1	1	2	0
SLC6A20	0	1	1	0	1	2	1	2	3	1	1	2	1	2	4	1	4	1	3	9	5	18	4	3	4	2	5	4	7	8	7	14	6	8	6	8	0	1	1	1	0	1	1	0	1	0	0	0	0
SLC6A6	0	0	0	1	0	1	0	1	0	1	0	0	0	0	1	0	0	1	0	0	1	1	1	1	0	4	0	0	2	1	2	0	1	0	1	1	0	0	2	0	0	0	0	0	1	0	1	0	0
SLC7A1	0	0	0	1	0	0	0	0	0	0	0	0	0	0	0	0	0	1	0	0	0	0	0	0	0	0	0	0	1	0	1	0	1	0	0	0	1	0	0	0	0	1	2	2	1	2	2	3	0
SLC7A6	0	0	0	0	1	1	0	0	0	1	0	0	0	1	1	1	0	0	0	0	0	0	0	0	0	1	4	2	4	3	1	2	0	0	8	1	27	6	3	2	2	0	1	0	0	1	1	0	1
SLC9A1	0	4	5	2	3	2	1	4	9	5	3	6	0	1	3	1	1	0	1	1	0	0	0	3	0	0	1	1	2	0	0	1	2	1	0	0	0	0	0	0	0	0	2	2	4	7	0	2	6
SLC9A3R2	0	0	0	0	0	0	3	4	4	0	2	5	2	6	7	4	5	8	4	4	1	0	1	1	0	0	0	0	0	0	0	0	0	0	0	0	0	0	0	0	1	1	1	0	0	1	0	0	3
SMC1A	0	0	2	3	4	3	1	1	2	3	2	3	1	0	2	1	3	0	2	7	0	5	0	0	9	2	3	5	6	4	6	8	2	5	5	4	4	3	4	5	4	2	4	2	4	4	1	1	4
SMTN	0	0	3	0	1	3	1	2	3	3	3	0	4	7	4	1	1	0	3	2	1	2	1	0	0	3	0	1	0	0	0	1	0	1	0	2	1	0	0	1	2	1	2	6	0	2	5	1	6
SNAPC3	0	1	3	4	2	3	3	0	3	3	6	2	6	0	1	1	2	2	1	0	0	2	1	0	0	0	1	0	0	0	0	0	0	0	0	0	0	2	4	3	0	1	0	0	0	0	0	1	0
SNCA	0	0	2	0	4	3	3	0	1	2	3	2	1	2	0	3	6	1	6	4	5	25	14	12	12	11	16	17	12	10	11	5	10	7	12	9	13	20	16	15	11	2	1	0	1	1	0	3	1
SNX7	0	0	0	0	0	0	1	0	3	1	1	1	1	0	0	0	0	0	0	2	2	7	6	8	6	7	4	8	5	5	7	4	8	7	2	6	4	3	11	5	3	1	0	1	0	1	2	1	1
SOCS2	0	3	1	1	1	6	6	6	6	7	2	5	5	6	4	5	3	6	3	10	3	0	0	0	1	0	0	0	0	1	2	0	4	4	1	1	0	2	3	1	0	8	6	5	5	2	12	5	4
SOCS3	0	0	0	0	0	1	0	4	3	3	3	0	3	2	1	4	3	2	1	1	1	0	0	0	0	0	0	0	0	0	0	0	0	0	0	0	0	0	0	0	0	1	0	4	2	1	1	1	3
SORBS1	0	3	5	7	13	12	6	8	2	3	3	0	2	3	1	3	2	1	0	6	0	24	15	32	18	26	21	15	28	36	38	42	22	10	12	26	24	30	18	21	17	2	0	2	3	1	1	3	2
SOX18	0	0	0	0	0	0	1	2	0	0	1	0	4	4	1	0	3	0	0	4	11	0	0	0	0	0	0	0	0	0	0	1	0	0	0	0	0	2	0	0	0	5	2	0	0	1	1	0	2
SP7	0	1	0	0	1	3	0	4	0	0	1	1	2	1	1	2	1	1	3	5	4	2	1	3	0	2	1	1	1	5	3	2	2	0	0	0	1	0	0	1	0	0	0	0	1	6	0	0	2
SP-A	0	1	0	2	3	0	0	3	2	4	5	3	0	0	3	1	1	1	5	2	4	1	0	0	0	0	0	0	0	2	0	0	1	0	0	2	1	1	3	0	0	5	4	5	3	5	5	3	5
SPC24	0	4	1	2	1	1	6	1	2	2	1	2	5	4	7	2	3	5	7	5	1	0	2	0	1	0	1	0	0	0	0	0	0	0	0	0	0	0	0	0	1	1	0	1	0	2	5	4	8
SPDEF	0	2	0	0	0	0	0	0	0	2	2	1	0	4	3	0	1	5	1	0	2	0	0	3	0	0	1	1	1	1	3	2	2	1	1	0	2	2	2	1	0	0	0	0	0	0	1	4	0
SPDYA	0	0	0	0	0	0	0	0	0	0	0	0	0	0	0	1	0	0	3	2	0	0	2	1	0	0	2	1	1	0	0	0	0	0	0	0	1	0	1	4	1	0	2	0	0	4	1	3	0
SPIC	0	3	0	6	2	2	1	4	6	3	2	5	6	4	2	4	3	4	10	0	0	2	0	1	0	5	1	7	5	4	3	1	1	1	3	1	3	7	1	4	2	2	0	3	3	4	8	2	7
SPIN2	0	1	4	2	3	1	2	4	3	2	2	3	3	4	7	4	2	5	8	1	5	0	0	0	1	0	0	2	0	1	0	0	1	0	0	0	0	0	1	1	1	0	4	4	5	3	2	3	5
SPINT1	0	7	5	2	7	7	4	2	3	1	2	6	7	4	4	3	4	3	3	0	5	1	5	6	4	2	1	1	0	1	2	2	1	4	5	2	0	2	0	0	1	1	2	5	1	4	6	6	4
SPTBN1	0	2	3	1	2	5	1	5	7	3	1	0	1	0	0	1	3	8	6	5	1	64	42	47	32	54	40	25	12	14	4	2	7	6	2	4	0	6	6	1	3	0	0	1	1	1	0	0	1
SQLE	0	0	0	1	1	1	1	0	0	0	0	3	0	2	2	1	0	1	1	0	0	2	0	1	1	1	1	0	1	1	0	1	0	0	1	1	0	0	0	0	0	0	0	0	1	0	0	0	0
SR140	0	0	1	5	4	2	5	7	4	3	4	4	3	5	7	4	1	1	3	1	0	0	2	1	1	1	0	0	0	0	0	0	0	4	1	0	1	0	0	0	0	0	0	0	0	1	0	0	0
SRPK3	0	1	2	1	0	1	1	0	1	0	0	0	0	0	0	0	1	3	2	2	3	0	1	1	0	0	0	1	0	0	0	0	0	0	0	0	0	0	0	0	0	1	1	0	0	0	0	0	0
SRR	0	0	0	0	0	0	0	0	1	1	0	0	1	1	1	2	0	1	0	1	0	0	0	0	0	1	0	1	1	0	0	2	1	2	0	1	2	0	1	1	0	0	1	0	0	0	0	0	1
SSRP1	0	7	2	5	0	2	9	4	6	4	2	3	0	0	0	1	0	1	4	1	0	26	45	20	13	10	10	24	20	18	9	8	14	14	14	7	21	16	9	7	0	0	1	11	2	4	1	1	1
STAC	0	2	2	6	3	2	1	5	2	3	2	6	3	4	2	6	3	3	9	5	2	41	17	18	15	15	30	11	6	17	23	12	18	8	10	21	16	18	31	24	16	2	5	5	1	3	7	0	5
STEAP2	0	2	0	3	1	5	4	2	3	3	1	4	3	2	3	5	2	3	1	2	4	3	2	8	3	3	5	2	5	3	7	6	7	1	7	3	3	5	10	3	4	6	3	5	6	5	1	5	2
STK39	0	2	6	3	2	3	5	2	2	2	4	0	4	5	1	4	4	5	6	5	6	5	6	8	3	4	3	3	2	7	5	4	3	2	5	2	3	5	5	3	3	0	1	2	0	1	4	0	1
STOML3	0	3	0	2	1	1	2	4	10	10	3	3	4	1	1	0	0	0	0	0	4	0	2	0	2	1	3	2	0	1	0	0	1	1	2	0	1	1	0	1	1	6	0	1	4	1	6	5	4
STS	0	2	1	4	0	2	2	2	0	0	2	5	4	1	0	5	3	3	0	1	1	17	5	9	9	10	13	3	4	8	5	6	5	7	2	11	14	6	11	5	13	5	0	0	1	0	1	0	1
STXBP6	0	3	1	4	1	1	3	4	1	2	2	4	1	0	0	2	1	4	2	3	0	30	19	23	17	23	18	28	23	31	25	22	13	32	27	25	26	37	28	26	25	4	0	3	5	4	6	4	1
SUGT1	0	1	1	1	0	0	0	0	1	0	0	1	1	1	2	1	1	0	1	3	0	1	1	0	1	0	0	0	0	1	0	2	0	0	2	0	0	2	0	1	3	0	0	0	0	1	1	0	1
SULT1C2	0	0	1	1	1	0	0	2	1	0	1	0	0	0	0	0	1	3	0	2	2	0	2	0	0	1	0	0	0	0	0	5	1	2	4	6	4	2	3	2	0	4	7	0	1	0	0	0	0
SUPT5H	0	0	1	0	0	0	0	0	1	0	0	1	1	0	3	2	1	6	3	1	0	0	0	1	0	0	0	0	0	0	1	0	1	0	0	1	0	1	0	0	0	2	0	0	0	0	0	0	2
SUV39H2	0	0	0	0	0	1	0	2	2	0	0	0	0	1	0	2	1	0	2	1	2	0	2	0	1	0	2	1	1	0	0	0	2	0	1	0	0	0	1	0	1	0	0	0	0	0	1	0	0
SYNPO2	0	4	6	1	7	0	2	5	0	4	7	3	5	2	2	5	3	1	1	6	3	53	26	39	29	16	29	19	34	21	42	11	30	33	43	27	30	39	30	24	21	6	1	3	4	2	1	2	0
SYP	0	3	3	2	0	2	2	1	1	5	1	3	2	2	3	1	2	1	2	5	1	0	1	0	1	0	3	4	4	2	0	1	0	0	0	0	4	1	0	1	1	0	2	0	2	0	0	0	3
SYS1	0	0	2	1	4	2	0	5	2	7	3	13	1	7	5	1	1	2	1	3	0	0	0	0	0	0	0	0	0	0	0	0	0	0	0	0	0	0	0	0	0	0	0	0	3	0	1	0	2
SYT4	0	1	2	0	0	0	0	0	0	0	0	0	0	0	1	1	1	0	1	0	0	1	1	0	1	0	2	3	0	0	0	0	1	0	0	0	0	1	0	0	0	0	0	1	2	4	2	0	2
SYT5	0	0	0	0	1	1	1	1	0	0	1	1	0	2	6	1	0	3	5	1	3	1	1	1	1	1	2	1	2	0	2	1	3	0	0	0	0	1	2	3	3	16	6	3	6	4	0	1	2
TACC2	0	3	4	4	0	2	0	4	1	2	0	1	4	3	2	2	2	5	9	1	5	26	15	12	8	7	10	7	3	9	2	5	5	10	7	9	14	11	5	3	4	1	1	0	1	4	1	0	3
TACR2	0	7	8	5	1	3	4	3	7	0	3	4	3	2	2	2	1	2	6	3	3	0	3	2	3	1	1	1	1	2	2	1	0	0	0	0	0	0	0	0	1	1	0	0	0	0	0	0	0
TAF6	0	3	4	4	3	6	2	5	5	2	0	2	0	0	0	0	0	0	0	0	0	0	0	0	0	0	0	0	0	0	0	0	0	0	0	0	0	0	0	0	0	0	0	0	0	0	0	0	0
TBC1D24	0	2	0	0	0	2	1	1	0	1	1	2	1	0	1	0	0	1	3	2	1	0	0	0	0	0	0	0	0	0	0	0	0	0	0	0	0	0	0	0	0	0	0	0	2	0	0	0	0
TCF4	0	1	4	1	2	3	4	7	6	5	3	3	0	2	5	4	3	1	0	2	6	35	25	0	11	32	28	36	19	37	21	31	16	24	31	39	17	15	14	8	10	0	0	2	0	1	2	1	2
TDRKH	0	0	2	5	10	4	6	4	6	1	4	2	0	4	8	0	7	7	14	11	7	5	7	5	11	11	3	6	5	9	4	6	9	6	3	10	4	9	3	9	7	9	5	12	6	6	5	5	5
TEX9	0	2	0	4	0	1	0	1	3	1	4	5	2	0	4	0	5	1	3	2	1	1	2	1	2	5	0	0	1	1	1	1	3	5	1	1	2	0	1	0	1	1	1	0	1	2	1	0	1
[truncated: 12 more columns]

## Sheet: C2_high
Gene_name	Gene expression (TPM)	Window1	Window2	Window3	Window4	Window5	Window6	Window7	Window8	Window9	Window10	Window11	Window12	Window13	Window14	Window15	Window16	Window17	Window18	Window19	Window20	Window21	Window22	Window23	Window24	Window25	Window26	Window27	Window28	Window29	Window30	Window31	Window32	Window33	Window34	Window35	Window36	Window37	Window38	Window39	Window40	Window41	Window42	Window43	Window44	Window45	Window46	Window47	Window48
LRCH4	70.52	0	0	0	0	0	0	0	0	0	0	0	0	1	0	0	0	0	1	0	0	0	0	0	0	0	0	0	0	0	0	0	0	0	0	0	0	0	0	0	1	0	0	0	0	0	0	0	0
FCGR3A	70.52	0	1	2	2	0	1	2	0	4	1	3	0	2	1	0	0	0	0	0	1	0	0	0	1	1	0	0	0	1	1	0	0	1	2	0	1	2	0	2	3	2	2	4	3	2	3	1	3
TMED4	70.52	1	0	2	0	0	0	0	0	0	3	1	1	1	2	0	1	1	1	0	0	0	0	0	0	0	0	0	0	0	0	0	0	0	0	0	0	0	0	0	0	0	1	0	0	0	0	0	0
DDX24	70.81	3	2	2	2	0	0	0	0	0	0	0	0	0	0	0	1	0	0	0	0	0	0	1	0	0	0	1	0	0	0	0	0	0	0	0	0	0	0	0	0	0	0	1	0	0	0	0	0
TCTEL1	70.81	0	0	1	0	1	3	4	1	3	0	2	0	1	2	2	0	0	0	0	0	0	0	1	0	0	0	0	0	0	0	0	0	0	0	0	0	0	0	1	0	0	0	0	0	0	0	2	1
PPP1R11	71.11	1	1	0	0	0	1	0	0	0	1	2	2	0	0	1	0	1	0	2	0	0	0	0	0	0	0	0	0	0	0	0	1	0	0	0	0	0	0	0	0	0	0	2	2	3	0	3	4
FIBP	71.11	3	0	2	2	2	8	8	7	11	7	2	8	2	2	0	0	0	0	0	1	0	0	0	0	0	0	0	0	0	0	0	0	0	0	0	0	0	0	0	0	1	1	3	5	4	7	3	1
UBE2G1	71.41	1	4	0	1	0	0	0	1	0	0	0	0	2	0	2	0	0	2	0	0	1	0	2	0	0	2	0	0	0	3	3	2	1	2	5	1	2	1	3	1	0	0	0	0	0	0	1	0
LIPA	71.41	3	8	3	3	1	2	1	1	2	1	5	1	1	1	7	8	9	8	3	4	5	9	2	5	2	4	3	4	3	2	2	3	1	6	5	5	2	3	4	0	3	1	9	4	4	1	2	7
VPS37A	71.41	2	0	2	1	0	0	0	1	0	0	0	0	0	0	0	0	0	0	0	0	0	0	0	0	1	0	1	2	1	0	0	0	1	0	0	0	0	0	1	1	0	0	1	0	0	0	0	0
THBS1	71.71	3	2	3	1	2	2	2	6	8	2	6	4	1	4	2	4	1	2	2	3	2	2	5	0	3	2	2	2	0	0	0	3	1	4	1	0	1	4	1	1	5	3	8	1	2	2	4	6
C11H9orf16	71.71	5	2	4	5	2	5	3	0	0	0	0	1	2	1	1	0	0	0	0	1	0	0	0	0	0	0	0	0	0	0	0	0	0	0	0	0	0	0	0	1	0	0	1	0	0	0	0	1
HCST	71.71	4	1	0	1	1	0	0	1	1	0	0	0	0	1	0	0	0	0	0	0	0	0	0	0	0	0	0	0	0	0	0	0	0	0	0	0	0	0	0	0	1	0	1	0	0	0	0	3
SNRPF	71.71	2	5	8	0	6	3	2	4	5	3	2	0	1	2	1	4	4	2	0	1	0	0	0	0	0	0	1	0	0	0	0	0	0	0	0	0	0	0	0	0	0	0	0	0	0	0	1	0
IMPA1	72.01	0	0	1	0	0	0	0	1	0	0	1	0	0	0	0	0	0	0	0	1	0	0	0	0	0	0	0	0	0	0	0	0	0	0	0	0	0	0	0	0	0	2	1	0	2	0	0	1
FGD3	72.01	6	0	0	1	1	0	0	1	0	0	0	0	0	0	0	0	0	0	1	0	0	0	1	0	0	1	0	0	0	0	0	0	1	0	0	0	0	0	0	1	0	0	0	0	0	2	1	2
GRAMD1A	72.31	1	0	1	0	0	0	0	0	1	1	0	0	0	0	0	0	0	0	0	0	0	0	0	0	0	0	0	0	1	1	1	0	0	0	0	0	0	0	0	0	0	1	2	0	4	2	0	3
INPP5D	72.31	2	6	4	1	8	1	2	2	9	2	0	0	0	0	1	1	4	0	1	0	1	5	1	2	1	0	2	3	1	2	8	1	1	5	5	2	1	1	1	1	1	0	0	0	0	0	0	3
STARD3NL	72.31	2	1	0	3	1	0	1	2	1	0	0	1	1	1	0	0	0	0	1	0	1	2	1	0	1	8	3	2	0	4	1	0	1	1	1	1	0	0	1	1	0	0	0	0	1	0	2	3
CUTA	72.61	0	0	0	1	0	0	0	0	0	0	1	0	0	2	0	4	2	0	1	0	0	0	0	0	0	0	0	0	0	0	0	0	0	0	0	0	0	0	0	0	0	0	0	0	0	0	0	0
EGR1	72.61	0	1	0	1	0	0	0	0	0	0	0	0	0	0	0	0	0	0	1	1	0	0	0	0	0	0	0	0	2	0	0	0	0	0	0	0	0	0	0	1	1	1	1	2	3	6	5	4
CSTF3	72.91	10	5	7	7	3	3	5	3	5	1	5	3	4	2	1	1	2	4	1	0	0	1	2	0	2	1	0	1	0	0	1	0	0	2	2	2	0	2	1	1	0	0	0	0	0	0	0	1
DNAJC10	72.91	2	3	2	1	1	2	2	2	2	3	6	5	5	2	5	3	1	1	0	0	1	0	0	1	2	0	0	0	0	0	0	0	2	0	0	0	1	0	1	1	0	0	0	0	4	2	2	4
EIF3B	72.91	3	3	5	6	0	3	1	5	0	1	2	1	0	2	0	3	5	4	0	0	0	0	0	0	0	0	0	0	0	1	0	0	0	0	0	0	0	0	0	0	0	0	0	0	0	1	0	2
LASP1	73.2	1	0	1	0	0	0	0	0	0	0	1	1	1	0	1	1	0	2	0	0	1	0	0	0	0	0	1	1	0	0	1	0	0	0	0	2	1	0	0	0	0	0	0	0	1	0	4	2
BCDIN3(methylphosphate capping enzyme )	73.2	3	3	0	3	1	1	1	3	0	4	4	7	2	6	2	2	4	4	0	0	0	0	0	0	0	0	0	0	0	0	0	0	0	0	0	0	0	0	0	0	0	0	0	2	1	1	1	1
LRRC24,LOC618766	73.21	0	0	0	0	0	0	0	2	0	0	6	2	0	0	0	1	0	0	0	0	0	0	0	0	0	0	0	0	0	0	0	0	0	0	0	0	0	0	0	0	0	0	0	0	0	1	0	0
CSTB(GeneID:514170)	73.5	2	2	0	0	2	1	1	0	1	1	0	2	1	5	7	3	5	2	2	1	0	0	0	1	0	1	0	0	0	0	1	0	0	0	1	0	0	0	0	1	2	1	0	2	1	1	0	0
FXYD6	73.5	4	4	9	1	1	3	3	4	3	4	2	2	1	3	4	2	3	5	4	2	4	9	3	1	5	1	4	8	1	2	3	10	1	1	4	0	4	1	6	2	1	1	3	0	3	1	0	4
TADA3L	73.5	0	0	1	0	0	0	0	0	0	0	0	0	0	0	0	0	0	0	0	0	0	0	0	0	0	1	1	0	0	0	0	0	0	1	0	0	0	0	1	0	0	0	0	0	0	0	0	1
RAP1A	73.5	0	1	0	0	1	0	0	0	0	0	0	1	4	2	0	3	0	1	0	0	0	3	2	0	3	0	0	0	0	0	0	0	0	3	5	0	1	0	2	1	0	0	0	1	0	0	0	0
FAS	73.51	5	7	4	1	1	0	2	2	3	2	2	3	4	1	0	0	0	0	0	0	0	0	0	1	4	1	0	1	0	0	1	1	1	3	0	3	1	1	0	0	0	2	1	0	1	1	3	2
SHISA5	73.8	0	0	0	0	0	0	0	0	0	0	0	0	0	0	0	0	0	0	2	1	3	0	0	0	0	0	0	1	0	1	0	0	0	0	0	0	0	0	0	0	0	0	0	0	0	0	0	1
C29H11orf10	73.8	0	1	0	0	2	0	0	1	1	0	0	1	0	0	0	0	0	0	0	1	0	0	0	0	0	0	0	0	0	0	0	0	0	0	0	0	0	0	0	0	1	0	1	0	0	0	0	0
COMMD7	74.1	0	2	1	0	0	1	0	0	0	1	1	0	1	0	0	0	3	0	3	0	1	3	1	1	3	3	1	0	0	0	3	1	2	0	0	0	0	0	0	0	0	0	0	0	0	0	2	0
SBDS	74.1	0	1	0	0	0	0	0	0	0	0	1	0	1	0	1	0	1	0	0	0	0	0	0	0	0	0	0	0	0	0	0	0	0	0	0	0	0	0	0	0	0	0	0	0	1	1	2	2
ITK	74.1	5	0	0	0	0	1	2	1	0	2	1	2	1	0	1	4	0	0	1	1	3	4	4	5	0	1	1	2	0	1	0	3	0	2	0	3	0	1	1	0	0	0	0	0	0	0	0	1
ARRB2	74.1	0	0	0	0	0	0	0	0	0	0	0	0	0	0	0	0	0	0	0	0	0	0	0	0	0	0	0	0	0	0	0	0	0	0	0	0	0	0	0	0	0	0	1	1	0	0	1	1
APBB1IP	74.4	0	0	0	0	0	1	0	1	0	0	1	1	3	1	0	1	0	0	0	0	1	0	0	2	1	0	0	0	3	1	0	0	0	1	1	0	0	0	0	0	0	0	0	1	0	2	0	1
LOR	74.4	4	1	8	2	2	3	2	1	1	3	0	5	3	8	1	3	5	2	9	9	2	1	0	1	2	1	3	3	1	1	0	0	0	0	0	0	0	0	2	0	6	9	2	8	2	2	1	2
SUMO3	74.7	0	0	0	0	1	0	0	1	1	0	5	0	3	3	3	1	1	3	1	0	0	1	0	0	0	0	0	0	0	0	1	0	0	0	0	0	0	0	0	0	0	2	0	0	0	0	0	0
ZC3H7A	74.7	2	2	1	0	0	4	0	0	0	0	0	0	0	1	0	0	0	0	0	0	0	0	0	0	0	0	0	0	0	0	0	0	0	0	0	0	0	0	1	0	0	0	0	0	0	0	1	1
NXF1	74.7	0	0	1	0	0	0	0	0	0	0	0	0	0	0	0	0	0	0	0	0	0	0	0	0	0	0	0	0	0	0	0	0	0	0	0	0	0	0	0	0	0	0	1	0	0	0	0	0
RBM17	75	6	3	5	4	6	7	7	6	5	8	4	2	3	1	3	3	9	6	1	2	0	0	0	0	0	0	0	0	0	0	0	0	0	0	0	1	0	0	0	1	0	0	0	1	0	0	0	0
SELS	75	7	3	4	2	4	4	5	6	4	6	6	3	4	6	5	9	2	4	3	1	0	0	0	0	0	0	0	0	0	0	0	0	0	2	0	0	0	0	0	0	0	0	0	0	0	0	0	0
GIMAP7(GeneID:530031)	75	5	2	1	2	2	5	6	0	2	1	0	0	0	0	1	3	1	0	1	0	0	0	0	0	0	0	0	0	0	0	0	0	0	0	0	0	0	0	0	0	1	1	4	2	0	2	1	2
TMEM87A	75.3	1	0	0	3	0	1	0	0	0	0	1	0	0	0	0	0	0	0	0	0	0	1	0	0	0	0	1	0	1	2	1	0	0	0	0	0	0	1	0	0	0	0	0	0	0	0	1	0
VPS54	75.3	1	1	0	1	0	0	0	1	0	0	0	0	0	0	0	1	0	0	0	0	4	1	2	0	5	0	0	1	0	2	1	2	0	0	0	0	1	1	3	0	0	0	0	0	0	0	0	0
PSMB7	75.3	0	8	10	4	4	2	2	2	2	2	5	5	3	3	2	3	5	7	5	1	0	0	0	0	0	0	1	0	0	0	1	0	0	0	0	0	0	0	0	0	0	0	0	0	0	0	0	0
FES	75.3	6	7	1	2	0	0	0	0	0	1	0	0	0	0	0	0	0	0	1	0	0	0	1	1	0	0	0	1	0	0	0	0	0	1	0	0	0	0	0	0	1	1	2	0	1	0	0	0
HHEX	75.3	2	3	1	5	5	0	4	1	3	1	5	4	4	1	0	4	3	0	6	0	0	0	0	0	0	3	0	1	5	0	0	2	1	0	0	0	0	0	0	0	1	3	1	1	4	0	1	2
SH3KBP1	75.3	6	1	1	1	1	2	4	2	2	9	3	1	8	1	1	2	2	3	2	1	15	21	35	32	28	34	25	30	35	23	20	30	30	33	34	31	26	27	18	27	1	1	2	3	2	4	4	5
ST6GALNAC2	75.59	0	6	0	0	0	0	3	2	2	4	0	0	0	0	0	1	0	0	0	1	1	0	0	1	0	0	0	0	0	0	0	0	0	0	0	0	0	0	0	0	0	0	1	0	0	0	0	3
NCF2	75.89	0	0	0	0	0	0	0	0	0	0	0	0	0	0	0	0	0	0	0	1	1	0	0	1	0	1	1	0	0	0	0	0	0	2	5	0	0	1	0	0	0	0	0	0	1	0	0	0
ITGAL	75.89	0	0	2	1	0	0	0	0	0	0	0	0	0	0	1	1	1	0	1	1	2	2	5	0	0	0	0	0	0	0	2	0	0	0	0	0	0	0	0	0	0	0	0	0	0	1	0	0
POLR2I	76.19	2	3	5	1	0	1	2	0	0	0	1	0	0	0	0	0	0	0	0	0	0	0	0	0	0	0	0	0	0	0	0	0	0	0	0	0	0	0	0	0	0	0	0	0	0	0	0	0
MYLIP	76.19	2	5	5	2	3	1	4	5	6	1	2	2	1	2	3	5	3	3	3	0	0	0	0	1	0	0	0	1	0	0	1	1	0	0	0	0	0	1	0	0	0	0	0	1	0	0	0	1
LOC615589	76.19	3	2	0	0	2	2	5	3	1	5	3	1	2	3	0	4	3	1	1	2	0	0	0	0	0	0	0	0	0	1	0	0	0	0	0	0	0	0	0	0	3	1	3	1	3	3	0	1
KIAA0174	76.49	6	3	7	2	2	0	4	0	4	9	4	4	7	4	2	5	1	3	2	0	0	0	1	2	0	0	0	3	1	1	1	0	0	0	0	0	0	0	1	0	1	0	0	0	0	1	1	2
UBTD1	76.49	1	0	1	0	0	1	1	0	0	0	1	1	1	0	0	0	0	0	0	0	16	16	5	0	5	2	1	2	4	2	3	1	1	2	0	4	4	2	7	1	0	1	0	1	3	5	1	0
CCAR1	76.49	2	0	0	1	1	0	1	0	2	2	2	2	5	7	8	3	2	1	0	0	1	1	1	0	0	0	0	2	0	0	0	1	0	1	1	0	1	1	0	1	0	0	1	0	0	0	0	1
SYPL1	76.49	2	1	1	0	2	1	0	1	3	5	1	0	3	5	0	3	1	0	0	0	0	0	1	0	4	0	0	0	0	0	0	1	0	0	0	0	2	1	1	2	2	0	0	1	3	0	1	1
CX3CR1	76.79	2	0	0	0	5	5	2	3	1	2	0	0	1	1	1	0	5	1	1	2	8	0	0	0	0	2	0	0	0	0	0	0	6	5	4	2	2	2	2	11	3	1	2	1	3	3	2	3
ANTXR2	76.79	6	1	3	6	3	1	4	7	6	1	7	0	3	0	2	2	0	2	0	0	10	0	0	0	0	4	14	19	7	16	13	12	13	10	15	12	6	16	14	9	0	2	4	1	3	4	4	5
VDAC3	77.09	1	0	0	0	2	0	0	1	0	1	1	0	1	0	0	0	0	0	1	0	0	0	0	0	1	0	0	0	0	0	0	0	0	0	0	0	0	0	0	0	0	0	0	0	0	0	0	0
TMEM55B	77.09	0	2	1	0	4	9	10	4	0	2	1	2	3	1	0	3	0	0	0	0	0	0	0	0	1	0	0	0	0	0	0	0	0	0	0	0	0	0	1	0	0	0	0	1	0	1	0	0
MGC128036	77.39	0	1	0	1	0	2	2	0	0	0	1	0	3	1	0	1	1	0	0	0	0	0	0	0	0	0	0	1	0	0	0	0	0	0	0	0	0	0	0	0	1	1	1	2	1	2	3	1
RIP5	77.39	0	0	0	1	2	0	0	0	0	0	0	0	0	0	4	1	1	1	2	0	0	0	0	0	0	0	1	0	0	0	0	0	0	0	0	0	0	0	0	0	0	0	0	0	3	0	0	0
SMARCA5	77.39	4	6	4	2	7	4	4	5	1	3	8	8	5	4	5	0	2	6	3	0	0	0	0	0	0	1	0	1	0	0	1	0	0	0	0	0	1	0	0	0	2	0	0	0	0	0	0	0
SERBP1	77.39	3	3	10	2	3	1	3	6	5	9	2	3	1	2	6	6	1	3	1	0	0	0	1	0	0	0	1	0	0	0	0	1	0	0	0	0	0	0	0	0	0	0	0	0	0	1	1	0
RAB14	77.39	0	1	1	2	2	0	2	2	0	4	5	4	2	6	3	8	6	6	2	0	0	0	0	0	0	0	0	0	0	0	1	1	0	0	0	0	0	0	0	0	0	0	0	0	0	1	3	0
HIST2H2BE	77.68	2	0	0	0	0	0	0	0	2	0	0	1	3	1	1	0	3	1	0	0	0	0	0	0	0	0	0	0	0	0	0	0	0	0	0	0	0	0	0	0	0	0	0	0	1	0	1	1
HIST2H2BE	77.68	4	11	13	13	8	5	3	6	3	4	1	1	0	0	1	0	0	0	0	0	0	0	0	0	0	0	0	0	0	0	0	0	0	0	0	0	0	0	0	0	0	1	0	0	1	2	1	0
HIST2H2BE	77.68	0	0	0	1	1	0	0	0	0	1	1	0	0	1	0	1	2	1	0	0	0	0	0	0	0	0	0	0	0	0	0	0	0	0	0	0	0	0	0	0	1	0	1	1	1	0	2	1
HIST2H2BE	77.68	0	0	0	0	0	0	0	0	0	0	0	0	0	0	0	0	0	0	0	0	0	0	0	0	0	0	0	0	0	0	0	0	0	0	0	0	0	0	0	0	0	0	1	0	0	1	0	1
H2B	77.68	0	0	0	0	0	0	0	0	0	0	0	0	0	0	0	0	0	0	0	0	0	0	0	0	0	0	0	0	0	0	0	0	0	0	0	0	0	0	0	0	0	0	0	0	0	0	0	0
H2B	77.68	0	0	0	0	0	0	1	4	2	1	0	2	1	1	0	0	0	0	0	0	0	0	0	0	0	0	0	0	0	0	0	0	0	0	0	0	0	0	0	0	0	0	1	2	0	0	1	0
H2B	77.68	1	1	0	0	1	1	1	2	1	1	1	0	0	0	1	2	1	0	0	0	0	0	0	0	0	0	0	0	0	0	0	0	0	0	0	0	0	0	0	0	2	2	0	3	5	3	3	4
H2B	77.68	0	1	0	0	0	0	0	0	0	0	3	3	4	3	1	3	1	0	0	0	0	0	0	0	0	0	0	0	0	0	0	0	0	0	0	0	0	0	0	0	0	0	0	0	0	0	0	0
H2B	77.68	3	2	3	2	2	3	2	2	0	0	0	3	6	0	0	2	0	0	0	0	0	0	0	0	0	0	0	0	0	0	1	0	3	0	1	0	1	0	1	0	1	1	0	0	0	1	0	0
H2B	77.68	0	0	0	0	0	0	0	0	0	0	0	0	0	0	0	0	0	0	0	0	0	0	0	0	0	0	0	0	0	0	0	0	0	0	0	0	0	0	0	0	0	0	1	0	0	0	0	0
H2B	77.68	0	0	0	0	0	0	0	0	0	0	0	0	0	0	0	0	0	0	0	0	0	0	0	0	0	0	0	0	0	0	0	0	0	0	0	0	0	0	0	0	1	0	0	0	0	0	0	0
PITPNB	77.69	3	2	6	0	0	1	1	0	1	1	0	1	0	0	0	0	0	0	1	0	0	0	0	2	3	1	0	2	0	0	0	0	1	0	0	0	0	0	1	1	0	0	0	0	0	0	0	0
HMGN4	77.69	1	2	1	4	0	0	0	1	0	2	1	0	1	0	1	0	1	0	0	1	0	0	0	0	0	0	0	0	0	0	0	0	0	0	0	0	0	0	0	0	0	0	3	1	1	3	0	0
ME2	77.69	2	0	1	0	1	0	1	3	1	0	1	1	0	1	0	2	0	0	0	0	1	1	0	1	0	2	0	0	1	0	0	0	3	4	2	0	0	1	2	0	0	0	0	0	0	0	0	0
C5H12orf23	77.69	1	2	2	0	3	1	6	4	6	2	1	6	4	1	1	1	2	1	0	0	0	0	0	0	0	1	0	0	0	1	2	2	1	0	0	0	0	0	1	0	0	0	0	0	0	0	0	1
PTGIS	77.98	1	2	4	0	3	1	5	4	2	5	5	6	15	9	3	3	6	4	2	6	11	11	7	5	3	5	1	3	3	1	8	14	10	3	7	3	4	8	10	3	1	6	2	2	8	5	8	6
FYN	77.98	0	2	1	0	0	0	0	3	3	1	1	0	1	0	0	0	1	0	0	0	3	15	4	7	16	4	6	5	6	3	2	5	4	3	0	3	0	7	2	1	0	2	2	1	0	0	0	0
HMGCR	78.28	2	0	3	4	3	2	2	3	0	1	2	0	1	0	2	2	0	0	0	0	0	0	0	0	0	0	0	1	0	1	0	0	0	0	0	0	0	2	0	0	0	0	0	0	1	1	0	2
NENF	78.28	1	0	0	0	1	0	0	0	1	0	1	0	0	2	3	0	0	0	1	0	0	0	0	0	0	0	0	0	0	0	1	0	0	0	0	0	0	0	0	0	0	0	0	0	2	0	1	0
GNG10	78.28	0	0	0	0	0	0	0	0	0	0	0	0	0	0	0	0	0	1	1	0	0	0	0	0	0	0	0	0	0	0	0	0	0	0	0	0	0	0	0	0	0	1	0	0	0	1	1	1
MGC133577	78.58	4	14	6	7	7	7	2	6	6	7	11	10	9	6	8	3	2	2	0	0	0	0	0	0	0	0	1	0	0	0	0	0	0	0	0	0	0	0	0	0	0	0	1	0	0	1	0	0
C1QB	78.58	2	2	2	0	1	0	0	0	3	2	1	1	2	2	9	3	6	5	0	1	0	2	0	1	0	0	0	1	0	0	0	0	0	0	0	0	0	1	0	1	4	1	2	1	0	2	4	0
MGC133577	78.58	1	2	3	2	5	3	4	4	7	7	6	3	2	7	1	4	2	2	9	6	0	0	0	0	0	0	0	0	0	0	0	0	0	0	0	0	0	0	0	0	1	2	4	2	2	6	3	5
SMCHD1	78.88	0	1	0	1	2	2	1	0	1	0	1	0	0	1	0	0	1	0	0	0	0	0	0	0	0	0	1	0	0	0	1	1	0	0	1	0	1	0	0	1	1	0	2	2	1	3	4	1
POMP	79.18	0	3	1	2	2	1	1	0	2	0	0	1	1	3	0	0	1	1	0	0	0	1	0	0	0	0	0	0	0	0	0	1	0	0	0	0	0	0	0	0	0	0	2	1	0	2	2	6
TINP1	79.18	0	0	0	1	0	1	1	0	0	0	0	0	0	0	0	0	1	0	1	1	0	0	0	0	0	0	0	0	0	0	0	0	0	0	1	0	0	1	0	2	1	1	0	0	1	1	4	5
GPBP1	79.18	5	2	5	2	5	3	5	2	7	10	3	9	6	5	8	2	3	0	0	0	2	0	0	1	0	1	1	2	0	3	0	1	0	1	0	0	2	0	1	1	0	1	2	2	1	1	1	3
MRPL54	79.18	1	0	1	0	0	0	0	0	0	0	0	0	0	0	0	1	0	0	0	0	0	0	0	0	0	0	0	0	0	0	0	1	0	0	0	0	0	0	0	0	0	0	0	1	0	0	0	0
ATIC	79.18	1	1	5	6	2	2	2	1	1	0	1	1	3	2	1	0	3	1	1	1	0	0	0	0	1	0	0	1	0	0	0	0	0	0	1	0	0	1	0	0	0	0	0	0	0	0	0	0
AP2S1	79.48	0	0	0	0	1	0	0	0	1	2	3	2	0	1	2	3	0	2	4	0	0	1	0	0	0	0	1	2	0	0	0	0	0	0	1	0	0	0	0	0	0	1	2	2	4	3	0	4
STMN1	79.48	8	5	6	3	5	4	4	6	2	4	1	3	3	3	3	2	2	1	0	2	0	0	0	0	0	2	1	0	0	0	0	0	0	0	0	0	0	0	0	0	0	1	0	0	1	0	0	0
KEAP1	79.48	5	7	3	1	3	3	0	3	1	0	0	2	6	2	0	4	4	1	1	0	0	0	0	0	0	0	0	0	1	0	0	0	0	0	0	0	0	0	0	0	1	0	1	0	0	0	0	4
GMPS	79.78	0	2	2	2	1	1	2	3	2	3	5	6	2	5	1	1	4	6	2	2	1	0	0	0	2	1	2	5	3	0	0	1	1	0	1	0	0	1	2	0	0	0	0	0	0	0	0	1
ARSB	79.78	8	11	9	3	9	3	2	2	2	3	2	2	4	1	1	5	3	3	2	0	7	10	3	4	5	2	8	6	5	3	7	6	5	5	3	3	6	2	6	4	2	0	1	2	2	1	1	1
VAC14	79.78	0	3	6	2	2	4	2	2	5	6	2	2	5	3	4	2	0	2	2	1	2	0	1	0	2	0	0	0	0	0	0	0	1	0	0	1	1	1	0	1	1	0	0	0	0	0	0	0
DR1	79.78	3	2	5	5	2	5	6	5	5	1	5	2	3	2	1	1	0	1	0	0	0	0	0	0	1	2	1	1	0	0	0	0	1	0	1	0	0	0	0	0	0	1	0	0	1	1	1	0
AKIRIN2	79.78	4	0	3	4	1	4	2	3	1	4	5	3	2	0	2	1	0	0	0	0	0	0	0	0	0	1	0	1	0	0	0	0	1	0	1	0	1	0	0	0	0	0	1	1	0	0	0	0
NUCKS1	80.08	0	0	0	0	0	0	0	0	1	0	2	0	0	0	3	0	0	0	0	0	0	0	1	0	0	1	0	0	0	2	0	1	0	1	0	0	0	0	1	0	0	0	0	0	0	1	0	0
SLC9A3R1	80.08	4	3	0	2	1	2	1	0	2	2	0	2	2	0	0	0	0	1	0	0	0	0	0	0	0	0	0	0	0	0	0	0	0	0	0	0	0	0	0	0	0	0	1	0	0	0	0	1
PRF1	80.08	6	3	3	7	6	7	11	4	7	2	5	6	3	2	5	2	5	3	1	1	1	1	0	1	1	0	1	1	0	1	0	0	0	0	0	0	0	0	0	0	2	1	1	3	1	3	1	3
RAB31	80.38	1	2	1	1	3	0	1	0	1	1	0	0	0	0	1	1	0	0	0	1	1	0	1	3	2	5	2	5	4	2	5	6	4	4	2	2	2	3	0	4	3	0	2	3	1	4	2	2
FBXL14	80.38	3	3	5	3	2	2	4	3	0	5	0	2	1	0	3	1	1	1	1	0	0	0	0	0	0	0	0	0	0	0	0	0	0	0	0	0	0	0	0	0	1	0	0	1	0	1	1	1
GRINA	80.67	0	0	0	0	0	0	0	0	0	1	0	1	0	0	0	0	2	0	0	0	0	0	0	0	0	0	0	0	0	0	0	0	0	0	0	0	0	0	0	0	0	0	0	0	1	1	0	1
SDF4	80.67	1	0	0	0	0	0	0	0	0	0	0	0	0	0	0	0	0	1	0	0	0	0	0	0	1	0	1	1	0	1	0	0	0	0	0	0	0	0	0	0	0	0	1	0	0	0	1	0
HIF1A	80.97	3	3	1	3	2	1	7	8	6	2	2	4	3	1	6	4	2	2	0	0	1	1	1	0	3	0	0	0	0	0	0	0	0	2	1	1	1	0	0	0	0	0	0	1	0	0	0	0
CHCHD4	80.97	3	7	11	12	1	2	0	0	0	0	0	0	0	0	3	0	0	0	0	0	0	0	0	0	0	0	0	0	0	0	0	0	0	0	0	0	0	0	0	0	1	0	0	2	6	3	10	6
FAM14A	81.27	5	3	4	4	7	4	2	2	2	4	6	10	7	3	4	6	9	5	2	2	0	0	0	0	0	0	0	0	0	0	0	0	0	0	0	0	0	0	0	0	1	3	0	2	3	2	1	5
MED25	81.57	0	0	0	0	0	0	0	0	0	0	0	2	0	0	1	2	3	5	6	2	0	0	0	0	0	0	0	0	0	0	0	0	0	0	0	0	0	0	0	0	0	0	0	0	0	2	1	1
CDKN1A	81.57	0	0	0	0	0	0	0	0	0	0	1	0	2	3	5	2	1	3	1	1	0	0	0	0	0	0	0	2	1	0	0	1	1	1	1	1	0	0	0	1	2	1	4	4	2	0	0	0
FAM62A	81.57	0	0	0	0	0	0	0	1	0	0	0	0	0	0	0	0	1	0	0	0	0	0	0	0	0	0	0	0	1	1	0	0	0	0	0	0	0	1	0	0	0	0	0	0	0	0	0	0
C8H9ORF46	81.57	0	1	0	0	2	1	1	3	2	3	1	1	0	2	0	2	3	0	0	0	0	2	2	2	0	1	4	0	0	0	1	2	1	1	1	0	4	1	0	0	1	0	0	1	0	0	3	2
NCK1	81.87	1	1	2	6	2	0	2	1	3	4	2	0	3	2	0	0	0	0	1	0	1	1	1	0	2	2	1	0	4	1	0	0	3	3	0	1	0	4	2	2	0	1	0	1	0	0	0	0
LSM3	81.87	0	0	0	0	0	0	0	0	0	0	0	0	0	0	0	1	0	0	0	0	0	0	0	1	0	0	0	1	0	0	0	0	0	0	0	0	1	0	0	0	0	0	0	0	0	0	0	0
MAP3K8	82.17	1	1	3	1	2	0	0	0	1	1	0	2	0	0	1	3	3	1	2	0	1	0	1	1	2	3	0	1	3	1	1	0	1	2	0	1	0	1	0	0	0	0	2	1	0	1	1	1
UBE2M	82.17	0	0	2	1	0	0	0	0	0	0	1	0	0	0	0	0	1	0	0	0	0	0	0	0	0	0	0	0	0	0	1	0	0	0	0	0	0	0	0	0	0	0	0	0	0	0	0	0
RPS6KA1	82.17	1	0	0	1	0	0	0	4	2	0	0	0	0	3	1	1	2	0	1	0	0	0	1	1	0	0	0	1	0	0	0	0	0	1	1	0	0	0	0	1	1	0	1	1	1	1	2	1
MYD88	82.17	0	0	0	1	0	0	0	0	1	0	0	0	0	0	0	0	0	1	2	0	0	0	0	0	0	0	0	0	0	0	0	0	0	0	0	0	0	0	0	0	0	0	0	0	0	0	0	0
COBRA1	82.17	0	0	0	0	0	3	1	1	0	0	0	0	0	0	0	0	0	0	0	0	0	0	0	0	0	0	0	0	0	0	0	0	0	0	0	0	0	0	0	0	0	0	0	0	0	0	0	1
C1H21ORF59	82.47	0	0	0	0	0	0	0	0	0	0	0	0	0	0	2	0	1	1	0	0	0	0	0	0	0	1	0	0	0	0	0	0	0	0	1	0	0	0	0	0	0	1	0	1	0	0	0	0
PDCD4	82.47	0	0	0	0	0	0	0	0	0	1	0	0	0	0	0	0	0	3	0	0	0	0	0	0	0	0	0	0	0	0	0	0	0	0	1	0	0	0	0	0	0	0	0	0	0	0	1	1
SNX2	82.47	0	1	1	4	2	4	4	4	0	0	0	0	0	0	0	0	0	2	0	0	0	0	1	0	0	0	0	1	2	0	0	1	0	2	2	1	1	0	0	1	0	1	0	0	1	0	0	0
MMADHC	82.77	4	5	1	3	2	2	3	7	2	2	4	4	2	1	2	7	5	2	3	1	0	0	0	0	1	0	0	1	0	0	0	0	0	0	0	0	0	0	0	0	2	0	0	2	0	0	1	2
JTB	82.77	0	0	0	0	0	1	0	1	0	0	1	0	3	2	0	0	3	3	0	0	0	0	0	0	0	0	0	0	0	0	0	0	0	0	0	0	0	0	0	1	0	0	0	0	0	0	0	0
HERPUD2	82.77	2	1	3	5	0	1	1	4	1	1	3	0	2	5	0	1	0	2	1	1	0	0	4	0	0	0	1	1	2	1	2	0	0	2	1	1	0	0	0	0	0	0	3	1	1	2	1	5
CD3G	83.06	1	1	0	0	2	0	4	0	1	0	4	0	0	0	1	1	2	1	5	1	19	16	6	1	2	2	6	5	3	7	17	6	0	2	2	0	1	1	1	0	0	0	0	0	0	0	0	0
HNRPDL	83.06	1	0	0	0	0	0	1	0	1	0	0	1	0	0	0	1	1	0	0	0	0	0	0	0	0	0	0	0	0	0	0	0	0	0	0	0	0	0	0	0	0	1	0	0	1	0	1	0
PRPF8	83.36	2	8	2	6	2	0	0	0	3	5	10	2	7	2	5	3	3	2	2	0	0	2	1	0	0	0	0	0	0	0	0	1	1	0	1	0	0	0	0	0	0	0	0	1	1	0	1	0
EIF3C	83.36	0	0	0	1	0	0	1	0	3	2	1	6	6	4	6	4	5	2	6	0	0	0	0	1	0	0	0	0	1	0	0	0	0	0	0	0	1	0	0	0	1	0	1	1	0	1	0	0
PLSCR1	83.66	1	3	0	0	0	0	2	2	2	0	3	2	4	2	4	1	1	0	2	0	2	0	4	1	0	1	1	0	1	0	2	0	0	0	0	1	2	1	1	0	0	0	0	0	0	0	0	0
ARHGAP25	83.66	0	0	0	0	1	0	0	0	1	2	3	2	1	0	2	1	1	0	1	0	0	2	3	0	0	1	0	6	0	0	0	0	0	3	0	2	1	0	0	1	0	0	0	0	0	1	0	0
MCM7	83.66	0	0	0	0	1	0	0	0	0	0	0	0	0	0	0	0	0	0	0	0	0	0	0	0	0	0	0	0	0	0	0	0	0	0	0	0	0	0	0	0	0	0	1	2	0	2	3	3
TCEA1	83.96	1	1	0	0	0	0	0	0	0	0	0	0	0	0	0	2	1	0	0	1	0	0	1	3	2	0	0	0	0	0	1	0	1	0	0	0	0	0	1	0	0	0	1	2	3	1	0	1
ACTB	83.96	0	0	1	2	1	0	1	1	5	8	0	2	2	0	1	0	0	0	0	0	0	0	0	0	0	0	0	0	0	0	0	0	0	0	0	0	0	0	0	0	0	0	0	3	0	0	4	4
WASF2	83.96	1	0	0	0	1	1	0	1	0	0	1	9	1	3	0	0	0	0	0	0	1	0	0	1	2	0	1	0	0	0	0	1	0	0	0	0	2	1	0	1	1	0	0	0	0	0	0	0
TSPAN3	83.96	3	1	1	1	0	0	0	0	0	1	0	1	0	0	0	1	0	0	0	0	0	0	1	0	0	1	0	0	0	0	1	0	0	0	0	0	0	0	2	1	0	2	1	0	1	0	0	0
Ledgf	83.96	0	1	0	3	3	2	1	1	1	3	3	4	0	3	0	1	0	0	1	0	1	0	3	0	1	1	0	0	1	0	1	0	0	0	0	0	0	0	0	1	0	0	0	0	3	1	0	0
RGS19	84.26	0	0	0	0	0	0	5	2	1	1	0	1	1	2	2	1	3	4	2	0	0	0	0	0	0	0	0	0	0	0	0	0	0	0	0	0	0	0	0	0	0	0	1	2	0	0	0	1
SMAP	84.26	1	3	0	4	4	1	10	4	3	4	3	3	4	3	3	4	5	4	3	0	0	0	0	3	2	0	0	0	0	1	0	0	0	0	0	0	0	1	1	0	0	1	0	0	0	0	3	1
SIRT7	84.56	3	0	1	0	0	0	0	0	0	1	0	0	0	0	0	0	0	0	0	0	0	0	0	0	0	0	0	0	0	0	0	0	0	0	0	0	0	0	0	0	0	0	0	0	0	0	0	0
PRKACA,PRKACB	84.56	0	0	0	0	0	0	0	0	0	1	0	0	0	0	0	1	0	0	0	0	0	0	0	0	0	0	0	0	0	0	0	0	0	0	0	0	1	0	0	0	0	0	0	0	0	0	0	0
SH3GLB2	84.86	0	0	0	0	1	0	0	0	0	0	0	0	0	1	0	0	0	0	1	1	0	1	0	0	0	0	0	0	2	0	0	0	0	0	0	1	0	1	0	0	0	0	0	0	0	0	0	0
ARID5A	84.86	0	1	2	1	1	0	1	0	2	0	0	1	0	5	0	3	1	1	2	0	0	0	0	0	0	0	0	1	1	0	0	0	0	0	0	0	0	0	0	0	0	0	0	0	0	0	0	0
C15H11orf59	84.86	3	2	2	0	0	0	2	1	1	0	0	0	0	0	1	0	0	2	0	0	0	0	0	0	0	0	0	0	0	0	0	0	0	0	0	0	0	0	0	0	0	0	0	0	0	0	0	1
YY1	84.86	0	0	0	0	0	0	0	1	0	1	1	0	2	6	0	2	1	0	0	3	13	25	12	23	21	8	6	14	5	4	8	2	0	2	1	2	1	0	0	2	0	0	0	0	0	1	1	1
ARPC4	84.86	5	1	0	2	0	0	1	0	0	0	0	0	0	0	0	0	0	0	0	0	0	0	0	0	0	0	0	0	0	0	0	0	0	0	0	0	0	0	0	0	0	0	0	0	0	0	0	0
SRRT	84.86	0	1	1	2	0	0	0	0	0	0	0	0	0	0	0	0	1	0	0	0	0	0	1	0	0	0	0	0	0	0	0	0	0	0	1	0	0	0	0	0	0	0	0	0	0	1	2	1
H2AFY	84.86	4	6	5	5	9	1	6	4	2	6	4	7	7	3	0	3	1	0	0	0	0	2	0	4	3	0	0	1	0	4	0	2	1	1	1	0	0	1	0	0	0	0	0	2	1	1	0	1
PRDX3	85.16	2	0	0	3	0	5	2	1	3	4	1	2	1	1	3	0	3	0	0	1	0	0	0	0	1	0	0	1	0	0	0	0	0	2	0	0	0	1	0	0	5	2	6	3	6	4	4	5
HDAC5	85.45	0	1	6	8	6	5	4	2	1	2	6	5	2	2	1	3	1	3	0	0	0	0	0	1	0	0	0	0	1	0	0	0	0	1	0	0	0	0	0	0	0	0	0	0	0	0	0	0
TGIF1	85.45	0	1	0	4	0	2	5	2	6	8	7	2	3	1	0	2	0	0	0	0	0	0	0	0	0	0	0	0	0	0	0	0	0	0	0	0	1	0	0	0	0	0	0	3	0	1	0	0
RIT1	85.45	0	0	0	0	0	0	0	0	0	0	0	0	0	1	0	0	0	0	0	0	0	0	0	0	0	0	0	0	0	0	0	0	0	0	1	0	0	0	0	0	0	0	2	0	0	1	1	1
POLR1D(GeneID:539061)	85.75	0	0	0	0	0	0	0	0	0	0	0	0	0	0	1	1	0	0	0	0	0	0	0	0	0	0	0	0	0	0	0	0	0	0	0	0	0	0	0	0	2	5	2	3	3	3	6	1
MFSD10	85.75	0	0	0	0	0	0	0	0	0	0	0	0	1	0	0	0	0	0	1	0	0	0	0	0	0	0	0	0	0	0	0	0	0	0	0	0	0	0	0	0	0	0	0	0	0	0	0	0
C7H19orf60	85.75	1	2	2	2	2	2	1	0	0	0	0	0	0	0	0	0	0	0	0	1	0	0	0	0	0	0	0	0	0	0	0	0	0	0	0	0	0	0	0	0	0	0	2	1	1	0	10	4
LOC783185,MAP1LC3B	86.05	0	0	0	0	0	0	0	0	0	0	0	0	0	0	0	0	0	0	0	0	0	0	0	0	0	1	0	0	0	0	0	0	0	0	0	0	0	0	0	0	0	0	0	0	0	0	0	0
SP140L	86.05	0	0	0	0	0	0	1	1	1	1	0	1	0	0	0	1	1	0	0	0	0	3	0	0	1	0	0	0	0	0	1	0	0	1	1	0	0	5	2	0	4	1	0	0	0	1	0	0
ETF1	86.05	0	0	1	0	0	0	0	0	0	0	0	0	0	0	0	0	0	0	0	0	0	0	1	0	0	0	0	0	0	0	0	1	0	0	0	0	0	0	0	0	0	2	0	0	0	0	0	0
ADRBK1	86.35	0	1	0	0	0	0	1	0	0	0	0	0	0	0	0	0	1	0	0	0	0	0	0	0	0	0	0	0	0	0	1	0	0	0	0	0	0	0	0	0	0	0	0	0	0	0	0	0
CD47	86.95	5	0	2	0	0	0	2	1	2	1	0	0	1	0	0	1	1	0	0	0	0	1	0	0	0	0	3	2	0	2	3	0	1	1	0	1	0	2	1	0	0	0	1	0	0	0	0	1
UBE2D2	86.95	3	4	3	2	2	5	3	1	9	5	6	4	0	3	3	0	1	1	0	1	0	0	0	0	0	1	2	1	0	1	2	2	0	1	0	0	0	0	0	1	0	0	0	0	0	0	0	0
MGC139254	87.25	1	2	1	1	4	3	4	4	4	7	7	3	5	1	8	2	3	1	0	1	0	0	1	1	2	0	0	0	0	1	1	0	0	0	0	0	1	0	2	0	0	1	1	6	1	0	0	2
ZNF207	87.25	1	0	1	1	0	0	0	0	1	0	0	0	0	1	0	0	0	0	0	0	0	0	0	0	1	0	0	0	0	0	0	0	0	0	0	0	0	0	0	0	1	0	0	0	0	0	0	0
NT5C	87.25	0	0	0	0	0	0	0	0	0	0	0	1	0	0	0	0	0	1	0	0	0	0	0	0	0	0	0	0	0	0	0	0	0	0	0	0	0	0	0	0	0	0	0	2	0	0	0	0
BOLA	87.55	3	0	2	1	1	1	1	2	2	4	0	0	8	1	6	3	5	1	0	0	0	0	0	0	0	0	1	1	0	0	2	0	0	0	0	0	1	0	0	0	1	2	1	1	0	1	1	3
RCAN3	87.85	0	1	0	1	0	2	3	0	2	1	2	3	1	1	3	8	0	4	1	4	0	2	1	2	1	0	1	1	1	2	4	1	4	0	0	0	3	1	0	0	0	0	0	0	1	0	1	2
ANKRA2	87.85	0	0	0	0	0	0	0	0	1	0	0	0	0	0	0	2	0	0	0	0	0	0	0	0	1	0	0	0	0	0	0	0	0	0	0	0	0	0	1	0	0	2	0	3	2	0	2	1
RPL7	88.14	0	0	0	0	2	0	0	0	0	2	0	0	0	0	0	0	0	3	0	0	0	0	0	0	0	0	1	0	0	0	0	0	0	0	0	0	0	0	0	0	0	0	0	0	0	0	0	0
RAP2C	88.14	2	1	5	0	3	2	4	7	7	2	2	1	4	3	3	3	5	4	1	0	0	2	4	4	1	1	5	1	2	3	2	2	4	3	5	0	7	4	2	1	2	4	4	6	0	5	7	2
CREBZF	88.44	4	0	1	2	4	1	2	1	0	2	1	3	1	8	2	8	4	7	3	1	0	0	0	0	0	0	0	0	0	0	0	0	0	0	0	0	0	0	0	0	0	0	0	0	0	0	1	0
RGS20	88.45	1	0	0	0	0	0	0	0	0	1	0	2	0	0	0	0	0	0	0	3	10	11	9	13	6	16	13	11	16	13	9	11	16	15	12	6	4	5	8	6	0	0	1	0	0	1	0	0
GHITM	88.74	0	6	7	4	5	2	3	0	0	7	3	3	1	3	2	0	1	1	3	0	0	0	0	0	0	0	0	0	0	0	0	0	0	0	1	0	0	1	0	0	1	0	0	0	0	0	0	0
GHITM	88.74	4	3	5	2	5	0	2	2	6	2	2	1	1	2	1	2	3	1	0	0	0	0	0	0	0	0	0	0	1	0	0	0	0	0	0	0	0	1	0	0	0	0	0	1	2	0	3	2
CYTB	88.74	0	0	0	0	0	0	0	0	0	0	0	0	0	0	0	0	0	0	0	0	0	0	0	0	0	0	0	0	0	0	0	0	0	0	0	0	0	0	0	0	0	0	0	0	0	0	0	0
P2RY5	89.04	0	0	0	0	0	0	0	0	1	0	1	1	1	0	0	0	0	0	2	1	0	0	0	0	0	0	0	0	0	0	1	0	0	0	0	0	0	0	0	0	0	0	1	0	0	0	1	1
MGC128199	89.04	2	2	3	2	2	1	3	3	1	0	1	0	0	0	0	0	0	0	0	0	0	0	0	0	0	0	0	0	0	0	0	0	2	0	0	0	0	0	0	0	1	0	0	2	3	0	0	0
PELI1	89.34	2	3	2	0	1	5	2	4	1	2	0	0	0	0	1	2	1	1	0	0	0	0	1	0	2	0	0	1	2	0	0	2	0	1	0	1	2	0	1	2	0	0	0	0	1	0	1	0
UHRF2	89.34	0	0	0	0	0	0	0	0	0	0	0	0	0	0	1	0	0	1	1	0	0	0	0	0	0	0	2	0	3	0	0	1	1	2	1	0	0	0	1	0	0	1	2	1	0	0	0	0
TCP1	89.34	0	0	0	0	0	0	0	0	0	0	0	0	0	0	0	0	0	0	1	0	0	0	0	0	0	0	0	0	1	1	0	0	0	0	0	0	0	0	0	0	0	0	0	0	0	1	0	0
EML3	89.94	0	0	0	0	0	0	0	1	0	1	0	0	0	0	0	0	0	0	0	0	0	0	0	0	0	0	0	0	0	0	0	0	0	0	0	0	0	0	0	0	1	0	0	0	0	0	0	0
ARL6IP1	90.24	0	0	0	0	0	0	0	0	0	1	0	0	0	0	0	0	0	0	0	0	0	0	0	0	0	0	0	0	0	0	0	0	0	0	0	0	0	0	0	0	0	0	0	1	1	0	0	0
TMEM149(GeneID:615198)	90.53	0	1	0	1	1	0	0	0	0	0	0	0	0	0	0	0	0	0	0	0	0	0	0	0	0	0	0	0	0	0	0	0	0	0	1	0	0	0	0	0	0	0	0	0	1	0	0	0
SPCS1	90.53	0	0	0	0	0	0	0	0	0	0	0	0	0	0	1	0	1	0	2	0	0	0	0	0	0	0	0	0	0	0	0	0	0	0	0	0	0	0	0	0	0	0	1	0	0	0	0	1
RABAC1	91.13	1	2	4	2	5	4	4	0	2	0	2	3	0	2	1	3	8	5	1	0	0	1	0	0	0	0	0	0	0	0	0	0	0	0	0	0	0	0	0	0	0	4	2	1	3	3	7	4
PFDN4	91.43	0	3	1	0	0	1	3	0	1	0	0	0	0	0	0	0	0	0	0	1	0	0	0	0	0	0	0	0	0	0	0	0	0	0	0	0	0	0	0	0	0	0	0	0	1	0	0	4
CHD2	91.43	0	0	0	0	0	0	0	0	0	0	0	0	0	0	0	0	0	0	0	0	0	1	0	0	0	0	1	0	0	0	0	0	0	0	0	1	0	0	0	1	0	0	0	1	2	1	1	0
RPN1	91.43	0	0	0	0	4	3	2	3	2	1	2	1	5	4	2	1	1	0	0	0	0	0	0	0	0	0	0	0	0	0	0	1	0	0	1	0	0	0	0	0	0	0	0	1	2	2	1	0
TMEM147	92.03	6	0	3	4	4	0	5	3	3	2	4	3	3	1	0	1	0	0	0	0	0	0	0	0	0	0	0	0	0	0	0	0	0	0	0	0	0	0	0	0	1	0	0	0	2	0	0	0
MARK2	92.03	0	0	0	0	0	0	0	0	0	0	0	0	0	0	0	0	0	0	0	0	0	0	0	1	1	0	0	0	0	0	0	1	0	0	0	0	0	0	1	0	0	0	1	1	1	1	0	0
CHMP2A	92.33	0	0	0	0	0	0	0	1	0	0	0	0	0	1	0	0	0	1	0	0	0	0	0	0	0	0	0	0	0	0	0	0	0	0	0	0	0	0	0	0	0	0	0	0	0	0	0	0
COPS6	92.63	0	2	1	1	1	0	0	0	0	0	0	0	1	0	0	1	2	0	0	0	0	0	0	0	0	0	0	0	0	0	0	0	0	0	0	0	0	0	0	0	0	0	0	0	0	0	0	0
MLF2	92.63	0	0	0	1	0	0	0	1	0	0	1	0	2	1	1	7	3	4	0	0	0	0	0	0	0	0	0	0	0	0	0	0	0	0	0	0	0	0	0	0	0	1	2	0	3	9	6	12
PDP1	92.92	0	2	2	3	4	2	2	4	4	0	0	2	1	1	1	3	3	0	0	0	0	0	1	0	0	0	0	0	0	0	0	0	0	1	0	0	0	0	0	0	0	1	0	0	2	6	5	1
C18H16ORF61	92.92	0	0	0	0	0	0	0	0	0	0	0	2	0	0	0	0	0	0	0	0	0	0	0	1	0	0	0	0	1	0	0	0	0	0	0	0	0	0	0	0	0	0	0	1	0	0	0	0
UBXN1	92.92	0	0	0	0	0	0	0	0	0	1	0	0	0	0	2	7	1	0	2	0	0	0	0	0	0	0	0	0	0	0	0	0	0	0	0	0	0	0	0	0	0	0	0	0	0	1	0	0
C18H16ORF61	92.92	2	1	1	0	0	1	0	0	0	1	2	0	0	0	1	1	1	2	1	2	0	0	1	0	0	0	0	0	0	0	0	0	0	0	0	0	0	0	0	0	1	0	0	0	0	0	1	3
DEK	93.22	6	4	4	5	3	5	4	1	6	3	5	0	2	4	2	2	3	3	0	0	0	0	5	0	0	0	1	0	0	1	0	0	0	0	0	0	0	0	0	0	0	1	0	0	0	0	0	0
HIAT1	93.22	0	0	0	0	0	0	0	0	0	0	1	0	1	0	2	1	0	0	2	0	0	0	0	7	3	10	6	4	3	1	1	1	2	0	0	1	0	1	0	0	0	2	0	0	0	0	0	0
RAMP2	93.52	0	1	0	0	0	1	0	2	2	1	8	10	8	9	3	1	5	8	5	6	0	0	0	0	2	0	0	0	0	0	0	0	0	1	0	1	0	1	1	0	3	0	2	1	0	1	3	2
C22H3ORF10	93.52	0	0	1	0	0	0	0	0	0	3	0	1	1	0	0	2	0	1	0	0	0	0	0	0	0	0	0	0	0	0	0	0	0	0	0	0	0	0	0	0	0	0	0	0	0	0	0	0
TPT1	93.82	0	2	2	2	0	1	1	4	2	1	2	2	2	2	0	1	1	0	0	0	0	0	0	0	0	0	0	0	0	0	0	1	1	0	0	0	0	0	0	0	0	0	1	4	3	5	5	5
SIT1	93.82	1	0	1	0	0	1	0	0	0	0	0	0	0	0	1	0	0	0	0	0	0	0	0	0	0	0	0	0	0	0	0	0	0	0	0	0	0	0	0	0	0	1	0	0	0	2	0	0
CAPN2	94.12	4	2	0	2	3	3	4	1	0	1	0	3	3	4	0	1	1	1	0	8	11	2	4	2	2	4	2	5	3	5	1	2	9	1	4	5	6	2	5	8	2	2	2	4	4	3	5	3
IK	94.12	11	11	7	8	3	2	4	2	2	5	0	1	0	1	0	0	0	0	0	0	0	0	0	0	0	0	0	0	0	1	0	0	0	0	0	0	0	0	0	0	0	1	0	0	0	0	0	0
POLR2L	94.12	0	0	0	0	0	0	1	1	0	0	0	0	1	0	0	0	0	0	0	0	0	0	0	1	0	1	0	1	1	0	1	0	2	0	0	0	0	0	0	0	0	0	0	0	0	0	0	0
EIF4A3	94.72	3	0	4	0	5	6	5	2	0	4	6	3	4	2	1	5	1	0	0	0	0	0	0	0	0	0	2	0	0	0	0	0	0	0	0	0	0	0	0	0	0	0	2	0	0	0	0	0
CHRAC1	95.31	2	2	2	2	0	2	5	0	4	2	3	3	1	1	4	6	2	0	0	1	0	0	0	0	0	0	0	0	0	0	0	0	0	0	0	0	0	0	0	0	1	0	0	0	1	0	0	0
SDHB	95.31	4	2	3	4	0	5	7	2	2	0	0	1	5	1	4	2	3	0	0	0	0	0	2	1	0	0	0	0	0	0	0	1	0	0	0	0	0	0	0	0	0	0	0	0	0	1	0	1
GNS	95.91	3	7	2	4	3	7	3	2	1	1	1	0	0	0	1	5	2	3	0	1	1	3	2	0	1	2	0	1	0	0	1	0	1	0	3	0	0	0	0	1	0	0	0	0	1	0	0	0
SFRS9	96.21	4	4	1	4	3	11	4	6	11	7	8	6	2	6	1	0	2	1	2	0	0	0	0	0	0	0	0	0	0	0	0	0	0	0	0	0	0	0	0	0	0	0	0	0	0	0	0	0
SCYL1	96.51	2	3	1	0	0	0	2	1	3	5	5	4	3	0	0	1	2	0	2	1	0	0	0	0	0	0	1	0	0	0	0	0	0	0	0	0	0	0	0	0	0	0	0	0	2	2	1	1
RASGEF1B	96.51	1	0	0	1	2	0	2	3	2	0	0	3	2	1	0	1	2	2	2	0	1	3	0	2	3	2	1	3	0	1	2	0	1	2	2	2	0	0	2	2	0	0	0	0	3	4	1	6
PIM1	96.81	4	0	1	0	0	0	0	1	0	0	0	0	1	1	2	0	1	1	0	0	0	0	0	0	0	0	0	0	0	0	0	0	1	0	0	0	0	0	0	0	0	0	0	1	0	0	0	1
MORF4L2	96.81	5	3	7	2	3	2	2	5	3	1	4	2	6	4	1	0	2	0	0	1	0	0	1	0	0	1	0	2	0	3	0	1	2	0	1	1	0	1	1	1	1	0	3	4	3	3	3	1
PCNA	97.11	0	0	0	0	0	1	0	0	1	1	0	0	0	1	1	1	1	0	1	0	0	0	0	0	0	0	0	0	0	0	0	0	1	0	0	0	0	0	0	0	0	0	0	0	1	0	0	0
STAT1	97.4	0	0	0	0	0	3	0	0	0	0	0	0	1	0	0	0	0	0	0	0	1	1	1	0	1	0	0	2	0	2	0	0	1	0	0	0	0	0	1	0	0	0	0	0	0	0	1	0
SPOP	97.41	0	0	0	0	1	1	0	0	4	1	6	2	5	2	6	2	3	4	2	2	0	0	1	0	0	6	2	2	2	1	0	0	0	1	2	1	0	2	0	1	1	0	0	0	1	3	3	3
COX6B1	97.41	0	0	2	2	0	0	0	0	0	0	0	0	0	0	0	0	0	0	0	0	0	0	0	0	0	0	0	0	0	0	0	0	0	0	0	0	0	0	0	0	1	0	0	0	1	0	1	0
SAP18	97.71	5	2	3	4	4	3	2	5	4	10	6	5	6	2	2	0	2	1	2	0	0	0	0	0	1	1	0	0	0	0	0	0	0	0	0	0	0	0	0	0	0	2	1	0	1	0	0	0
BIN2	97.71	0	0	0	0	0	0	1	0	0	1	0	0	0	0	0	0	0	0	0	0	1	0	0	1	0	0	0	0	2	0	0	0	0	0	0	0	0	0	0	0	0	0	0	0	1	1	0	0
SURF4	98	0	0	0	0	0	0	0	0	3	0	5	2	1	0	1	3	1	0	2	0	0	0	0	0	0	0	0	0	0	0	0	0	0	0	0	0	0	0	0	0	1	0	0	1	0	0	0	0
TMEM156	98.3	0	0	0	0	1	1	0	0	1	0	0	0	3	2	1	0	0	1	0	1	1	1	1	0	0	0	2	1	1	0	0	1	2	1	0	1	0	1	1	0	0	0	1	0	0	1	2	1
PSMC4	99.5	1	4	3	2	6	5	9	14	9	18	8	14	10	7	7	3	0	1	0	0	0	0	0	0	1	1	1	0	0	0	0	0	0	0	0	2	0	0	0	0	0	1	1	0	1	1	3	4
SFRS1	99.5	2	2	1	0	1	1	0	1	1	4	0	2	1	2	0	1	0	1	0	0	0	0	0	0	0	0	0	0	0	0	0	0	0	0	0	0	0	0	0	0	0	0	0	0	0	0	0	0
VAV1	99.5	0	0	0	0	0	1	0	0	0	1	0	0	0	0	0	0	0	0	0	0	0	0	0	0	0	0	1	0	0	0	0	0	0	0	0	0	0	0	0	0	0	0	0	0	0	0	0	0
ADCY7	99.8	0	0	0	0	2	0	0	0	0	0	0	1	2	1	0	3	3	0	1	0	0	1	0	2	1	0	1	0	0	0	0	0	0	0	1	0	0	0	0	0	0	0	0	0	0	0	0	0
VAPA	100.1	3	3	1	3	1	1	7	3	4	10	7	2	10	8	5	6	3	2	1	1	0	0	0	0	0	0	1	2	0	0	1	1	0	0	0	0	1	0	0	0	0	0	0	1	0	0	0	3
CAPG	100.39	3	4	1	2	0	0	1	0	0	1	2	1	0	3	2	0	3	1	0	2	1	0	1	0	1	1	0	4	1	0	0	0	0	0	0	0	1	1	0	0	0	0	0	0	0	0	0	0
C2orf17	100.39	0	3	2	1	1	0	0	0	0	0	2	1	0	1	0	1	0	0	0	0	0	0	0	0	1	0	0	0	0	0	0	0	0	0	0	0	0	0	0	0	2	1	1	4	4	4	3	7
LOC617407	100.39	0	1	1	3	0	0	0	0	3	1	0	2	2	0	0	0	2	0	1	2	0	0	0	0	0	0	0	0	0	0	0	0	0	0	0	0	0	0	0	0	0	1	0	0	0	1	0	1
XBPP1	100.39	0	1	0	3	3	4	5	3	6	3	2	3	1	5	1	3	3	4	5	2	0	0	0	0	0	0	0	0	0	0	0	0	0	0	0	0	0	0	0	0	0	0	0	0	0	0	0	0
ITGB7	100.69	2	4	2	1	0	3	0	0	0	0	1	0	0	0	0	0	0	0	0	0	0	1	1	0	0	0	1	0	0	0	0	1	0	0	1	0	0	0	0	0	0	2	1	0	0	0	0	0
SNRNP70	100.99	4	0	7	0	0	3	3	1	9	2	1	5	9	7	12	11	14	5	4	0	0	0	0	0	0	0	0	0	0	0	0	0	0	0	0	0	0	0	0	0	0	0	0	0	1	2	0	0
TNFRSF21	100.99	4	7	2	7	6	4	5	0	2	0	0	2	0	0	0	0	1	1	0	0	0	0	0	0	1	0	0	1	0	0	1	0	0	1	1	0	0	1	0	1	0	1	2	0	0	0	1	2
PPP1CA	100.99	2	7	3	6	3	1	2	1	0	0	1	1	4	0	2	2	2	1	0	0	4	5	0	6	0	0	0	2	12	3	0	6	0	1	0	0	6	9	0	0	0	0	0	0	0	0	0	0
SLC1A1	100.99	2	4	6	3	7	8	6	4	4	5	6	4	3	3	3	12	6	10	8	6	17	23	23	14	9	11	7	7	15	21	9	13	13	8	11	15	7	13	8	11	5	6	4	3	1	1	5	4
C9H6ORF115	100.99	0	0	2	0	1	0	2	5	1	3	3	1	1	0	0	1	0	0	0	1	0	0	0	0	0	0	0	0	0	0	0	0	1	0	0	0	0	1	1	0	0	0	1	1	0	2	0	0
USP3	101.29	2	1	1	0	0	0	1	2	0	1	0	0	0	1	0	0	0	0	0	0	0	2	2	0	0	1	0	0	5	0	0	0	1	0	0	0	1	1	2	2	0	0	1	0	0	0	0	0
RFWD2	101.29	3	2	0	2	2	2	1	0	5	1	1	2	1	0	1	0	2	2	1	1	5	7	7	2	5	8	1	5	3	0	3	7	6	2	6	3	7	4	2	3	0	1	0	0	0	1	1	1
DAP	101.29	2	0	0	3	2	4	3	2	5	1	1	1	2	4	0	5	3	2	1	1	1	0	0	1	0	1	0	1	0	0	0	1	0	1	0	0	0	0	1	1	1	0	0	2	0	1	2	0
SFRS3	101.29	2	3	0	0	1	0	2	3	2	3	3	2	1	1	1	0	1	1	0	1	0	0	0	0	0	0	0	0	0	0	0	0	0	0	0	0	0	0	0	0	0	0	0	0	0	0	0	0
GLT25D1	101.59	1	0	0	2	0	1	1	2	0	1	0	0	0	0	0	0	1	0	1	0	0	0	0	0	0	0	0	0	0	0	0	0	0	0	0	1	0	0	0	1	0	2	4	4	1	2	6	6
ESD	101.89	5	6	7	5	8	5	5	5	1	7	6	4	5	2	5	2	0	0	1	1	1	1	1	0	0	1	1	1	0	1	0	0	0	0	1	0	0	0	0	0	0	1	1	1	0	0	1	2
MGC151567	101.89	0	0	2	0	2	0	1	0	1	0	1	2	1	1	3	1	1	1	1	0	0	0	0	0	0	0	0	0	0	0	0	0	0	0	1	0	0	0	0	0	0	0	0	0	0	0	1	1
MGC159954	101.89	0	2	0	0	0	0	0	0	0	0	0	0	0	1	0	0	0	0	0	0	0	1	1	0	0	0	0	0	0	0	0	0	0	0	0	0	0	0	0	0	0	0	0	0	0	0	0	2
RAB24	101.89	8	5	6	3	1	1	1	0	0	0	0	0	0	0	0	0	0	0	0	0	0	0	0	0	0	0	0	0	0	0	0	0	0	0	0	0	0	0	0	0	0	0	0	0	0	0	0	0
ST3GAL2	102.19	0	0	0	0	0	1	1	0	0	0	0	0	0	2	0	0	0	0	0	0	0	0	0	0	0	0	0	0	0	0	1	0	1	0	0	0	0	0	0	0	0	0	2	1	0	0	0	0
IFNGR1	102.19	1	2	3	2	1	2	0	0	0	1	0	0	1	1	5	2	2	4	1	1	1	1	0	0	0	0	0	0	0	0	0	0	0	0	1	0	0	0	1	2	2	1	1	1	2	2	6	4
CEBPZ	102.78	0	0	0	0	0	0	0	0	0	0	0	1	1	0	0	1	0	0	0	1	0	1	0	0	0	0	0	0	1	0	0	0	0	1	1	0	0	1	0	1	0	0	1	0	0	0	2	2
RAP1B	103.08	1	3	0	0	2	0	0	1	0	2	5	2	6	2	1	1	3	0	0	0	0	0	0	0	0	0	1	0	1	0	0	0	0	0	0	0	0	1	0	2	0	0	0	0	0	2	0	1
TOB2	103.08	0	0	0	0	0	0	0	0	0	0	0	0	0	0	0	0	0	0	0	0	0	0	1	0	0	0	0	0	0	0	0	0	0	0	0	0	0	0	0	0	0	0	0	0	1	1	0	0
MESDC1	103.38	1	0	0	0	0	0	0	0	0	2	1	0	0	1	0	1	1	0	0	0	0	0	0	0	0	0	0	0	0	0	0	0	0	0	0	1	0	0	0	0	0	0	1	0	0	0	0	0
DEF6	103.38	0	0	1	0	0	0	0	0	0	0	0	0	0	0	0	0	3	1	0	1	0	0	0	1	0	0	0	1	0	0	1	1	2	3	2	0	0	0	0	0	0	0	0	0	0	0	0	0
RAB8B	103.68	2	1	0	1	0	0	2	3	0	0	0	3	1	2	2	1	1	1	2	0	0	0	0	0	1	0	0	2	1	0	4	1	1	0	2	0	0	0	0	0	0	0	0	0	0	2	1	1
C10H14ORF166	103.68	0	1	0	1	0	6	1	1	3	0	5	2	3	2	1	2	1	1	2	0	0	0	0	0	0	0	0	0	0	0	0	0	0	0	0	0	0	0	0	1	1	0	0	0	3	1	0	0
SH2D3C	103.68	0	2	0	0	0	0	0	0	0	0	0	1	0	0	0	0	0	0	0	0	0	0	0	0	0	0	0	0	0	1	0	0	0	0	0	0	0	1	0	0	0	1	0	2	2	1	0	0
UTP6	103.68	4	4	12	10	8	0	4	6	4	4	1	4	3	4	4	0	2	1	2	0	0	0	0	1	0	0	0	0	1	0	2	2	0	1	0	0	0	0	0	2	1	2	1	1	0	0	0	1
SNX3	103.68	0	1	0	1	1	0	2	0	1	1	0	1	0	0	0	0	0	0	0	0	1	0	2	0	2	0	1	4	6	3	0	0	0	0	0	0	0	1	0	0	0	1	0	0	0	0	0	0
DGKA	104.28	0	0	0	1	2	0	1	0	0	1	0	0	0	0	0	1	0	0	0	0	0	0	0	1	0	0	0	0	0	0	0	0	0	0	1	1	0	0	0	0	0	0	0	1	2	2	0	1
PIK3R4	104.58	0	0	0	0	0	3	0	1	1	0	1	2	6	2	1	2	5	0	3	0	1	4	2	0	2	2	0	1	1	1	1	0	0	3	2	1	3	2	1	1	0	0	0	0	0	0	1	0
MIF	104.58	13	4	2	2	1	0	3	1	3	2	3	1	0	1	0	1	1	1	0	0	0	0	0	0	0	0	0	0	0	0	0	0	0	0	0	0	0	0	0	0	0	0	1	0	1	0	1	0
PPP4C	104.58	2	1	1	0	0	0	2	1	0	0	0	0	0	0	0	0	0	0	0	0	0	0	0	0	0	1	0	0	0	0	0	0	0	0	0	0	0	0	0	0	0	0	0	0	0	0	0	0
IFRD1	104.58	3	4	4	4	5	6	6	2	2	4	3	7	2	3	2	5	1	7	0	0	0	0	0	0	0	0	0	1	1	1	0	0	0	0	0	3	0	0	2	0	1	0	0	0	0	0	1	0
TMEM50B	104.88	0	0	2	2	0	0	1	1	1	2	5	3	1	2	4	2	0	2	3	1	0	0	0	0	1	2	0	0	0	1	0	0	2	1	0	0	0	0	0	0	1	0	0	1	1	1	0	0
IL27RA	104.88	0	0	0	2	1	0	2	2	1	2	2	1	2	1	2	0	0	0	0	0	1	2	0	0	0	0	0	0	0	0	1	0	2	0	2	3	1	2	2	4	1	2	2	1	0	1	4	0
CCT2	105.47	0	1	0	0	1	1	0	0	0	0	0	0	0	3	1	0	2	1	0	0	0	0	0	0	0	0	0	0	1	0	0	0	0	0	0	2	0	0	0	0	0	0	0	0	0	0	0	0
CCDC69	105.47	4	3	2	5	4	4	1	0	2	0	0	1	0	1	2	2	2	2	2	0	0	0	0	0	0	0	0	0	0	0	0	0	1	1	1	1	0	0	0	0	2	0	0	1	1	0	1	0
CXCL2	105.77	1	1	2	2	1	4	4	1	1	1	0	3	3	4	2	8	3	12	8	8	0	0	1	1	1	1	0	0	1	1	0	0	0	0	0	0	0	0	1	0	3	5	1	4	1	3	5	10
BLOC1S1	106.07	1	1	0	2	0	3	1	4	1	7	9	10	11	7	6	3	3	3	1	0	0	0	0	0	0	0	0	0	0	0	0	0	0	0	0	0	0	0	0	0	0	0	0	0	0	0	0	3
IFI30	106.37	0	0	0	0	0	0	1	1	0	0	1	0	1	0	0	0	0	0	0	0	0	0	0	0	0	0	1	0	0	0	0	0	0	0	1	0	1	0	0	0	0	1	1	1	1	0	1	1
CSF1R	106.67	6	8	4	2	5	6	1	6	7	2	6	4	6	2	4	5	2	6	6	2	2	7	2	1	3	4	9	2	3	6	6	0	0	4	0	0	0	1	0	0	0	0	0	0	1	1	0	0
INSIG1	106.97	1	1	0	4	1	1	2	0	0	1	3	3	3	3	0	2	1	1	0	0	0	0	0	0	0	0	0	0	0	0	0	0	0	0	0	0	0	0	0	0	0	1	0	2	1	0	4	3
DEDD2	107.27	0	0	0	0	0	0	0	0	0	0	0	0	0	0	0	0	0	0	0	0	0	0	0	1	0	1	1	0	0	0	0	0	0	0	0	0	0	0	0	0	0	0	0	2	4	2	4	0
PABPN1	107.56	1	1	0	0	0	0	0	0	1	0	0	3	0	1	2	1	2	0	2	0	0	0	1	0	0	0	0	0	0	0	0	0	0	0	0	0	0	0	0	0	0	0	0	1	0	0	0	0
LOC515697	107.57	1	0	0	0	0	0	0	0	0	0	0	2	1	0	1	0	1	0	0	0	0	0	0	0	1	0	0	0	0	1	0	0	0	0	0	1	0	0	0	0	0	2	0	0	3	1	3	2
VAMP8	107.86	0	0	1	2	0	0	0	0	1	0	1	0	1	1	1	5	2	0	0	1	0	0	0	0	0	0	0	0	0	0	0	0	0	0	0	0	0	0	0	0	0	0	0	0	1	0	0	1
SPAG7	107.86	0	0	2	0	0	0	0	0	0	0	0	0	1	0	0	0	0	0	0	0	0	0	0	0	0	0	0	0	0	0	0	0	0	0	0	0	0	0	0	0	0	0	0	2	1	0	0	1
FKBP1A	108.46	0	0	0	0	0	1	0	0	1	0	1	0	2	1	0	1	7	3	0	2	0	0	0	0	1	1	0	1	1	0	3	3	0	0	1	0	2	0	1	0	0	0	0	0	2	4	1	4
MTCH1	108.46	0	0	0	1	0	2	1	1	0	1	1	2	1	0	0	2	1	4	0	0	0	0	4	1	3	1	3	0	0	0	0	0	0	0	0	0	0	1	2	0	0	0	0	0	0	0	1	1
ANP32B	108.76	2	2	2	3	3	4	2	0	5	5	4	6	5	0	3	7	2	2	0	1	0	0	1	1	1	0	0	0	0	0	0	0	0	0	0	0	0	0	0	0	0	0	0	0	1	1	1	0
CLDND1	109.06	1	1	1	0	1	0	3	3	3	1	0	1	2	2	2	1	1	1	0	2	0	0	0	0	0	0	0	0	0	0	0	1	0	0	0	0	0	0	0	0	0	1	1	1	1	1	1	1
AP1B1	109.06	0	2	3	1	2	0	0	0	0	0	1	2	2	1	0	0	1	0	1	0	0	0	1	2	0	0	0	0	0	1	0	1	1	2	0	0	0	0	0	0	0	0	0	0	0	2	5	1
MAPK14	109.36	7	4	2	4	2	3	1	2	1	1	1	1	2	2	1	4	2	2	1	1	0	1	2	1	2	1	1	2	1	1	1	0	0	0	0	0	1	2	0	0	1	0	0	0	2	0	2	4
RNPS1	109.36	0	0	0	0	0	0	1	2	4	2	0	2	1	0	0	0	0	0	0	0	0	0	0	0	0	0	0	0	0	0	0	1	0	0	0	0	0	0	0	0	0	0	0	0	1	2	0	0
CD40	109.96	0	0	0	0	3	5	1	2	4	2	3	2	2	2	1	2	2	0	2	1	1	4	0	2	0	1	1	1	1	0	1	0	0	1	2	2	3	0	1	0	4	0	5	5	5	2	7	3
MTDH	109.96	6	3	1	1	3	4	2	0	3	0	1	3	2	2	0	0	0	0	0	1	1	0	0	0	1	0	1	2	0	0	0	1	0	1	0	0	0	1	1	0	0	0	0	0	0	0	0	1
PAIP1	109.96	1	8	5	2	7	5	3	3	0	5	6	4	6	6	6	11	5	4	1	0	0	0	0	0	0	0	0	0	1	1	0	1	0	0	0	0	0	0	0	0	0	0	1	0	1	0	0	1
RAB2A	110.25	0	1	1	0	0	2	1	0	0	0	0	0	1	0	0	0	0	2	1	2	0	0	0	0	2	2	2	0	0	1	1	1	3	2	0	0	0	0	0	1	0	1	0	2	1	4	1	2
TMEM49	110.25	0	0	0	0	0	0	0	0	0	0	0	0	0	0	0	0	0	0	0	0	6	4	6	1	5	7	2	3	5	2	8	2	4	4	7	1	1	5	3	2	0	0	0	0	0	0	1	0
CPSF6	110.25	0	5	0	3	0	1	6	3	1	4	2	3	0	3	4	3	1	0	0	0	0	1	0	1	0	1	0	0	0	0	0	1	0	0	0	3	0	0	1	0	0	1	0	1	0	0	2	1
PDE4B	110.26	4	3	5	5	4	4	5	4	3	3	4	1	2	3	2	6	2	2	2	1	83	24	67	52	52	66	81	72	73	113	75	61	49	19	30	33	36	26	6	2	0	0	0	1	0	0	1	1
C13H10ORF97	110.55	3	3	3	1	3	2	1	3	5	2	2	5	4	7	3	9	9	13	4	4	1	1	1	1	0	0	0	3	1	5	1	3	2	1	1	1	1	5	4	3	1	0	0	2	0	1	0	2
NUCB1	110.55	4	5	5	2	2	1	2	0	0	0	1	0	1	1	1	1	0	0	1	0	0	0	0	1	0	0	0	1	0	0	0	0	0	0	1	0	0	0	0	0	0	1	2	1	3	4	0	9
NHP2L1	110.55	4	3	1	4	2	5	3	3	3	1	2	0	2	1	2	3	0	1	0	0	0	1	0	0	0	1	0	0	0	1	0	0	0	0	0	0	0	0	0	0	0	1	0	1	0	0	0	0
HIGD1D	110.85	0	1	1	0	0	0	0	2	2	3	4	6	3	4	5	4	2	2	1	4	0	0	0	0	0	0	0	0	0	0	0	1	0	0	0	0	0	0	0	0	3	1	0	3	3	6	4	6
HIGD1D	110.85	0	0	0	0	0	0	0	0	0	0	0	0	0	2	2	1	2	4	2	1	0	0	0	0	0	0	0	0	0	0	0	0	0	0	1	0	0	0	0	0	2	1	3	0	1	1	2	4
IRF8	111.15	0	0	0	0	0	3	0	1	0	6	1	4	6	3	3	4	4	4	2	0	2	0	0	0	0	0	0	0	1	0	0	0	1	0	0	0	0	2	0	0	1	1	2	3	0	1	1	3
LRRC8D	111.15	0	1	0	0	1	0	0	0	0	2	0	1	0	0	0	1	0	0	0	0	3	3	4	1	2	1	0	0	1	3	4	2	1	5	3	0	2	4	1	0	0	0	0	0	0	0	1	0
GLIPR2	111.45	7	4	2	4	2	2	2	2	3	2	4	3	3	1	5	2	4	6	4	3	3	4	4	1	0	1	0	0	0	0	0	0	0	1	0	0	0	1	0	2	0	1	5	1	2	1	0	0
ASAH1	111.75	0	0	0	0	1	1	1	2	1	4	0	1	0	2	4	1	2	0	1	0	0	2	1	1	0	0	0	0	0	0	1	0	0	0	0	0	1	0	1	0	0	0	0	1	1	1	0	1
IER2	111.75	1	0	0	0	0	0	0	0	1	0	0	0	0	0	0	0	0	0	0	0	0	0	0	0	0	0	0	0	0	0	0	0	0	0	0	0	0	0	0	0	0	0	0	0	0	0	0	0
SFRS18	111.75	0	0	0	1	0	0	0	0	1	1	0	0	0	3	0	0	2	0	1	0	0	0	1	0	1	0	0	2	0	1	0	0	0	1	0	0	0	0	0	1	0	0	0	0	0	0	4	0
BAT1	112.05	0	2	0	0	0	0	0	0	1	0	0	1	0	0	0	0	0	2	0	0	0	0	0	0	1	0	0	0	0	0	0	0	0	0	0	0	0	0	0	0	0	1	0	0	0	1	1	0
CD4	112.05	0	0	1	3	1	2	0	0	2	3	3	0	2	0	4	1	1	3	1	3	0	0	0	1	0	2	2	3	1	1	4	0	2	2	3	1	2	2	4	1	0	3	6	3	4	4	3	5
SPCS3	112.35	5	6	2	0	1	3	4	2	0	1	2	3	2	3	3	4	5	5	1	0	0	0	0	0	0	0	0	0	0	0	0	0	0	0	0	0	0	0	1	0	0	0	0	0	0	0	0	0
AAMP	112.64	9	3	2	1	0	1	0	0	2	0	1	1	0	0	0	1	0	1	0	0	0	0	0	0	0	0	0	0	0	0	0	0	0	0	0	0	0	0	0	0	0	1	0	0	0	0	0	1
REPS1	112.64	2	1	1	1	0	2	0	2	0	1	0	1	0	0	0	2	2	1	0	0	0	2	2	0	2	2	2	2	0	1	1	0	2	1	0	2	3	0	0	2	0	1	0	1	1	1	1	1
TAGAP	112.64	2	0	0	0	0	0	0	0	0	0	0	2	2	1	0	0	1	0	1	0	0	0	0	1	0	0	0	0	0	0	0	1	0	0	0	0	0	0	0	0	0	1	1	1	0	0	0	0
LOC100137734	113.24	3	1	3	1	0	0	2	8	0	1	3	2	0	4	2	2	3	1	2	2	2	1	2	2	5	6	3	5	2	3	2	4	5	2	1	2	2	0	2	1	0	2	5	3	1	3	3	1
SNX10	113.24	3	1	4	4	4	0	2	0	0	1	0	1	2	4	2	1	3	5	5	1	3	6	1	4	5	3	3	0	2	5	5	4	5	13	6	8	6	2	8	13	5	3	4	7	2	5	4	3
RBM22	113.24	0	0	0	0	0	0	0	0	0	0	0	0	0	0	0	0	4	2	0	1	0	0	0	1	0	0	0	0	1	1	0	0	0	0	0	0	0	0	0	0	0	0	0	0	0	0	0	0
RNASET2	113.24	0	0	0	0	0	0	0	0	0	0	0	0	0	0	0	0	0	1	0	0	0	0	0	0	0	0	0	0	0	1	0	0	0	1	2	0	0	0	0	0	0	1	0	0	0	1	0	1
RBM22	113.24	0	0	0	0	0	0	0	0	0	0	0	0	0	0	0	1	0	0	0	0	0	0	0	0	0	0	0	0	0	0	0	0	0	0	0	0	0	0	0	0	0	0	0	0	0	0	0	0
RAB1B	113.54	1	4	2	3	3	4	1	4	6	6	5	2	9	9	9	2	0	2	4	0	0	0	0	0	0	1	0	0	0	0	0	0	0	1	0	1	1	1	0	0	0	0	0	1	0	1	0	0
C19H17orf37	113.54	0	1	0	3	1	0	0	0	0	0	0	0	0	0	0	0	1	0	1	0	0	0	0	0	0	0	1	0	0	0	0	0	0	0	0	0	0	0	0	0	3	0	0	0	0	0	0	0
TRA2A	113.54	2	3	1	3	0	1	4	7	9	9	2	8	8	6	5	4	5	1	2	0	0	0	1	0	0	0	0	0	3	0	0	0	0	0	0	2	0	1	0	0	0	1	1	6	1	5	9	4
PRR13	113.54	2	2	0	3	0	2	2	4	0	1	0	0	1	0	2	0	0	2	0	0	0	0	0	0	0	0	0	0	0	0	0	0	0	0	0	0	0	0	0	0	1	0	1	4	2	6	1	0
SHKBP1	114.14	2	5	8	4	2	4	2	1	1	2	2	2	4	15	0	0	0	2	0	0	1	0	0	0	1	0	0	0	0	0	0	0	1	0	0	0	0	0	0	0	1	2	1	6	1	3	6	3
SGK1	114.14	2	5	1	2	5	2	1	3	2	3	1	1	0	2	5	1	0	0	0	2	0	0	0	0	0	0	0	0	0	0	0	0	0	0	0	0	0	0	1	0	1	1	4	1	1	2	2	0
CD46	114.14	2	1	6	5	1	3	3	5	4	7	6	0	1	2	2	6	4	7	6	1	51	57	54	34	35	45	48	36	30	28	39	43	36	42	44	44	32	5	4	0	0	0	0	0	1	0	0	0
NRAS	114.44	0	0	0	0	0	0	0	0	0	0	0	0	0	0	0	0	0	0	0	0	0	0	0	0	0	0	0	0	0	0	0	0	0	0	0	0	0	0	0	0	0	0	0	1	0	0	0	0
SLC11A1	114.74	2	2	4	0	4	1	3	4	4	1	5	5	4	4	0	2	4	4	3	4	1	2	0	2	2	1	2	1	2	2	1	0	1	0	0	1	0	1	0	1	0	0	1	0	0	0	0	0
TMEM66	114.74	0	1	0	0	0	0	0	0	0	0	0	1	0	0	2	2	3	4	1	1	0	1	0	2	0	0	1	0	0	2	0	0	0	1	0	1	1	2	0	0	0	1	2	0	0	0	5	0
HNRNPAB	114.74	6	5	6	4	1	1	1	2	0	0	0	1	3	0	0	0	0	1	2	0	0	0	0	0	0	0	0	0	0	0	1	0	0	0	0	0	0	0	0	0	0	1	0	0	1	1	3	0
SYNE1	114.74	2	1	0	6	3	2	1	0	1	4	2	0	3	2	2	2	4	2	3	1	33	53	50	40	36	20	35	30	35	38	19	2	5	3	3	6	3	3	2	3	0	0	0	0	0	1	0	0
C23H6orf130	115.04	0	0	0	0	0	0	0	0	0	0	0	0	0	1	0	0	0	0	0	0	0	0	0	0	0	0	0	0	0	0	0	0	0	0	0	0	0	0	0	0	0	0	0	1	0	2	1	1
RAB27A	115.33	0	0	1	0	1	1	0	0	1	2	0	1	2	2	0	0	1	1	0	2	0	0	0	1	0	0	1	1	0	0	0	1	1	0	2	1	1	0	0	0	1	1	0	0	0	0	0	0
TIAL1	115.63	1	1	2	6	0	1	1	2	1	2	2	1	1	2	0	1	3	1	0	0	0	1	0	0	0	1	0	0	0	0	0	0	1	1	0	0	0	1	0	0	0	1	0	0	0	0	0	3
RBBP7	115.63	0	7	4	3	1	5	2	2	9	0	8	2	6	1	2	3	4	6	2	0	2	4	4	1	3	2	3	2	1	3	7	5	8	3	1	1	3	1	1	2	0	0	0	1	1	0	0	0
CSRP1	115.93	0	0	1	3	1	1	0	1	1	2	0	0	0	0	0	0	0	1	0	0	0	1	0	1	0	0	0	0	0	0	1	1	1	0	0	0	0	0	0	0	0	0	0	0	0	0	0	0
FKBP8	116.23	0	0	1	1	3	3	3	2	4	5	4	8	6	6	4	0	4	0	0	0	0	0	0	0	0	0	0	0	0	0	0	0	0	0	1	0	0	0	0	0	0	0	0	1	2	0	3	5
FBXL3	116.53	0	0	0	1	0	1	0	0	0	1	0	0	0	0	0	0	0	0	1	0	0	0	0	0	0	2	0	0	0	0	0	0	0	0	1	0	1	0	0	0	0	0	0	0	1	0	0	0
RGS1	116.53	0	3	0	3	1	5	2	1	5	3	7	5	2	1	2	1	3	4	3	0	0	1	0	0	0	0	0	0	0	2	3	0	0	1	0	0	0	0	1	0	3	4	1	2	4	7	3	4
TCEB2	117.43	8	11	2	5	5	3	0	2	1	2	1	0	2	3	2	1	0	0	1	0	0	0	0	0	0	0	0	0	1	0	0	0	0	0	0	0	0	0	0	0	0	0	0	0	0	0	0	0
RANBP10	118.02	0	0	0	1	0	0	0	0	0	1	0	0	1	1	0	1	1	1	0	0	0	1	1	2	1	3	1	1	0	2	0	0	1	1	0	1	0	2	0	1	0	1	0	2	1	4	1	0
PSMD8	118.32	0	0	0	0	1	1	2	2	0	0	0	0	1	0	3	0	1	2	2	0	1	13	35	14	1	6	18	22	13	28	20	22	17	4	2	6	0	3	11	0	0	1	0	2	2	0	2	0
MGC133632	119.22	4	2	1	3	1	0	3	2	1	2	2	3	3	3	0	3	5	3	0	1	0	0	0	0	0	0	0	0	0	0	0	0	0	0	0	0	0	0	0	0	1	0	0	0	0	0	0	0
PICALM	119.52	2	1	1	0	0	2	0	0	0	0	0	2	2	0	0	0	0	0	0	0	0	2	1	2	5	4	0	1	0	0	0	1	0	0	0	0	1	1	0	2	0	0	0	0	1	5	4	0
COQ10B	119.82	1	0	1	0	1	0	2	1	0	0	0	0	0	0	0	1	0	0	0	0	0	0	0	0	0	0	1	0	0	0	0	0	0	0	0	0	0	0	0	0	0	0	1	0	2	2	0	0
ROMO1	120.11	0	0	0	0	0	0	0	0	0	0	0	0	1	0	0	0	0	0	0	0	0	0	0	0	0	0	0	0	0	0	0	0	0	0	0	0	0	0	0	0	0	0	0	0	2	0	0	0
DULLARD	120.11	1	3	3	1	2	4	4	6	5	6	2	2	1	1	0	0	0	0	0	1	0	0	0	0	0	0	0	0	0	0	0	0	0	0	0	0	1	0	1	1	0	1	0	0	0	0	0	0
PPP1CB	120.41	0	0	0	0	0	0	0	1	0	0	1	0	0	0	0	0	0	1	0	0	0	0	0	0	0	1	0	0	0	0	0	0	0	0	0	1	0	0	0	0	0	0	0	0	0	0	0	0
EBI2(GeneID:540287)	120.41	0	1	3	0	0	0	0	0	0	0	1	0	0	0	0	0	0	1	0	0	0	0	1	1	0	0	0	0	0	0	0	0	0	0	0	0	0	0	0	0	0	0	1	0	0	0	0	0
CD1A	120.41	1	1	0	0	0	0	2	4	2	2	2	1	2	0	4	2	1	2	0	0	1	0	0	1	0	0	0	0	0	0	0	0	0	0	1	0	1	1	0	1	3	1	1	0	2	0	1	0
GAK	120.41	0	0	0	0	0	0	0	0	0	0	1	0	0	0	0	0	0	0	0	1	0	0	0	0	0	0	0	0	0	0	0	0	0	1	0	0	0	0	0	0	0	0	0	0	0	0	0	0
PAF1	121.31	0	0	0	0	0	0	0	0	0	0	0	0	0	0	0	0	0	0	0	0	0	0	0	0	0	0	0	0	0	0	0	0	0	0	0	0	0	0	0	0	0	0	0	0	0	0	0	0
PSMA1	121.61	3	5	5	3	2	0	0	1	1	1	1	1	0	0	0	0	1	3	0	0	0	0	0	0	1	0	0	0	0	0	1	0	0	0	0	0	0	0	0	0	0	0	0	0	1	0	0	0
FAM32A	121.61	0	0	0	0	0	0	0	0	0	0	0	0	0	0	0	0	0	0	0	0	0	0	0	0	0	0	0	0	0	0	0	0	0	0	0	0	0	0	0	0	2	1	0	2	0	0	0	1
MAP2K1	122.5	2	6	1	1	0	1	1	1	3	2	0	0	3	0	0	0	2	1	1	0	0	0	2	0	3	0	0	2	0	2	2	1	0	0	0	3	1	0	1	1	0	0	0	0	0	0	0	0
MGC139164	122.5	0	0	0	0	0	0	1	0	0	1	2	2	0	5	4	2	0	2	2	1	0	1	0	0	0	1	0	1	0	0	0	0	0	1	0	0	1	1	0	0	0	0	0	1	2	3	0	2
SLAMF6	122.5	1	0	0	0	0	5	2	1	2	3	5	3	4	0	3	2	0	0	0	0	2	0	0	0	0	0	1	0	0	1	2	0	0	0	0	0	0	0	0	0	0	0	0	0	0	1	1	1
RNF114	122.8	0	0	0	0	0	0	0	0	0	0	0	0	2	1	0	1	0	0	0	1	0	0	0	0	0	0	0	0	0	0	0	0	0	3	0	0	0	1	0	0	0	1	1	1	0	1	0	0
GIMAP5	123.1	4	6	3	2	3	3	1	0	0	4	2	0	2	2	5	5	2	4	0	2	0	0	0	0	1	1	0	0	0	0	0	0	0	0	0	0	0	0	0	0	4	3	1	1	4	0	0	0
TNFRSF1B	123.4	0	0	0	0	5	0	0	2	0	0	0	0	0	0	2	0	0	0	1	0	1	1	0	0	0	0	0	0	0	0	1	1	0	0	0	0	0	0	0	0	0	0	1	0	1	2	4	2
RPL14	124	0	4	1	6	11	3	2	6	7	19	7	4	5	4	11	7	9	1	0	0	0	0	0	0	0	0	0	0	0	0	0	0	0	0	0	0	0	0	0	0	0	0	0	0	1	2	2	2
CSNK1D	124.9	3	2	3	2	1	3	1	0	2	3	0	0	0	3	2	1	0	0	0	0	0	0	0	0	0	1	1	0	0	0	0	1	0	0	0	0	0	0	0	0	0	0	0	0	0	0	1	1
WIPF1	124.9	0	0	0	0	0	0	0	0	0	1	0	0	0	0	0	0	1	0	0	0	1	0	1	0	0	0	0	0	0	0	0	1	0	0	0	1	2	1	0	0	0	0	0	1	0	0	2	1
NARS	125.19	6	2	3	1	2	2	2	1	2	3	2	5	0	3	2	0	0	0	0	0	1	0	2	0	0	0	0	0	0	1	0	1	0	0	0	0	1	0	0	0	0	0	1	0	0	0	0	0
SIPA1	125.49	0	0	0	1	0	0	0	0	0	0	0	0	0	0	0	0	0	0	0	0	0	0	0	0	0	0	0	0	0	0	0	0	0	0	0	0	0	0	0	0	0	0	0	0	0	0	0	0
UBL3	126.39	5	1	2	5	4	2	2	0	1	0	0	1	3	2	1	5	1	0	0	0	0	0	1	0	1	0	0	1	0	1	0	0	1	0	0	0	0	0	0	1	1	0	1	1	1	1	0	0
PPP2R5A	126.39	0	1	0	1	2	5	3	1	4	1	5	4	4	7	1	2	3	2	1	0	0	1	1	1	2	2	1	3	5	3	0	0	1	1	0	0	0	1	0	0	0	0	0	0	0	0	0	0
PSMB9	127.29	0	0	1	0	0	0	0	0	0	0	0	0	0	0	0	0	0	0	0	0	0	0	0	0	0	0	0	2	0	0	0	0	0	0	0	0	0	1	0	0	0	0	0	2	0	0	1	2
TMEM50A	127.88	1	2	1	3	8	5	5	1	1	3	3	3	1	4	6	3	3	1	1	0	0	0	0	0	0	0	1	0	0	0	0	0	0	0	0	0	0	0	0	1	0	1	0	2	0	1	3	0
MORF4L1	127.88	9	4	4	5	2	3	2	3	3	2	3	1	3	3	4	1	5	0	5	2	0	0	0	0	0	0	0	0	1	0	0	0	0	0	0	0	0	0	0	0	0	0	0	0	0	0	0	0
RAD21	128.48	2	5	1	9	9	8	2	8	11	9	7	7	5	6	8	5	5	7	6	2	1	0	0	0	0	0	0	0	1	0	0	1	0	3	0	1	0	1	1	2	0	2	0	3	6	3	2	6
SETP2	128.48	0	0	0	0	0	0	0	0	0	0	0	0	0	0	0	0	0	0	1	0	0	0	0	0	0	0	0	0	0	0	0	0	0	0	0	0	0	0	0	0	0	0	0	0	2	0	1	0
UBE2V1	129.68	0	0	0	0	0	0	0	0	0	0	0	0	0	4	0	0	0	2	0	0	0	0	0	0	1	0	1	1	1	0	0	3	0	0	0	0	0	0	0	0	0	0	0	1	0	0	0	0
MGC166201	129.68	0	1	0	0	0	0	1	0	0	1	2	1	4	2	2	1	1	0	5	2	0	0	0	0	0	0	0	0	0	0	0	1	0	0	0	0	0	0	0	0	0	1	0	1	2	3	5	3
PKN1	130.27	0	0	0	0	0	0	0	1	2	5	0	1	0	0	0	0	0	0	0	0	0	0	0	0	0	0	0	1	0	0	0	0	0	0	0	0	0	0	0	0	0	0	0	0	1	0	0	1
PCNP	130.57	0	1	0	0	1	1	2	0	0	0	0	0	0	0	2	1	2	2	0	0	0	0	0	0	0	0	0	0	0	0	0	0	0	0	1	0	0	0	0	0	0	0	0	0	0	0	0	0
JAK1	130.57	1	0	2	1	2	2	4	0	0	2	2	1	1	2	0	6	1	2	0	0	0	1	2	0	2	1	5	1	3	0	2	5	2	1	0	1	6	0	0	3	2	1	1	1	2	3	2	1
CIRBP	130.57	0	0	0	0	0	0	0	1	0	3	0	0	0	0	0	0	0	0	0	0	0	0	0	0	0	0	0	0	0	0	0	0	0	0	0	0	0	0	0	0	0	0	0	0	0	0	1	0
LITAF	131.77	1	3	5	1	3	2	3	4	4	1	5	3	1	3	2	3	3	6	8	3	3	3	1	1	3	3	4	2	0	0	6	0	0	0	1	2	1	2	10	3	0	0	0	6	2	1	2	1
EIF5	132.37	0	0	0	3	3	5	2	1	3	3	2	2	0	0	0	1	0	0	0	0	0	0	0	0	0	0	0	0	0	0	0	0	0	0	0	0	0	1	0	0	0	0	0	3	1	2	2	4
NFKBIE	132.37	1	3	1	0	3	5	1	3	3	6	8	1	6	18	10	0	4	5	0	0	0	0	0	0	0	0	0	0	0	0	0	0	0	0	0	0	0	0	0	0	0	0	0	0	0	0	0	0
TBC1D10C	132.37	1	1	2	2	2	0	0	0	0	0	0	0	0	0	0	0	1	0	0	0	0	0	0	0	0	0	1	0	0	0	0	0	0	0	0	0	0	0	0	0	0	0	0	1	4	4	3	3
CDC42SE1	132.66	1	1	0	0	0	0	0	0	0	0	0	0	0	0	0	0	0	0	0	1	0	1	0	0	0	0	0	0	0	1	0	0	0	0	1	1	1	3	1	1	0	0	0	1	0	0	0	1
MATR3	133.26	5	1	1	3	1	3	0	0	0	0	0	0	0	0	0	0	0	0	0	0	0	2	0	0	0	0	0	1	1	1	0	0	0	0	1	0	0	0	0	1	0	0	2	0	2	1	1	0
PSMB1	133.56	0	0	0	0	0	0	0	0	0	0	0	0	0	0	0	1	0	1	2	0	0	0	1	0	0	0	0	0	1	0	0	0	0	0	0	0	0	0	0	0	0	0	0	0	0	1	1	0
ADA	268.92	1	1	0	1	1	0	0	1	1	3	2	2	1	1	1	3	1	0	4	0	2	0	0	0	0	0	1	2	0	0	0	2	0	0	0	1	0	0	0	0	0	0	0	1	0	0	1	2
APOL3	134.46	3	1	2	1	0	1	1	0	1	0	1	0	0	0	0	0	0	0	0	0	0	0	0	0	0	1	0	1	0	0	0	0	0	0	0	0	1	0	0	0	0	0	0	0	0	0	1	0
TAF7	134.46	3	4	5	6	7	9	8	4	3	2	3	4	5	2	0	4	7	1	1	0	0	0	0	0	0	0	0	0	0	0	0	0	0	0	0	0	0	0	0	0	0	0	1	1	0	1	2	1
PYCARD	134.76	3	0	0	1	1	3	5	7	2	1	4	5	5	3	2	1	1	1	0	0	0	0	0	0	0	0	0	0	0	0	0	0	0	0	0	0	0	0	0	0	0	0	0	1	0	0	0	0
ELF1	135.05	0	1	0	0	0	0	0	0	0	0	2	0	2	2	0	0	0	0	0	1	0	0	0	0	4	1	2	0	0	0	2	4	1	0	0	0	1	1	2	1	0	0	0	0	0	1	1	0
ATF3	135.35	2	4	3	6	10	7	3	7	1	7	0	6	5	5	4	5	6	6	7	1	0	1	8	4	1	2	0	1	0	0	0	0	0	2	0	1	0	0	3	0	2	3	0	2	1	0	1	0
PSMA7	136.25	0	0	0	1	0	2	0	3	0	0	0	0	0	1	0	0	2	2	7	0	0	0	0	0	0	0	0	0	0	0	0	0	0	0	0	0	0	0	0	0	1	0	0	0	0	0	0	0
IDO1	136.25	1	0	0	1	6	2	0	1	4	2	4	4	0	2	1	0	1	2	1	1	2	1	0	1	0	2	0	0	0	0	1	0	0	0	0	1	0	2	1	2	0	2	1	1	1	0	0	1
LOC788405,RPL12	136.55	0	0	0	0	1	0	0	1	3	4	0	2	0	0	1	1	0	1	0	0	0	0	0	0	0	0	0	0	0	0	1	0	0	0	0	0	0	0	0	0	1	1	1	0	0	0	1	0
RPL12	136.55	0	1	0	0	0	0	0	0	0	0	1	0	0	0	0	1	1	0	0	0	2	4	1	1	2	2	4	5	2	0	3	2	2	4	3	5	3	8	0	0	1	0	0	0	0	0	1	0
NDNL2	136.55	4	6	5	7	2	5	3	8	5	7	8	10	11	6	3	5	6	3	1	0	0	0	0	0	0	0	0	0	0	0	0	0	0	0	0	0	0	0	0	0	1	2	2	4	3	1	3	2
MGC160046	136.55	0	1	1	2	1	1	0	2	0	1	1	1	0	3	1	0	0	0	0	0	0	2	1	3	3	3	1	3	1	2	1	2	1	2	4	4	1	8	3	1	0	1	4	5	0	0	4	2
CNOT7	136.55	0	0	0	0	0	0	0	0	0	0	1	0	0	0	0	0	0	0	0	0	0	0	0	0	0	2	0	0	0	0	1	0	0	0	0	0	0	0	0	1	0	1	0	2	1	1	2	3
SCP2	136.55	4	1	1	0	3	3	6	6	4	4	2	2	4	4	5	0	3	1	2	0	6	4	0	6	6	6	2	3	7	10	4	13	11	6	3	3	10	2	1	1	0	0	0	1	0	1	0	1
GLUL	136.85	4	6	0	0	6	2	5	2	4	0	2	2	3	3	1	2	1	4	4	2	0	0	0	2	1	1	1	2	1	1	1	1	1	0	0	0	0	1	1	1	1	1	3	7	3	2	4	3
FAM120A	136.85	0	0	0	0	0	0	0	1	0	0	0	0	0	1	0	0	0	0	1	0	2	24	23	20	13	44	40	57	35	79	45	56	73	109	71	27	5	6	2	5	0	1	0	0	2	1	2	7
SDHD	136.85	0	0	0	0	0	0	0	0	0	0	0	0	0	0	0	0	0	0	0	0	0	0	0	0	0	0	1	0	0	0	0	0	0	0	0	0	0	0	0	0	0	0	2	0	2	0	0	0
PLEKHO2	137.15	0	1	1	1	3	1	1	0	0	1	0	1	1	0	0	0	1	4	0	1	0	0	0	0	0	0	0	0	1	0	0	0	0	0	0	0	0	0	0	0	0	0	0	0	0	1	0	0
HP1BP3	138.04	0	0	0	1	0	0	4	1	0	1	1	1	5	1	0	0	6	2	1	0	0	0	0	0	1	0	0	0	0	0	0	2	0	0	0	0	0	0	0	0	1	0	1	0	0	0	0	1
CD2AP	138.04	0	0	0	1	0	0	1	0	2	0	1	3	2	0	0	0	0	0	1	0	0	0	0	2	0	0	2	2	1	0	1	0	1	2	0	2	0	0	1	0	0	0	0	1	0	0	2	0
RELA	138.64	3	3	1	3	3	5	3	6	1	0	4	1	0	3	1	0	0	1	0	0	0	0	0	0	0	0	0	0	0	0	0	0	0	0	0	0	0	0	0	0	0	0	0	0	0	0	0	0
U2AF1	138.94	0	2	3	0	0	1	4	4	2	3	1	5	4	1	1	7	7	6	1	0	0	0	0	0	1	1	0	0	0	1	1	0	0	0	0	0	0	0	0	1	0	4	1	0	2	5	4	3
QSOX1	138.94	0	1	0	3	2	3	2	7	2	6	5	1	1	1	0	0	1	0	0	0	2	0	1	0	0	0	0	0	2	0	0	1	1	1	0	0	0	0	0	0	2	1	0	1	2	1	0	0
VSTM1	139.54	0	3	0	1	2	2	2	0	2	1	0	2	3	2	4	3	3	6	2	3	3	0	1	2	10	5	5	1	2	4	3	0	5	1	0	1	2	5	0	3	3	2	5	2	3	2	2	1
SNRPD2	139.83	0	1	1	0	0	0	0	0	0	0	0	0	0	0	0	0	0	0	0	0	0	0	0	0	0	0	0	0	0	0	0	0	0	0	0	0	0	0	0	0	0	0	0	0	0	0	1	4
TAF10	140.13	1	1	1	0	0	0	0	0	2	0	0	0	0	0	0	0	0	0	0	0	0	0	0	0	0	0	0	0	0	0	0	0	0	0	0	0	0	0	0	0	0	0	0	1	0	1	0	0
COX2	140.13	0	0	0	0	0	0	0	0	0	0	0	0	0	0	0	0	0	0	0	0	0	0	0	0	0	0	0	0	0	0	0	0	0	0	0	0	0	0	0	0	0	0	0	0	0	0	0	0
SLC25A39	140.43	0	0	0	1	1	1	0	0	1	1	0	2	1	2	0	1	0	0	0	0	0	0	0	0	0	0	0	0	0	0	0	0	0	0	0	0	0	0	0	0	0	0	0	1	0	0	1	1
LOC505156	140.73	0	1	0	0	0	1	1	0	1	0	1	1	1	0	1	0	0	0	1	0	1	1	5	4	0	2	3	1	3	1	0	0	1	1	0	2	1	2	2	3	0	3	0	0	1	0	0	1
C7H5orf32	141.03	3	4	2	1	3	2	0	2	2	1	2	0	2	1	1	1	1	2	1	1	2	1	3	1	3	7	1	0	2	3	1	0	0	4	1	0	1	2	0	0	0	0	0	0	0	0	0	0
CCNDBP1	141.63	0	0	0	0	0	0	0	0	0	1	0	2	0	2	0	1	0	0	0	0	0	0	0	0	0	0	0	0	0	0	0	0	0	0	1	0	0	0	0	0	0	0	0	0	1	0	0	2
SELT	142.23	0	0	0	0	3	2	1	2	2	0	2	1	2	2	1	0	1	0	0	0	0	0	0	3	0	0	0	0	2	1	0	0	0	0	0	0	0	1	0	0	0	0	1	1	1	1	0	0
ARHGEF10L	142.23	0	0	2	2	0	0	0	2	0	0	0	0	0	0	0	2	0	1	4	0	5	4	2	6	10	3	3	3	1	2	4	3	1	2	3	0	2	0	3	3	0	0	0	1	1	0	0	0
GOLPH3	142.52	4	0	2	1	2	4	2	1	3	1	2	4	2	1	0	1	2	1	1	0	0	0	2	0	0	0	0	1	2	2	0	1	0	0	0	1	1	3	0	1	0	0	1	0	1	1	0	0
PRELID1	142.82	0	0	0	0	0	0	0	0	0	0	0	0	0	0	0	0	0	0	0	0	0	0	0	0	0	0	0	0	0	0	0	0	0	0	0	0	0	0	0	0	0	0	0	1	0	0	0	0
NCOA4	143.72	1	1	1	3	9	2	6	11	1	2	5	6	2	4	5	1	0	2	0	0	0	1	0	0	0	1	0	0	0	0	0	0	0	0	0	0	0	0	0	0	0	0	0	0	0	1	0	0
YWHAE	145.21	0	0	1	0	0	0	0	0	0	0	0	0	0	0	0	0	0	0	0	0	0	0	0	0	1	1	0	1	0	1	0	0	1	1	1	0	0	0	0	0	0	1	0	0	1	1	0	0
EIF1B	145.51	5	5	7	2	4	5	4	4	4	4	5	8	2	9	3	3	4	3	1	0	0	0	0	0	0	0	0	0	0	0	0	0	0	0	0	0	0	0	0	0	2	0	1	0	0	3	2	1
RCSD1	145.51	0	1	2	0	0	1	2	0	2	0	1	0	0	0	2	1	0	0	0	0	0	0	0	1	0	0	0	0	0	0	3	1	0	1	0	1	1	0	1	1	0	0	0	4	2	2	0	1
CYBB	145.81	4	3	2	4	3	4	4	0	4	3	0	2	2	3	1	4	4	3	5	1	5	3	3	6	4	6	5	4	3	1	2	8	3	1	4	2	6	2	5	5	0	1	1	2	6	3	2	2
MGC148581	146.11	0	0	0	1	1	2	4	0	3	0	0	0	0	0	1	0	0	1	0	0	0	0	0	0	0	0	0	0	0	0	0	1	0	0	0	0	0	0	0	0	0	0	0	0	0	0	0	1
MGC148581	146.11	4	0	1	0	0	0	0	0	3	1	0	0	0	1	0	0	4	1	0	3	0	0	0	0	0	0	0	0	0	0	0	0	0	0	0	0	0	0	0	0	1	0	0	1	0	1	0	0
SERTAD1	146.41	0	0	0	1	0	1	1	0	0	0	0	0	1	0	0	1	1	0	2	0	0	0	0	0	0	0	0	0	0	0	0	0	0	0	0	0	0	0	0	0	0	0	1	0	0	2	5	0
PFKFB3	146.71	0	1	0	0	0	0	0	0	1	0	2	0	0	0	0	0	0	0	0	0	0	0	0	0	0	1	0	0	0	0	0	0	0	0	0	0	0	0	0	0	0	2	0	0	2	1	0	1
SELK	146.71	2	6	5	8	7	5	3	7	6	7	13	8	4	5	1	0	1	0	0	2	0	0	0	0	0	0	0	0	0	0	0	0	0	0	0	0	0	0	0	0	0	0	0	0	0	0	0	0
STX7	147.6	2	6	3	4	4	3	1	2	0	4	4	2	4	1	0	2	1	2	0	1	1	0	4	2	2	2	3	1	1	0	0	2	0	0	0	3	1	2	3	1	0	1	1	4	0	0	0	4
TNFAIP8	148.2	3	0	2	0	0	0	0	0	0	0	0	0	0	0	0	0	0	0	0	0	0	1	0	0	0	1	0	0	1	1	1	1	1	0	1	1	1	0	0	0	0	1	0	0	1	0	0	0
PPP1R15A	148.8	2	3	2	1	2	2	6	9	5	3	0	1	2	7	4	6	2	1	2	2	0	0	0	0	0	0	0	0	0	0	0	0	0	0	0	0	0	0	0	0	1	1	1	0	1	1	0	0
ZYX	149.1	8	17	20	13	11	13	8	11	7	11	18	4	6	4	4	3	1	2	2	0	0	0	0	0	0	0	0	0	0	0	0	0	0	0	0	1	0	0	0	0	0	1	0	1	0	0	0	0
RBM3	149.7	2	1	2	0	0	1	0	0	2	3	0	2	0	0	0	6	4	1	0	0	0	0	0	0	0	0	0	0	0	0	0	0	1	1	0	0	1	0	0	0	1	3	3	2	4	4	2	2
PPP2R5C	149.99	3	2	1	0	0	2	1	0	1	0	0	0	0	0	0	0	0	0	0	0	1	0	0	0	0	2	2	0	1	2	0	1	1	0	0	0	2	0	3	0	0	1	1	2	2	1	2	0
CAB39	150.59	3	4	2	1	1	0	2	6	2	1	3	1	0	0	1	1	1	2	3	0	0	0	0	0	0	0	0	0	0	0	0	0	0	0	0	0	0	0	0	0	0	0	0	0	0	0	0	0
HLA-A	150.89	0	0	0	0	0	0	1	0	1	0	0	2	1	2	2	2	0	1	3	0	0	2	0	2	2	1	1	2	0	2	0	0	3	1	3	8	0	6	7	3	0	0	0	0	1	0	0	0
VNN2	151.19	1	0	1	1	2	2	2	5	4	9	4	2	3	4	1	5	2	3	4	0	2	6	2	4	4	12	7	5	3	7	2	4	9	8	13	7	8	8	7	8	4	4	3	5	1	5	2	16
EIF3K	153.28	0	1	0	0	0	1	0	0	0	0	0	0	0	0	0	0	0	0	0	0	0	0	0	1	0	0	0	0	0	0	0	0	0	0	0	0	0	1	0	0	0	0	0	0	2	2	0	0
STK38	153.28	1	0	2	0	0	0	0	3	2	2	3	4	0	1	1	0	0	0	1	0	0	0	0	0	1	1	0	0	0	0	0	1	1	0	0	0	0	1	1	0	0	1	0	0	0	0	0	0
MAN2B1	153.58	0	0	0	0	0	0	0	0	0	0	0	1	0	0	0	0	0	0	0	0	0	0	0	0	0	0	0	0	0	0	0	0	0	0	0	0	0	0	0	0	0	0	0	2	0	6	3	1
LACTB	154.48	0	1	3	1	5	4	8	9	1	8	7	7	6	1	0	0	3	1	3	1	0	2	3	1	0	0	0	0	1	2	1	1	0	1	2	1	1	0	0	1	0	0	2	0	1	0	0	1
COX7A2L	154.48	2	1	1	2	0	6	1	4	3	2	1	4	3	5	7	6	2	4	4	0	0	0	0	1	0	0	0	0	0	0	1	1	0	0	0	0	0	0	0	0	0	0	0	0	1	0	0	0
RPL15	154.77	0	0	0	0	0	0	0	0	1	0	0	0	0	0	4	3	5	6	6	1	0	0	0	0	0	0	0	0	0	0	0	0	0	0	0	0	0	0	0	0	0	1	0	0	0	0	0	0
SSR1	155.07	2	3	6	10	3	11	5	5	5	4	4	10	4	2	4	4	9	2	4	0	0	0	0	0	0	0	0	0	0	0	0	0	0	2	0	1	0	0	0	0	0	1	0	0	0	0	1	2
OSBPL9	155.67	8	4	5	9	7	4	2	2	10	3	9	5	6	5	7	1	6	2	0	1	1	4	9	2	6	2	5	6	5	0	1	10	6	3	3	0	2	1	1	2	0	0	0	0	0	0	0	1
ALDH2	155.97	1	6	2	5	3	1	1	1	1	0	0	3	3	1	2	8	6	5	5	1	0	1	1	0	0	0	0	0	0	0	0	0	0	0	0	0	0	0	0	0	0	0	1	0	0	0	0	0
PTPN18	156.27	0	1	0	0	0	0	0	0	0	0	0	0	0	0	1	1	0	0	0	0	0	5	1	2	0	2	1	0	2	0	3	0	1	0	2	1	0	0	0	0	0	2	3	2	1	2	4	2
ATP6AP2	156.57	4	3	3	6	3	0	4	2	3	1	1	7	6	3	1	1	0	3	4	2	0	3	0	3	2	3	4	3	5	1	6	5	5	0	1	2	3	5	3	3	8	2	4	6	3	12	2	3
SEC61B	156.87	5	0	0	1	0	1	2	0	1	1	1	0	0	0	0	0	0	0	0	0	0	0	0	0	0	0	0	0	0	1	0	0	0	0	0	0	0	0	0	0	0	1	0	1	0	0	1	1
ZMYND11	157.46	2	1	2	1	0	0	0	0	1	0	6	0	0	0	1	0	0	1	1	0	3	1	1	1	2	3	0	1	3	0	0	0	0	1	0	0	0	1	1	0	0	2	4	6	1	1	1	1
SOAT1	157.46	3	2	3	2	2	3	3	5	1	2	3	2	2	2	4	1	0	2	2	2	1	2	2	2	1	0	2	1	3	2	7	0	5	2	0	1	1	1	1	1	0	0	0	0	0	1	0	2
PTGES3	158.36	0	0	0	1	1	3	2	1	1	0	3	2	4	2	2	1	2	1	1	0	0	1	0	0	0	2	0	0	0	1	0	1	0	0	0	0	0	0	0	0	0	0	0	1	1	0	0	0
CAPNS1	160.15	0	0	0	0	0	0	0	2	0	1	1	1	0	0	5	8	4	0	5	0	0	0	0	0	0	0	0	0	0	0	0	0	0	0	0	1	0	0	0	0	0	0	0	0	0	1	0	0
FAM49B	160.45	0	0	0	0	0	0	1	0	0	0	0	0	0	0	0	1	0	1	0	0	0	0	2	0	0	0	0	1	0	0	1	1	0	0	0	0	1	0	3	0	1	0	1	1	0	1	1	0
C7H19ORF43	160.45	3	2	4	1	3	4	9	3	1	0	0	0	0	0	0	0	0	0	0	0	0	0	0	0	0	0	0	0	0	0	0	0	0	0	0	0	0	0	0	0	0	0	0	0	0	0	0	0
FIS1	160.75	8	1	6	12	3	4	2	3	0	0	0	1	2	3	0	1	1	0	0	1	0	0	0	0	0	0	0	0	0	0	0	0	0	0	0	0	0	0	0	0	0	0	0	0	1	1	1	0
OS9	160.75	3	0	1	3	1	1	1	6	1	1	2	2	4	8	8	1	6	3	1	0	0	0	0	0	2	0	0	2	1	0	3	0	0	0	3	0	0	0	0	0	2	1	0	1	2	0	0	0
MGC165939	161.35	3	0	0	1	2	0	1	0	1	2	0	1	2	0	3	1	2	0	0	1	3	1	1	0	1	2	0	1	0	0	0	4	2	0	0	1	0	0	0	6	0	1	0	0	0	1	0	0
HNRPA2B1	161.35	1	4	1	2	8	9	4	5	4	1	0	0	0	0	0	0	0	0	0	0	0	0	0	0	0	0	0	1	0	0	0	0	0	0	0	0	0	0	0	0	0	0	0	0	0	0	1	2
GMIP	161.65	0	0	0	0	0	0	0	0	0	0	0	1	0	0	0	1	0	0	0	0	0	0	0	0	0	0	0	0	0	0	0	0	0	0	0	0	0	0	0	0	0	0	3	2	2	2	0	0
LBH	162.24	2	1	1	0	2	1	0	1	1	2	1	1	1	2	1	0	1	1	0	0	0	0	0	0	0	1	0	1	0	2	0	1	0	0	1	0	0	0	0	0	0	1	1	0	1	0	1	1
PTTG1IP	163.44	3	2	2	0	0	1	4	1	2	3	7	5	4	8	4	3	3	3	1	0	0	0	0	0	0	0	0	0	0	0	0	0	0	0	0	0	0	0	0	0	1	0	0	0	2	0	3	2
ACTR3	164.04	0	0	0	0	1	0	0	0	0	0	0	0	0	0	1	0	0	0	0	0	0	1	0	0	0	0	0	1	0	0	0	0	0	1	0	0	0	0	0	0	0	1	0	1	1	0	0	0
LY6E	164.34	1	1	0	0	0	1	1	1	3	0	0	0	1	1	0	2	2	0	1	4	0	0	1	0	1	0	0	1	0	0	0	0	0	0	0	0	0	0	0	0	0	2	1	0	0	0	0	0
MS4A7	164.34	4	3	4	1	2	0	3	4	5	2	3	2	3	0	0	0	1	0	1	2	1	3	1	1	1	2	1	2	3	2	1	3	0	2	1	1	2	0	1	0	0	2	1	1	5	1	1	0
CNOT1	164.34	0	0	2	0	0	0	0	0	1	0	0	0	0	0	0	0	0	0	1	0	1	1	1	0	0	0	0	0	0	0	0	0	0	0	0	0	0	1	0	0	1	0	0	0	0	0	0	0
ARPC3	165.53	0	0	0	1	4	2	2	1	0	0	1	1	0	1	0	0	1	1	1	0	0	0	0	0	0	0	0	0	0	0	0	0	0	0	0	0	0	0	0	0	0	0	0	0	0	0	1	0
CTSW	165.53	0	0	0	0	0	0	0	0	0	0	0	1	0	2	1	1	5	6	4	1	0	0	1	0	0	0	0	0	0	0	1	0	0	0	0	0	0	0	0	0	0	0	0	0	1	0	1	0
RAB11B	165.83	3	3	5	7	5	2	5	1	1	1	0	0	1	0	0	0	2	1	1	0	0	0	0	0	0	0	0	0	0	0	0	0	1	0	0	0	0	0	0	0	1	0	0	0	8	9	4	15
ACOT11	166.13	1	0	7	4	4	2	5	3	2	0	1	0	1	0	0	3	2	0	0	0	2	1	1	0	2	1	3	0	0	2	1	2	2	0	0	0	3	4	1	2	3	1	1	0	0	1	0	0
ZFP36L1	166.73	0	0	0	0	1	0	0	0	0	0	1	0	1	0	0	0	0	0	0	0	0	0	0	0	0	0	0	0	0	0	0	0	0	0	0	0	0	0	0	0	0	0	0	0	0	1	0	1
COX5A	166.73	6	0	5	3	6	3	5	1	1	2	0	0	0	0	0	1	0	1	0	0	0	1	0	0	0	0	0	0	0	0	0	0	0	0	0	0	1	0	0	0	0	2	0	0	1	0	1	1
E2F4	167.03	0	4	3	1	1	2	0	0	0	2	2	0	1	0	0	0	1	0	0	0	0	0	0	0	0	0	0	0	0	0	0	0	0	1	0	1	0	0	0	1	0	0	0	0	0	0	0	0
DAGLB	168.22	0	0	1	1	0	0	0	0	0	0	0	1	0	0	0	0	0	0	0	0	0	1	0	0	0	0	0	0	0	0	0	0	0	0	0	0	0	0	0	0	0	0	0	0	0	0	0	0
SLA	170.91	2	3	2	2	2	1	1	3	1	1	2	0	1	0	0	0	0	0	1	0	0	2	0	0	0	0	1	0	0	1	1	2	1	0	1	2	0	0	0	1	0	4	2	2	0	3	1	1
PNRC1	170.91	0	0	0	0	0	0	0	0	0	0	5	4	1	3	1	1	1	1	0	1	0	0	0	0	0	0	0	0	0	0	0	0	0	0	0	0	0	0	0	0	0	1	0	0	0	0	0	0
ORMDL3	173	1	0	1	0	0	2	0	0	0	1	0	1	0	0	0	0	0	1	0	0	0	0	0	0	0	0	0	0	0	0	0	0	0	0	0	0	0	0	0	0	0	0	0	0	0	0	0	1
ARPM1	173.3	0	0	0	0	0	0	0	0	0	0	0	0	0	0	0	1	0	0	1	1	0	0	0	0	0	0	0	0	0	0	0	0	0	0	1	0	0	0	0	0	1	0	0	1	1	4	2	1
FERMT3	173.6	0	0	0	0	0	0	0	0	0	0	0	0	0	0	0	0	0	0	0	1	0	0	0	0	0	0	0	0	1	0	0	0	0	0	0	0	0	0	0	0	0	0	0	1	0	0	0	0
BHLHB2	174.2	2	1	0	2	1	2	0	5	1	2	0	0	4	1	1	0	0	0	0	0	0	1	0	0	0	0	1	0	0	0	0	0	0	0	0	0	0	0	0	0	0	3	1	0	0	0	2	1
ETFB	174.49	3	0	2	5	5	6	7	3	0	0	0	8	3	3	0	0	0	0	0	0	0	0	0	0	1	0	0	0	0	1	0	1	0	0	2	1	1	0	0	0	0	0	0	3	0	0	0	0
CSK	176.29	3	3	2	2	3	3	1	2	1	0	0	0	0	0	1	0	0	0	0	0	0	0	0	0	0	0	0	0	0	0	0	0	0	0	0	0	0	0	0	0	0	0	0	0	0	0	2	1
SQRDL	177.78	0	0	0	1	0	0	0	0	0	0	0	0	1	1	1	0	0	1	0	0	0	0	1	0	0	0	1	2	0	0	0	1	1	0	2	4	0	3	1	0	0	0	1	3	1	1	0	5
GNLY	178.08	7	7	3	1	2	3	3	0	2	0	3	2	4	1	3	3	5	3	2	2	1	0	0	0	0	0	0	0	0	0	0	0	1	0	1	0	0	0	1	2	5	4	3	2	6	3	3	1
CNPY3	178.38	0	1	1	0	0	0	4	2	2	1	2	1	3	0	0	4	4	5	4	0	0	0	0	0	0	0	0	0	1	0	0	0	0	0	0	0	0	0	0	0	0	0	0	1	1	4	4	4
HRSP12	182.26	0	0	0	0	0	0	1	1	0	0	0	0	0	0	0	0	1	1	1	0	0	0	0	2	0	0	0	0	0	0	0	0	1	0	0	0	0	0	1	0	0	0	1	2	5	6	6	9
C3H1orf77	184.06	1	2	0	1	2	1	3	2	1	1	5	0	0	0	0	0	1	0	0	0	0	0	0	0	0	0	0	0	0	0	0	0	0	0	0	0	0	0	0	0	0	0	0	0	0	0	2	1
GIMAP7(GeneID:614871)	184.06	5	4	3	3	1	1	2	3	2	1	1	4	5	2	1	1	1	4	2	1	2	0	0	1	1	0	0	1	2	2	0	0	1	1	0	0	2	1	0	0	2	5	3	3	3	7	4	0
STK19	185.25	0	0	0	0	0	1	0	0	0	0	0	0	0	0	0	0	0	0	0	0	0	0	0	0	0	0	0	1	0	0	0	0	0	0	0	0	0	0	0	0	0	2	0	0	2	0	1	2
LOC782991,SIRPA	186.45	3	0	0	0	0	3	1	1	0	1	0	0	2	2	0	0	0	1	1	0	0	2	2	0	2	1	0	0	0	0	1	1	1	0	0	2	0	1	3	0	2	0	1	1	1	0	0	0
PBP	187.64	2	3	1	1	1	3	2	4	4	1	3	5	1	2	4	1	4	4	3	0	0	0	0	0	0	0	0	0	0	0	0	0	0	0	0	0	0	0	0	0	0	0	0	0	0	1	1	0
SLC44A2	187.94	0	1	0	0	0	0	0	1	0	0	0	0	0	1	0	0	0	0	0	1	0	1	0	0	0	0	0	0	1	0	0	0	0	0	0	0	0	0	0	0	0	2	0	0	0	0	0	0
GSN	189.73	4	4	2	2	1	0	0	2	1	0	0	1	0	0	2	2	1	0	1	0	4	1	3	1	2	1	2	0	0	1	3	3	3	0	1	0	1	3	2	0	0	2	0	0	0	0	0	3
RHOG	190.33	0	1	0	0	0	0	0	0	0	0	0	0	1	0	0	1	1	1	0	0	0	0	0	0	0	0	1	0	0	0	0	0	0	0	0	0	2	0	0	0	0	0	0	0	1	0	0	0
HNRNPR	191.23	3	2	5	4	4	3	2	12	7	2	4	12	2	3	5	2	0	0	0	1	0	0	0	1	0	0	2	1	0	0	0	0	0	0	0	1	0	0	0	1	1	1	0	0	0	0	0	0
PPIF	192.72	1	1	0	0	1	0	2	1	0	2	1	3	2	0	0	1	1	0	0	1	0	0	2	0	0	0	0	0	1	0	0	0	0	0	0	0	0	0	0	0	0	0	1	1	1	3	0	0
CD79A	193.02	6	0	0	1	0	0	0	0	0	0	0	0	0	0	0	0	1	0	1	1	0	0	0	0	0	0	0	0	0	0	0	0	0	0	0	0	0	0	0	0	0	0	0	1	0	0	0	0
HN1	194.51	1	1	0	0	0	0	0	0	0	0	0	0	0	0	0	0	0	0	0	0	0	0	0	0	0	0	0	0	0	0	0	1	0	0	0	0	0	0	0	0	1	0	0	0	0	0	0	1
SF3B3	196.01	0	0	0	0	0	0	0	0	0	2	0	0	0	0	2	0	1	0	0	0	0	1	0	0	0	0	0	1	1	1	0	0	0	0	0	1	1	0	0	1	0	0	0	1	0	0	1	1
CTSH	196.31	4	4	3	3	0	0	5	4	3	2	1	1	0	2	2	3	2	5	1	1	1	0	1	0	0	0	0	1	0	0	0	0	0	0	0	1	1	0	0	1	0	0	0	0	0	0	0	0
THOC4	196.9	0	0	0	0	0	0	0	0	0	0	0	0	1	3	0	0	0	1	0	0	0	0	0	0	0	0	0	0	0	0	0	0	0	0	0	0	0	0	0	0	0	1	0	0	0	2	0	0
POLR1D(GeneID:616972)	198.1	2	3	0	0	2	3	0	0	1	0	0	0	0	0	0	0	0	1	0	1	0	0	0	0	1	0	0	0	0	0	1	1	0	0	0	0	0	0	0	0	0	0	0	1	2	3	3	2
LDHA	199.29	3	0	5	2	6	1	10	3	0	1	0	0	3	1	0	1	2	0	3	2	0	1	0	0	0	0	0	0	0	0	0	2	0	0	0	0	0	0	0	0	1	4	3	0	0	3	4	2
ODC1	199.59	3	3	2	0	0	1	1	1	2	0	0	2	3	2	0	0	1	0	0	1	0	0	0	1	0	0	0	0	0	0	0	0	0	0	0	0	0	0	0	0	0	0	0	0	1	1	1	0
ARHGAP27	200.79	0	0	0	0	0	0	0	0	0	0	0	0	0	0	0	0	0	0	0	0	0	0	0	0	0	0	0	0	0	0	0	0	1	0	0	0	0	0	0	0	0	0	0	2	0	1	1	2
MGC128424	201.39	4	4	4	0	1	1	4	6	3	7	0	1	3	8	8	5	9	6	1	0	2	2	1	0	2	0	0	3	5	2	4	2	0	4	2	0	2	0	0	0	1	0	1	3	3	1	5	4
ATF4	202.28	5	1	0	0	0	0	0	0	0	0	0	1	0	0	0	0	0	0	0	0	0	0	0	0	0	0	0	0	0	0	0	0	0	0	0	0	0	0	0	0	0	0	0	0	0	0	0	0
AP2M1	203.78	0	0	0	0	1	0	0	0	0	0	0	0	0	0	0	0	0	1	0	0	0	0	0	0	0	0	0	0	0	0	0	0	0	0	0	0	0	0	0	0	1	0	1	0	0	0	1	0
HNRNPUL1	204.37	4	3	2	2	5	8	7	1	3	10	2	5	3	2	4	1	1	1	0	0	0	0	0	0	0	0	0	1	1	0	0	0	0	0	0	0	0	0	0	0	0	0	2	0	0	0	0	0
MCL1	204.37	1	0	0	0	0	1	0	0	0	1	0	1	1	0	1	2	1	1	3	0	0	0	0	0	0	0	0	0	1	0	0	0	0	0	0	0	0	0	0	0	0	0	0	0	0	0	0	0
CDC42	204.97	2	1	0	1	0	1	0	0	0	0	1	0	0	4	0	0	0	1	1	2	25	12	13	16	8	11	27	19	7	13	12	8	1	3	2	2	5	2	3	1	0	1	0	0	0	0	0	0
hsp90alpha	204.97	2	3	5	1	4	4	4	2	5	2	3	0	2	0	0	0	0	1	0	0	0	0	0	0	0	0	0	0	0	0	0	0	0	0	0	0	0	0	0	0	0	0	0	1	0	0	0	0
VASP	206.17	0	4	3	0	0	5	1	0	1	1	0	1	1	0	0	0	1	0	0	0	0	1	0	0	0	0	0	0	0	0	0	0	0	0	0	1	0	0	0	0	0	0	0	1	0	6	1	0
ABTB1	206.76	4	0	1	2	2	3	3	1	2	0	0	1	2	0	0	0	0	0	0	0	0	0	0	0	0	0	0	0	0	0	0	0	0	0	0	0	0	0	0	0	0	0	0	0	1	0	0	0
BCL10	210.95	1	0	1	1	1	0	1	2	0	2	0	1	0	6	1	0	0	0	0	0	0	0	1	0	0	0	0	0	0	0	0	0	0	0	0	0	0	0	0	0	0	0	0	0	1	0	0	0
CDC42SE2	210.95	0	1	1	0	0	1	1	1	0	0	0	1	1	1	0	0	0	3	1	0	1	1	3	1	2	3	1	5	3	0	0	0	0	1	2	3	3	0	0	1	0	0	0	1	0	0	0	0
SATB1	211.55	2	4	1	1	4	3	1	3	4	0	2	2	5	1	0	4	3	2	2	0	4	4	5	5	1	1	4	1	2	3	2	8	2	3	0	2	1	0	6	2	2	2	1	0	0	3	0	1
NPM1	211.55	12	13	5	8	3	2	2	7	6	2	3	12	8	7	7	10	7	2	2	0	0	0	0	0	0	0	0	0	0	0	0	1	0	0	0	0	1	0	0	0	0	0	0	0	0	0	0	2
RPL21	212.74	8	10	3	11	11	7	9	4	3	8	3	4	2	0	1	0	0	0	0	0	0	0	0	0	0	0	1	1	0	1	0	1	0	0	0	0	0	0	1	0	0	0	0	0	3	5	9	1
EFHD2	214.53	2	3	2	1	1	2	0	1	1	2	1	0	1	0	3	0	2	1	0	2	0	0	0	0	0	0	0	1	0	0	0	0	0	0	0	0	0	0	0	0	1	1	1	0	0	2	0	1
C23H6orf145	215.43	0	1	1	0	0	1	1	0	2	0	2	0	2	0	1	2	2	2	3	0	0	0	0	0	0	0	0	0	0	0	0	0	0	0	0	0	0	0	0	0	0	0	1	1	0	0	0	0
SFRS6	218.72	7	4	4	2	5	2	3	4	3	3	2	5	4	4	2	6	2	1	1	0	0	0	0	0	0	0	0	0	0	0	0	0	0	0	0	0	0	0	0	0	0	0	0	1	4	2	0	7
SEC22C	219.91	0	0	0	0	0	0	0	0	0	0	0	0	0	0	0	2	2	1	0	1	3	0	0	0	0	0	0	0	0	0	0	1	2	0	1	1	0	0	2	0	0	0	0	0	1	0	1	2
PAIP2	220.21	0	0	0	0	1	0	0	0	0	0	0	0	1	0	2	0	2	1	1	0	0	0	0	0	0	0	0	0	0	0	0	0	0	0	0	0	0	1	0	0	0	0	0	3	0	1	0	0
ANXA3	223.2	3	0	1	4	2	7	4	4	5	7	1	3	3	2	4	0	3	4	0	0	4	2	2	7	9	10	9	5	8	3	5	7	6	4	6	4	14	8	6	2	1	2	1	2	0	1	1	1
CD37	224.09	2	3	3	2	6	1	1	0	1	1	0	0	3	1	4	2	1	2	0	0	0	0	0	0	0	0	0	0	0	0	0	0	1	0	0	0	0	0	0	0	0	0	0	0	0	2	3	3
CCR7	224.39	2	0	0	1	0	0	1	1	0	0	0	0	1	3	2	2	3	3	1	1	2	1	3	0	2	2	0	0	1	0	0	0	1	2	0	0	0	0	0	1	2	0	3	0	1	0	0	2
SASH3	224.39	2	1	1	3	3	0	0	6	2	1	1	0	0	2	0	0	3	0	0	0	2	0	0	2	2	0	0	2	3	1	0	1	1	0	0	1	0	0	3	2	2	1	2	0	1	3	1	1
PPP1CC	224.69	2	3	1	2	1	1	0	2	0	0	1	1	2	5	1	1	0	1	1	1	0	1	0	0	1	0	0	0	0	0	0	0	0	0	4	0	0	0	0	1	0	0	0	0	1	0	0	1
FGL2	224.69	6	2	4	4	3	3	6	3	1	1	1	4	1	1	2	1	2	1	4	1	0	3	1	0	2	0	2	1	3	1	1	0	0	1	0	0	1	1	0	0	4	6	2	6	5	5	2	0
H2AFV	224.69	1	0	0	0	0	0	0	1	1	1	3	4	5	3	2	5	5	2	3	0	0	0	0	0	0	0	0	0	0	1	3	1	0	0	0	0	0	0	0	0	0	0	3	1	1	0	0	0
USMG5	227.98	0	2	0	0	0	0	0	0	0	0	0	2	0	0	0	0	0	0	0	0	0	0	0	0	0	0	0	0	0	0	0	0	0	0	0	0	0	0	0	0	0	0	0	0	0	0	1	0
USMG5	227.98	0	0	0	0	0	0	0	0	0	0	0	0	0	0	0	0	0	0	0	0	1	0	0	0	0	0	0	0	0	0	0	0	0	0	0	0	0	0	0	0	0	0	0	0	0	0	0	0
USMG5	227.98	0	0	0	1	0	1	0	1	2	0	2	2	0	4	0	2	0	2	2	1	0	0	0	0	0	0	0	0	0	0	0	0	0	0	0	0	0	0	0	0	0	0	0	1	3	1	2	1
SF1	229.17	1	0	1	0	1	0	0	0	0	0	0	0	0	0	1	0	0	0	0	0	0	0	0	0	1	0	1	0	0	0	0	0	0	0	0	0	0	0	0	0	0	0	0	0	0	0	1	0
LY86	229.47	2	0	2	1	0	0	1	0	0	1	0	0	1	0	0	2	1	1	0	1	0	1	1	2	1	0	1	0	2	1	1	1	1	1	1	0	1	0	0	0	1	0	0	0	1	0	0	0
LY86	229.47	3	0	0	0	1	0	0	0	0	0	0	0	2	0	0	0	0	0	0	0	1	0	3	2	0	0	0	1	1	4	1	0	0	0	1	2	0	0	0	0	0	1	0	0	2	0	0	2
SYNGR2	231.27	0	0	0	1	0	0	0	0	0	0	1	0	1	0	0	0	0	0	0	0	0	0	0	0	0	0	0	0	0	0	0	0	0	0	0	0	0	0	0	0	0	0	0	0	0	0	0	0
WDR1	232.16	0	0	3	3	4	1	3	3	3	2	1	2	0	4	1	2	3	0	1	0	0	0	0	0	0	0	0	0	0	0	0	0	1	0	0	0	0	1	0	0	0	0	1	3	2	6	2	3
SAT1	232.76	2	5	1	2	0	5	2	6	4	3	2	1	2	4	2	1	5	2	3	1	0	0	0	0	0	0	2	0	1	0	0	0	0	0	0	0	0	2	0	0	1	2	0	2	1	5	1	1
KARS	236.94	0	0	0	3	0	0	1	0	0	0	0	0	0	0	0	0	0	0	0	0	0	0	0	0	0	0	1	0	0	0	0	0	0	0	0	0	0	0	0	0	0	0	0	0	0	0	0	0
PLAC8	238.14	1	0	2	2	3	2	0	1	4	0	0	2	1	0	0	1	0	1	0	1	0	0	0	0	2	2	0	2	1	0	0	0	0	0	0	0	0	0	0	0	1	0	0	0	0	0	0	1
SLC38A2	241.13	2	1	1	1	2	1	4	1	1	0	0	0	0	0	1	1	1	2	1	0	0	0	0	0	0	0	0	0	0	0	0	0	0	0	0	0	0	0	0	0	1	1	2	2	1	2	2	2
C5H22orf32	242.32	1	1	1	0	0	0	0	1	0	0	0	0	2	0	0	0	0	0	0	0	0	0	0	0	0	0	0	0	0	0	0	0	0	0	0	0	0	0	0	0	0	0	0	0	0	0	1	0
AES	242.32	5	7	6	3	2	5	0	1	3	2	6	4	2	3	3	5	0	0	0	0	0	0	0	0	0	0	0	0	1	0	0	0	0	1	0	1	0	0	0	0	4	3	5	4	4	5	3	1
LMO2	243.52	0	0	0	1	3	1	2	0	4	1	2	1	1	5	4	1	4	4	4	3	1	0	0	4	1	1	1	0	0	0	0	1	1	1	1	0	3	0	1	2	2	4	1	2	2	4	3	1
BIRC3	245.91	0	1	0	0	1	0	2	0	1	0	1	1	0	0	0	0	0	0	1	0	0	0	1	0	2	0	0	0	0	0	0	0	0	0	0	0	0	1	0	0	0	0	0	1	0	2	1	0
SHFM1	246.8	0	1	0	1	0	0	1	0	0	1	0	0	0	0	0	0	0	0	0	1	0	0	0	0	0	0	0	0	0	0	0	0	0	0	0	0	0	0	0	0	0	1	0	0	0	1	0	0
SHFM1	246.8	4	3	4	3	5	3	5	6	4	4	6	7	3	0	1	0	3	0	0	0	1	0	1	1	1	0	1	1	0	1	0	0	0	0	0	1	3	2	2	0	0	0	0	0	0	1	1	2
LOC781671,JOSD1	249.2	0	0	0	0	1	0	0	0	0	0	0	0	0	0	0	0	2	1	1	0	0	0	0	0	0	0	0	0	0	0	0	0	0	0	0	0	0	0	0	0	0	0	0	1	1	1	2	1
COX7B	249.79	0	0	0	1	0	0	0	0	0	0	0	0	0	0	0	0	0	0	0	1	0	0	0	0	0	0	0	0	0	0	0	0	0	0	0	0	0	0	0	0	0	0	1	0	0	0	0	1
STK17A	253.97	0	0	0	0	0	0	0	0	0	4	0	0	0	0	1	0	0	0	0	0	0	0	0	0	0	0	0	0	0	0	0	1	0	1	0	0	0	0	0	0	0	0	0	0	0	1	1	0
SULT1A1	254.57	0	0	1	0	1	1	1	0	0	0	0	0	0	0	0	0	0	0	1	0	0	0	0	0	0	0	0	0	0	0	0	0	0	0	0	0	0	0	0	0	0	0	0	0	0	0	0	0
SPOCK2	254.57	0	0	0	2	2	2	0	0	0	0	1	1	0	0	0	0	0	1	1	1	0	0	1	1	1	1	0	0	1	0	0	0	0	0	0	0	0	0	0	0	0	0	0	0	0	0	2	1
DDX17	254.57	3	4	9	2	3	4	3	7	0	0	7	4	3	2	2	1	5	0	1	0	0	1	0	0	0	0	0	0	0	0	0	0	0	0	0	0	0	0	0	0	1	0	1	0	0	0	3	0
ND5	256.36	0	0	0	0	0	0	0	0	0	0	0	0	0	0	0	0	0	0	0	0	0	0	0	0	0	0	0	0	0	0	0	0	0	0	0	0	0	0	0	0	0	0	0	0	0	0	0	0
CSDE1	258.16	1	0	0	0	1	0	0	1	2	2	5	2	0	0	0	0	0	0	0	0	0	1	0	0	0	1	0	0	0	0	0	0	0	0	0	0	0	0	0	0	0	0	0	0	0	0	0	0
GPI	258.46	0	0	0	1	1	0	0	0	0	0	0	1	1	0	0	0	0	2	0	0	0	0	0	0	0	0	0	0	0	0	0	0	0	0	0	0	0	1	1	0	0	0	0	0	0	0	1	0
RIOK3	258.75	1	0	1	1	0	0	2	0	0	0	0	1	0	0	1	0	0	1	1	0	0	0	0	0	0	0	0	0	0	0	0	0	0	1	0	0	0	0	0	0	0	0	0	0	2	1	1	0
EIF3M	259.65	3	2	3	7	14	3	1	6	2	1	7	2	1	4	2	3	2	5	0	0	0	0	0	0	0	0	1	0	1	0	0	1	1	0	0	0	0	0	0	1	0	0	0	0	0	1	0	2
YPEL5	260.25	3	3	8	10	7	2	2	3	3	8	3	3	8	8	7	6	4	0	0	0	0	0	0	0	0	1	0	0	0	1	0	1	1	0	0	1	0	0	0	0	1	0	1	0	0	2	0	5
LIMD2	261.14	0	0	0	0	1	1	0	0	1	1	0	0	0	0	0	0	1	1	0	0	0	0	0	0	0	0	0	0	0	0	0	0	0	0	0	0	0	0	0	0	0	0	0	0	0	0	0	0
CCNI	262.64	0	3	2	1	0	1	1	2	4	0	3	4	5	3	3	4	4	5	0	0	0	0	0	0	0	3	0	2	2	0	2	0	2	0	0	0	0	0	0	0	0	0	0	0	0	0	0	1
TMEM14C	265.33	0	0	0	1	0	0	0	0	0	0	0	1	0	0	1	0	0	0	1	1	0	0	0	0	0	0	0	0	0	0	0	0	0	0	0	0	0	0	0	0	0	0	0	0	0	3	1	1
IL2RG	266.52	0	1	3	0	0	1	3	0	2	1	3	0	0	1	1	0	3	2	2	0	0	0	0	0	0	0	0	0	1	0	0	1	0	0	0	0	1	0	0	0	3	1	0	1	1	1	0	0
WARS	268.02	0	0	1	0	0	0	0	1	1	0	0	0	0	0	0	0	0	1	0	0	0	0	0	0	0	1	1	0	0	0	0	0	0	0	0	1	0	0	0	0	0	0	0	0	0	0	0	1
PSMB10	269.21	1	0	0	0	0	0	0	0	0	0	0	1	0	0	0	0	0	1	0	0	0	0	0	0	0	0	0	0	0	0	0	0	0	0	0	0	0	0	0	0	0	0	0	0	0	0	0	0
UBE2D3P	269.21	0	0	0	0	0	1	3	0	1	0	0	0	0	0	0	0	0	0	0	0	0	0	0	0	0	0	0	0	0	0	0	1	0	0	0	0	0	0	1	0	1	0	0	0	0	0	3	1
EIF3D	270.41	4	1	3	2	5	3	3	2	3	2	1	0	3	4	7	3	0	0	1	0	0	0	0	0	0	0	0	0	0	0	0	0	0	0	1	0	0	1	0	0	0	0	1	2	1	0	0	0
YPEL3	272.5	0	0	2	1	1	1	1	0	0	1	0	0	0	0	0	0	0	0	0	0	0	0	0	0	0	0	0	0	0	0	0	0	0	0	0	0	0	0	0	0	0	0	0	1	0	0	0	0
UBL5	272.8	1	1	2	3	2	1	2	0	0	0	0	0	0	0	0	0	0	0	1	0	0	0	0	0	0	0	0	0	0	0	0	0	0	0	1	0	0	0	0	0	0	0	1	0	0	0	0	0
FGD2	274.59	0	0	0	1	1	0	1	1	2	3	0	0	0	1	1	2	0	2	0	1	1	2	1	1	1	0	1	1	1	0	0	3	0	1	0	0	0	1	0	0	0	0	1	0	0	0	0	1
TPM3	278.77	0	0	1	0	0	0	0	0	0	1	0	0	1	0	1	0	0	1	1	0	0	0	0	1	0	0	0	0	0	0	0	0	0	1	1	0	0	0	0	0	1	0	0	0	0	0	0	1
SUB1	279.67	4	0	3	1	3	0	2	1	1	2	1	3	3	0	5	2	3	2	4	2	0	0	0	1	0	0	0	0	1	1	0	2	1	0	1	0	0	0	0	0	2	0	0	0	0	0	0	0
DDIT4	280.27	0	0	0	1	0	0	0	0	1	0	0	0	0	1	0	0	0	0	0	0	0	0	0	0	0	0	0	0	0	0	0	0	0	0	0	0	0	1	0	0	1	0	1	1	1	3	0	0
RASA3	287.74	0	1	2	0	1	0	1	0	0	1	0	0	0	2	2	1	2	1	0	0	0	0	0	0	0	0	0	0	0	1	0	0	1	0	0	1	0	0	0	1	0	0	0	0	0	0	0	0
CMTM6	289.53	0	0	1	0	0	0	0	0	0	0	0	1	0	0	0	0	0	0	0	0	0	0	1	0	0	0	0	0	0	0	0	0	0	0	0	0	1	0	0	0	0	0	1	1	0	0	0	1
NONO	290.73	0	0	2	3	2	1	0	4	1	2	6	6	6	7	6	3	1	1	2	0	0	2	3	5	2	2	4	3	2	2	2	2	1	3	1	0	3	0	1	1	0	2	1	1	0	2	0	3
UNC119	297.6	0	0	0	0	0	0	1	0	0	0	0	0	0	0	0	0	0	0	0	0	0	0	0	0	0	0	0	0	0	0	0	0	0	0	0	0	0	0	0	0	0	1	0	0	8	5	1	0
SEC61G	298.19	6	6	2	10	10	4	8	5	3	5	2	0	5	3	9	3	1	1	0	1	0	0	0	0	0	0	0	0	0	0	0	0	0	0	0	0	0	0	0	0	0	1	0	0	4	2	5	5
ID2	305.66	2	2	1	1	6	3	1	0	2	3	5	9	0	4	3	1	5	0	0	0	0	0	0	0	0	1	0	1	0	0	1	1	0	0	0	0	1	3	0	0	2	0	1	1	4	3	1	3
CHCHD9	311.04	3	0	3	2	0	2	1	1	0	1	1	0	1	0	1	0	0	0	0	0	0	0	0	0	1	0	0	0	0	0	0	0	0	0	0	0	0	0	1	0	0	0	0	0	0	0	0	0
SFRS5	313.73	0	0	1	0	0	1	0	0	1	2	0	1	1	0	0	0	0	0	0	1	0	0	0	0	0	0	0	0	1	1	0	0	0	1	0	0	0	0	0	0	0	0	0	0	1	0	0	1
LOC777594	314.93	0	0	0	0	0	0	0	0	0	0	0	0	0	0	1	3	2	2	0	0	0	0	0	0	0	0	0	0	0	0	0	0	0	0	0	0	0	0	0	0	0	0	1	1	1	2	1	0
DAZAP2	317.92	0	1	0	1	0	1	5	0	1	0	0	3	2	2	0	5	1	0	0	0	0	0	0	0	0	0	0	0	0	0	0	0	0	0	0	0	0	0	0	0	1	0	0	2	3	0	2	1
CMTM3	321.2	5	3	6	4	4	4	0	3	0	1	1	1	2	0	1	0	0	0	0	0	0	0	0	0	0	0	0	0	0	0	0	0	0	0	0	0	0	0	0	0	0	0	0	1	3	0	0	0
TYROBP	322.1	1	1	2	1	2	2	3	3	1	1	2	4	3	3	3	3	1	1	0	1	0	0	0	0	0	0	0	0	0	0	0	1	0	0	0	0	0	0	0	0	0	0	0	1	0	0	0	0
ACTR2	327.78	2	3	2	0	5	1	3	3	1	3	3	0	0	0	1	0	0	0	0	0	0	0	0	0	0	1	0	0	1	0	0	0	2	1	1	0	0	0	0	0	0	0	0	0	0	0	0	0
SSR4	328.07	0	0	0	0	0	1	1	1	0	0	0	0	1	1	0	0	0	0	2	0	0	0	0	0	0	0	1	0	0	0	0	0	0	0	0	0	0	0	0	0	0	0	1	0	0	0	0	0
NME2	331.36	17	7	9	2	1	4	2	6	2	3	3	4	2	2	5	1	1	0	0	0	0	0	0	0	0	0	0	0	0	0	0	0	0	2	0	0	0	0	2	0	0	0	0	0	0	0	0	0
MCTP2	333.45	0	1	0	1	1	0	2	2	2	1	0	1	0	0	2	2	0	2	1	2	6	10	6	9	7	8	7	10	13	8	5	6	6	8	6	8	6	11	2	4	0	0	2	2	2	1	4	2
RAB7A	336.74	1	0	0	0	0	0	0	0	0	0	1	0	0	0	0	0	0	0	0	0	0	0	0	0	0	0	0	0	0	0	0	0	0	0	0	0	0	0	0	0	0	1	0	0	1	1	0	0
EIF3G	342.72	0	0	0	0	0	0	0	0	0	0	1	0	0	0	0	0	0	0	1	0	0	0	0	0	0	0	0	0	0	0	0	0	0	0	0	0	0	0	0	0	0	0	0	0	0	0	0	1
LENG8	344.21	2	3	1	3	4	5	0	3	3	0	2	3	3	0	0	0	0	0	0	0	0	0	0	0	0	0	0	0	0	0	0	0	0	0	0	0	0	0	0	0	0	0	0	1	6	10	1	0
JUND	346.6	0	0	0	0	0	0	1	0	1	0	0	0	0	0	0	0	2	1	2	0	0	0	0	0	0	0	0	0	0	0	0	0	0	0	0	0	0	0	0	0	0	0	1	0	0	0	2	3
SFRS2	347.2	0	1	0	0	1	0	0	0	0	0	0	0	1	0	0	0	0	0	0	0	0	0	0	0	0	0	0	0	0	0	0	0	0	0	1	0	0	0	0	0	0	0	0	0	0	0	0	0
TRA2B	353.47	6	3	3	6	2	4	5	9	2	5	1	4	2	5	8	3	1	1	0	0	0	0	1	0	0	0	0	0	1	0	1	0	0	0	0	0	1	0	0	2	0	0	0	0	0	0	2	0
CD18	353.47	1	0	0	1	0	0	0	0	1	1	2	1	1	1	0	2	2	1	0	0	0	0	0	0	1	0	0	0	0	1	1	2	0	0	0	0	0	0	0	0	0	0	1	1	0	0	0	0
CNP	364.83	2	1	2	0	3	0	4	1	2	1	1	0	1	4	2	1	2	2	1	0	48	50	56	43	50	28	43	52	7	30	46	49	38	33	56	66	58	40	56	60	2	2	2	5	1	0	5	0
PGAM1	365.12	0	0	0	0	1	0	1	1	2	0	1	1	2	2	1	2	1	2	1	0	0	0	0	0	0	0	0	0	0	0	0	0	0	0	0	0	0	0	0	0	0	0	0	0	0	1	0	0
HMGN2	366.32	2	0	0	0	0	0	0	0	0	0	1	0	1	0	0	0	1	0	0	0	0	0	0	0	0	0	0	0	0	0	0	0	0	0	0	0	0	0	0	0	0	0	0	0	0	2	0	0
MPEG1	368.41	0	0	0	0	0	0	1	1	2	2	1	1	2	0	1	0	0	2	0	2	0	0	0	0	0	0	0	0	0	0	0	1	0	0	1	0	0	0	0	0	0	0	2	0	0	0	5	1
EIF4A1	369.01	0	0	0	1	0	0	0	0	0	0	1	0	0	0	0	0	1	0	0	0	0	0	0	0	0	0	0	0	0	1	0	0	0	0	0	0	0	0	0	0	0	0	0	0	0	1	0	0
CNBP	371.4	0	1	1	3	3	4	4	4	0	2	1	1	0	0	0	0	0	0	0	0	0	0	0	0	0	0	0	0	0	0	0	0	0	0	0	0	0	0	0	0	0	0	1	0	0	0	0	1
IRF-1	374.69	0	0	2	0	3	2	1	0	2	2	0	0	1	0	0	0	0	0	0	0	0	0	0	0	0	0	0	0	0	0	0	0	0	0	0	0	0	0	0	0	0	0	0	0	0	0	0	0
IRF1	374.69	0	0	1	0	1	1	0	1	2	0	0	0	0	0	0	0	0	0	0	0	0	0	0	0	0	0	0	0	0	0	0	0	0	0	0	0	0	0	0	0	0	0	0	0	0	0	0	0
GAPDH	389.92	0	0	0	0	0	0	0	0	0	0	0	0	0	0	0	0	0	0	0	0	0	0	0	0	0	0	0	0	0	0	0	0	0	0	0	0	0	0	0	0	0	0	0	0	0	0	0	0
CTSB	389.92	1	1	2	3	2	3	3	2	0	2	3	0	1	2	1	4	0	0	5	0	0	1	0	0	1	0	0	0	0	0	0	0	0	1	0	0	0	0	1	0	1	0	0	0	0	0	0	0
LOC539596	392.61	1	3	8	3	7	4	2	1	2	2	2	2	3	2	3	1	0	1	2	7	4	8	13	7	4	1	5	4	2	2	2	3	3	5	4	5	2	2	2	1	3	0	1	3	1	1	3	0
HNRPM	394.11	0	1	0	0	0	0	0	0	0	0	0	1	0	0	0	0	1	0	0	1	0	0	4	1	0	1	0	0	0	0	1	0	0	0	0	0	0	0	0	0	0	0	0	0	0	0	1	0
FLI1	394.41	0	0	0	0	0	0	0	0	0	0	0	0	0	0	0	0	0	0	0	0	1	1	1	0	0	1	0	0	0	0	1	1	1	3	1	0	0	0	0	1	0	0	0	0	0	0	0	0
EIF4G2	395.6	3	0	2	2	2	0	1	2	2	0	6	1	0	3	2	1	0	0	0	0	0	0	0	1	0	0	0	0	0	0	0	0	0	0	0	0	0	0	0	2	0	0	0	1	0	0	1	0
CMTM7	404.86	3	3	1	0	1	1	1	1	0	0	0	1	0	1	1	2	0	0	1	0	0	1	1	0	1	3	0	0	0	0	0	0	0	0	0	1	3	0	1	1	1	0	0	0	0	0	0	0
ND1	411.14	0	0	0	0	0	0	0	0	0	0	0	0	0	0	0	0	0	0	0	0	0	0	0	0	0	0	0	0	0	0	0	0	0	0	0	0	0	0	0	0	0	0	0	0	0	0	0	0
EIF5A	412.93	0	2	2	1	9	2	8	5	4	8	2	1	2	5	4	2	4	2	1	0	0	0	0	0	0	0	0	0	0	0	0	0	0	0	0	0	0	0	0	0	0	0	0	0	0	0	0	1
ATP5G3	417.11	1	5	9	0	8	4	6	9	16	11	4	3	3	0	3	0	0	1	1	2	0	0	0	0	0	0	0	0	0	0	0	0	0	0	0	0	0	0	0	0	0	1	0	0	1	0	0	0
C13H20orf149	418.91	2	6	5	1	0	1	0	0	2	12	0	2	1	3	2	0	1	1	0	0	0	0	0	0	0	0	0	0	0	0	0	0	0	0	0	0	0	0	0	0	0	0	0	0	0	1	0	0
RBM39	422.49	0	1	0	2	0	3	2	0	1	2	0	0	2	2	4	1	1	0	0	0	0	0	0	0	0	0	0	0	0	1	0	0	0	0	0	0	0	1	0	1	0	0	0	0	0	0	1	0
PNRC2	427.87	1	1	2	0	3	1	3	2	4	0	1	0	2	1	1	0	2	1	0	0	0	0	0	0	0	0	0	0	0	0	0	0	0	0	0	0	0	0	0	0	0	0	0	0	0	0	0	1
MFNG	427.87	0	0	0	0	0	0	3	1	1	2	0	2	1	0	0	0	0	0	1	0	0	0	0	0	0	0	0	1	0	0	0	0	0	0	0	0	0	0	1	0	0	0	0	0	1	1	0	1
S100A9	428.77	2	1	1	2	6	6	7	2	0	1	0	0	2	1	1	1	1	4	1	2	1	0	0	1	0	0	0	0	1	0	0	0	0	0	0	1	0	0	0	1	2	0	1	0	1	0	2	5
ATP5E	443.7	13	4	2	2	4	2	0	1	0	0	0	0	0	0	0	0	0	0	1	0	0	0	0	0	0	0	0	0	0	0	0	0	0	0	0	0	0	0	0	1	0	0	0	0	0	0	0	3
ATP5E	443.7	0	0	0	1	1	0	0	0	0	1	1	0	1	0	0	0	3	2	4	0	12	6	10	0	1	2	1	0	2	0	1	2	1	0	0	1	1	0	4	2	7	2	4	3	1	4	1	4
CYBA	446.69	0	0	2	3	2	0	0	1	1	0	0	0	0	0	0	0	0	0	0	0	0	0	0	0	0	0	0	0	0	0	0	0	0	0	0	0	0	0	0	0	0	0	0	0	0	0	0	0
CNN2	448.49	1	0	0	1	1	0	0	0	0	1	0	0	0	0	0	0	0	0	0	0	0	0	0	0	0	0	0	0	0	0	1	0	0	0	0	0	0	0	0	0	0	0	0	0	0	1	0	0
ALDOA	454.46	9	2	3	4	2	0	2	2	1	1	0	0	0	2	1	0	0	0	0	0	0	0	0	0	0	0	0	0	0	0	0	0	0	0	0	0	0	0	0	0	0	0	0	0	1	0	0	0
TUBA1B	473.59	2	2	3	1	1	1	2	8	5	6	5	3	4	2	4	0	1	2	0	0	0	0	0	0	0	0	0	0	0	0	0	0	0	0	0	0	0	0	0	0	0	1	1	0	3	4	1	2
YWHAB	481.95	1	1	0	1	3	0	0	0	0	0	0	0	0	0	0	0	0	0	1	0	0	0	0	0	2	0	0	1	0	0	0	0	0	0	0	0	0	0	0	1	1	0	0	1	1	1	1	1
HNRPK	485.24	2	3	3	1	0	0	0	0	0	0	0	0	0	2	0	0	2	0	0	0	0	0	0	0	0	0	0	0	0	0	0	0	0	0	1	1	0	0	0	0	0	0	1	0	0	1	0	0
ITGB1	493.01	2	3	0	1	1	3	3	3	2	6	1	2	0	3	0	2	0	0	0	0	2	2	0	2	1	0	0	0	0	0	0	3	0	2	0	0	1	1	1	2	1	1	2	1	0	0	2	4
HMGB2	493.31	2	2	5	2	2	3	4	2	0	3	1	2	2	1	1	3	4	0	1	0	0	0	0	0	0	0	0	0	0	0	0	0	0	0	0	0	0	2	0	0	1	0	0	0	0	0	0	0
DUSP1	493.61	0	1	0	1	1	2	2	1	2	0	0	1	0	1	0	1	0	2	2	1	0	0	0	0	0	0	0	0	0	0	0	0	0	0	0	0	0	0	1	0	0	0	1	0	0	2	1	2
CCND3	498.98	0	0	0	0	0	0	0	1	0	0	0	1	0	1	0	1	0	0	0	0	0	0	0	0	0	0	0	0	0	0	0	0	0	0	0	0	0	0	0	0	0	0	0	0	1	0	0	1
GPX1	511.23	0	2	0	0	0	0	0	0	0	0	0	0	0	0	0	1	0	0	0	0	0	0	0	0	0	0	0	0	0	0	0	0	0	0	0	0	0	0	0	0	0	2	1	0	0	0	0	0
EEF2	514.52	1	0	1	0	0	2	0	0	2	3	3	2	3	1	1	0	1	0	1	0	0	0	0	0	0	0	0	0	0	0	0	0	0	0	0	0	0	0	0	1	0	0	1	0	0	0	0	0
GNAI2	518.41	1	1	0	3	1	0	0	2	1	7	1	1	0	0	0	0	0	0	0	0	0	0	0	0	0	0	0	0	0	1	0	0	0	0	0	0	0	0	0	0	0	0	0	0	1	1	3	2
JUNB	518.7	0	1	1	0	0	2	1	0	1	0	1	0	0	0	0	0	0	0	0	0	0	0	0	0	0	0	0	0	0	0	0	0	0	0	0	0	0	0	0	0	0	0	0	0	1	2	1	1
UQCRH	528.86	0	0	0	0	0	0	0	0	0	0	0	0	0	0	0	0	0	0	0	0	0	0	0	0	0	0	0	0	0	0	0	0	0	0	0	0	0	0	0	0	0	1	0	1	2	1	0	3
COTL1	529.46	0	0	0	0	2	2	1	0	7	9	3	6	7	6	2	1	0	0	0	0	0	0	0	0	0	0	0	0	1	0	0	1	1	0	1	1	0	1	0	0	0	0	0	0	0	0	1	0
ENO1	533.94	5	11	4	5	4	0	4	4	0	3	1	0	1	2	2	2	1	0	0	0	0	0	0	0	0	0	0	0	0	0	0	0	0	0	0	0	0	0	0	0	1	0	1	0	0	0	0	0
PCBP2	535.14	1	0	0	1	1	1	0	1	1	0	0	0	0	0	1	0	1	4	6	2	1	0	0	0	0	0	1	0	0	0	2	0	2	0	0	0	0	0	0	0	1	0	0	0	1	0	0	0
MSN	551.87	3	4	7	1	3	4	5	6	5	5	9	4	3	1	6	3	3	1	3	2	8	3	12	8	11	9	19	9	8	6	12	7	11	15	7	13	10	8	11	13	3	2	2	3	1	0	1	3
TAGLN2	563.82	4	3	5	6	3	3	4	5	1	3	0	1	2	2	0	1	1	0	1	0	0	0	0	0	0	0	0	0	0	0	0	0	0	0	0	0	0	0	0	0	1	0	0	0	0	0	0	0
BOLA-DQA1	584.14	0	0	0	0	0	1	0	0	2	1	0	1	1	1	1	1	3	2	1	0	0	0	0	0	0	0	0	0	0	0	0	0	0	0	0	0	0	0	0	0	0	0	0	0	2	0	0	0
ITM2C	585.63	0	1	2	0	7	5	3	2	3	2	1	1	1	2	3	1	0	1	4	2	0	1	0	0	0	1	0	0	0	1	0	0	0	0	0	1	0	0	0	0	1	1	4	2	1	1	3	4
MGC148714	589.82	5	11	1	6	3	10	13	7	5	16	7	5	3	3	2	1	2	3	2	0	0	0	0	0	1	0	0	0	0	0	0	0	0	2	0	0	0	0	0	0	0	1	0	0	0	0	0	1
EIF4A2	605.05	3	2	1	0	2	4	7	5	2	6	1	2	5	4	3	2	0	2	0	0	0	0	0	0	1	0	0	0	0	0	0	0	0	0	0	0	0	0	2	0	0	0	0	0	0	0	0	0
JUN	611.63	2	1	0	1	2	0	3	1	2	3	3	2	4	1	1	0	0	0	0	0	0	0	0	0	0	0	0	0	0	0	0	1	0	0	0	0	0	0	0	0	0	2	1	0	0	0	1	0
CD83	632.54	3	1	0	0	1	2	1	2	0	0	1	0	1	1	1	2	2	3	0	0	0	0	1	0	1	0	1	0	0	0	0	1	2	1	0	0	0	0	1	0	0	0	1	1	0	0	0	2
LSP1	638.52	0	2	0	0	1	0	0	0	0	0	0	0	0	0	1	1	0	0	0	0	0	0	0	0	0	1	0	0	0	0	0	0	0	0	0	0	0	0	0	0	0	0	0	0	1	0	0	0
BOLA-DMA	644.49	0	0	0	0	0	0	0	0	0	0	0	0	0	0	0	0	0	2	0	0	0	0	0	0	0	0	0	0	0	0	0	0	0	0	0	0	0	1	0	0	1	0	0	2	0	0	1	2
LOC100139732,LOC100139249,RPS27A	715.01	0	2	3	1	1	3	1	1	0	1	1	0	0	3	0	0	1	0	0	0	0	0	0	0	0	0	0	0	0	0	0	0	0	0	0	0	0	0	0	0	0	0	0	0	0	0	1	1
LOC281370,UBC	715.01	1	3	1	1	4	1	3	1	1	2	2	3	0	0	2	0	2	0	3	0	0	0	0	0	0	0	0	0	0	0	0	0	0	0	0	0	0	0	0	0	1	0	0	0	0	1	0	1
UBA52	715.01	2	4	0	4	1	2	2	2	2	2	1	0	0	0	0	0	0	0	0	0	0	0	0	0	0	0	0	0	0	0	0	0	0	0	0	0	0	0	0	0	0	1	0	0	0	0	0	3
PPIA	739.21	0	0	0	0	2	0	1	6	2	2	2	1	1	1	1	1	0	1	0	0	0	0	0	0	0	0	0	0	0	0	0	0	0	0	0	0	0	0	0	0	0	0	0	0	0	3	0	0
NFKBIA	761.92	5	4	0	1	4	3	0	1	0	1	0	0	2	0	0	0	0	1	1	0	0	0	0	0	0	0	0	0	0	0	0	0	0	0	0	0	0	0	0	0	2	1	0	0	0	0	3	0
S100A8	776.86	6	0	1	1	3	6	3	0	1	4	4	3	1	1	0	1	1	4	6	1	0	0	0	0	0	1	0	0	0	0	0	0	0	0	0	0	0	0	0	0	1	6	3	2	3	8	3	5
FOSB	784.63	0	0	0	0	1	0	1	1	3	2	3	4	0	1	2	0	2	4	1	0	0	0	0	0	0	0	0	0	0	0	0	0	0	2	0	0	1	1	0	0	1	2	0	2	2	0	0	0
EZR	784.63	0	1	2	1	0	2	3	1	0	1	1	1	1	0	0	1	0	0	0	0	0	0	1	0	0	0	0	0	0	0	0	0	0	0	0	0	0	0	0	0	0	0	0	0	0	0	0	0
UBD	790.31	0	0	0	1	0	2	1	1	2	4	0	1	0	2	2	2	1	0	0	0	1	0	0	0	0	0	0	1	0	0	0	0	0	0	0	0	0	0	0	0	1	1	1	0	0	1	0	0
CXCL2	807.93	2	2	0	6	1	1	2	1	2	2	1	2	2	1	0	3	1	3	4	6	0	0	1	1	0	0	0	0	0	0	0	1	0	0	0	1	1	0	0	0	2	4	3	4	5	1	1	3
MS4A1	826.46	1	0	2	2	1	1	2	2	1	0	1	1	0	0	0	0	0	0	0	1	0	0	0	0	0	0	0	0	0	0	1	0	2	0	0	1	0	0	1	1	1	1	1	0	0	0	0	0
HNRPA1	853.35	0	0	0	0	0	0	0	0	1	1	0	0	0	0	0	0	0	0	0	1	0	0	0	1	0	0	0	0	0	0	0	0	0	0	0	0	0	1	1	1	0	0	1	0	0	0	2	3
RPL28	946.57	3	6	6	0	1	3	3	5	4	0	3	3	2	3	0	0	0	2	0	0	0	0	0	0	0	0	0	0	0	0	0	0	0	0	0	0	0	0	0	0	0	0	0	0	0	0	0	0
SH3BGRL3	971.67	0	1	1	0	1	0	2	3	3	0	0	0	1	0	1	0	0	1	0	0	0	0	0	0	0	0	0	0	0	0	0	0	0	1	0	0	0	0	0	0	0	0	0	0	0	1	0	0
CXCR4	1005.74	0	0	3	0	2	0	1	0	0	0	0	0	3	1	1	1	5	3	2	0	0	0	1	0	0	0	0	0	0	0	1	0	0	0	0	0	0	0	0	0	1	1	2	1	1	2	1	1
CALM3	1029.64	7	3	1	3	9	8	10	10	6	5	4	4	2	3	3	0	1	0	1	0	1	0	0	0	0	0	0	0	0	0	0	0	0	0	0	0	0	0	0	0	0	0	0	5	0	2	4	5
ITM2B	1079.54	1	0	1	1	2	4	1	0	0	0	0	0	2	0	0	0	2	0	0	2	2	5	3	6	1	3	5	1	2	0	3	0	1	3	3	0	0	0	1	2	1	1	0	0	2	2	2	2
RPL32	1107.92	4	5	6	5	3	0	1	0	1	0	2	1	1	1	0	0	4	2	1	0	0	0	0	0	0	0	0	0	0	0	0	0	0	0	1	0	0	0	0	0	0	1	0	0	0	1	0	0
RPS16	1137.5	0	0	0	0	0	0	0	0	0	0	0	0	0	0	3	3	1	4	1	0	0	0	0	0	0	0	0	0	0	0	0	0	0	0	0	0	0	0	0	0	0	0	0	1	0	0	0	0
BLA-DQB	1142.89	2	2	5	1	2	0	5	3	2	6	5	2	5	4	2	2	0	1	0	1	0	0	0	0	0	0	0	0	0	0	0	1	0	0	0	0	0	0	0	0	0	0	2	4	2	0	3	0
SLC2A3	1173.36	2	0	0	0	0	0	0	0	1	1	3	4	5	2	2	0	1	1	0	0	0	0	0	0	1	0	0	0	0	0	0	0	0	0	0	1	0	0	0	0	0	0	0	0	1	2	4	1
LTB	1249.25	0	0	0	0	0	0	1	0	1	0	0	1	0	0	0	0	0	0	0	0	1	0	1	0	0	0	4	1	1	0	0	0	1	0	0	0	0	0	0	0	2	0	0	0	0	1	1	0
RPS19	1268.37	3	4	1	5	2	3	8	8	4	1	1	3	3	0	3	3	0	1	0	0	0	0	0	0	0	0	0	0	0	0	0	0	0	0	0	0	0	0	0	0	0	0	0	1	0	1	1	0
ATP6	1298.25	0	0	0	0	0	0	0	0	0	0	0	0	0	0	0	0	0	0	0	0	0	0	0	0	0	0	0	0	0	0	0	0	0	0	0	0	0	0	0	0	0	0	0	0	0	0	0	0
SRGN	1306.62	0	0	0	0	0	0	0	0	0	0	0	0	0	0	0	0	0	0	0	0	0	0	0	0	0	0	0	0	0	0	0	0	0	0	0	0	0	0	0	0	0	1	1	0	0	5	0	3
RPL34	1344.87	5	4	6	7	0	5	3	2	5	5	2	4	3	0	1	4	1	1	1	0	0	0	0	0	0	0	0	0	0	0	0	0	0	0	0	0	2	0	0	0	0	0	0	0	0	1	3	3
RPS10	1417.18	5	4	1	2	4	2	2	2	0	4	4	4	8	5	7	3	10	8	4	0	0	1	0	0	0	0	0	0	0	0	0	0	0	0	0	0	1	1	0	0	0	0	0	1	0	1	1	2
GNB2L1	1566.57	0	0	4	1	0	0	0	0	0	0	1	0	0	0	0	0	0	0	1	0	0	0	0	0	0	0	0	0	0	0	0	0	0	0	0	0	0	0	0	0	1	0	1	0	0	0	0	0
ZFP36	1668.76	0	0	0	0	0	0	0	0	0	0	0	0	1	0	0	0	0	0	0	0	0	0	0	0	0	0	0	0	0	0	0	0	0	0	0	0	0	0	0	0	0	0	0	0	0	1	0	0
COX1	1777.81	0	0	0	0	0	0	0	0	0	0	0	0	0	0	0	0	0	0	0	0	0	0	0	0	0	0	0	0	0	0	0	0	0	0	0	0	0	0	0	0	0	0	0	0	0	0	0	0
ARPC2	1833.99	1	2	5	6	3	6	5	7	2	6	3	3	4	4	2	1	2	3	1	0	0	0	0	0	0	0	0	1	0	0	0	0	0	0	0	0	0	0	1	0	0	1	0	0	0	0	0	0
BoLA-DRB3	1842.35	1	1	2	1	3	2	0	2	3	0	1	0	1	0	1	0	1	1	0	0	3	1	0	0	0	1	0	0	0	0	0	0	0	0	0	0	0	3	0	4	0	3	1	0	1	1	1	0
LOC784841,LOC781102,EIF1	2027.9	2	3	4	4	1	5	6	0	3	7	5	3	4	4	0	2	1	1	0	0	0	0	0	0	0	0	0	0	0	0	0	0	0	0	0	0	0	0	0	0	0	0	0	0	1	1	2	0
RPS23	2042.55	3	3	2	0	1	2	3	2	0	0	1	4	1	2	3	4	2	1	2	0	0	0	0	0	0	0	0	0	0	0	0	0	0	0	0	0	0	0	0	0	0	2	0	0	0	0	1	2
RPL35	2044.64	0	0	0	1	0	1	0	0	0	0	0	1	0	0	1	0	0	1	0	0	0	0	0	0	0	0	0	0	0	0	0	0	0	0	0	0	0	0	0	0	0	0	0	2	0	0	1	1
RPL37A	2531.37	0	0	1	0	0	0	0	0	0	1	0	1	0	0	2	3	2	2	2	0	0	0	0	0	0	0	0	0	0	0	0	0	0	0	0	0	0	0	0	0	1	0	2	1	0	0	0	2
RPL30	2759.05	4	4	4	4	8	9	7	5	1	9	2	9	9	8	6	2	1	0	1	0	0	0	0	0	0	0	0	0	0	0	0	0	0	0	0	0	0	0	0	0	1	0	0	0	0	0	0	0
RPS3	2760.24	1	1	2	0	1	0	2	0	2	3	2	3	3	5	4	2	2	3	0	0	0	0	0	0	0	0	0	0	0	0	0	0	0	0	0	0	0	0	0	0	1	0	0	0	0	0	0	0
LAPTM5	2922.19	0	1	2	1	1	0	1	1	2	1	0	0	0	1	1	0	3	0	0	0	0	0	0	0	0	1	0	1	0	0	0	1	1	0	0	0	1	0	0	0	0	1	0	1	0	0	0	3
DDX5	2946.69	0	0	0	2	0	1	0	0	0	0	0	2	0	0	1	0	0	0	0	0	0	0	0	0	0	0	0	0	0	0	0	0	0	0	0	0	0	0	0	0	0	0	0	0	1	0	0	0
RPS21	3055.75	3	6	6	4	1	3	0	4	3	1	0	1	2	0	0	0	1	0	1	0	0	0	0	0	0	0	0	0	0	0	0	0	0	0	0	0	0	0	0	0	0	0	0	0	0	0	0	0
RPL11	3160.03	2	5	2	2	4	6	6	4	3	1	3	5	6	6	5	0	10	5	1	1	0	0	0	0	0	0	0	0	0	0	0	0	1	0	0	0	0	0	0	0	0	0	0	0	0	0	0	0
RPS7	3182.14	0	0	0	0	0	0	1	0	0	0	0	2	7	6	5	1	6	1	2	2	0	0	0	1	0	0	0	0	0	0	0	0	1	0	0	0	0	0	0	0	0	0	0	0	0	0	0	1
[truncated: 12 more columns]

## Sheet: C2_medium
Gene_name	Gene expression (TPM)	Window1	Window2	Window3	Window4	Window5	Window6	Window7	Window8	Window9	Window10	Window11	Window12	Window13	Window14	Window15	Window16	Window17	Window18	Window19	Window20	Window21	Window22	Window23	Window24	Window25	Window26	Window27	Window28	Window29	Window30	Window31	Window32	Window33	Window34	Window35	Window36	Window37	Window38	Window39	Window40	Window41	Window42	Window43	Window44	Window45	Window46	Window47	Window48
LOC782748,PTGR2	6.87	2	0	4	3	5	1	4	2	5	0	3	4	0	1	0	2	1	0	0	0	1	1	0	0	0	1	1	1	1	0	0	1	0	0	0	0	2	0	1	0	0	0	0	0	0	0	0	0
MRPL19	6.87	1	2	2	1	2	1	3	4	7	5	1	1	2	4	2	3	4	1	1	1	0	0	0	0	0	0	0	0	0	0	0	0	1	1	0	0	0	0	0	0	0	0	0	0	1	0	1	5
SMYD1	6.87	0	0	0	0	1	3	1	3	2	0	2	3	2	7	5	5	1	4	3	5	9	13	19	11	10	13	8	8	7	8	4	3	14	6	9	11	9	8	4	8	6	7	4	2	10	4	4	3
STK3	6.87	3	5	2	4	3	5	8	1	7	9	4	10	3	6	2	1	4	2	2	0	44	50	51	41	39	26	32	27	41	30	20	35	25	25	36	21	48	22	37	29	4	1	2	7	3	3	1	4
GDPD5	6.87	3	2	4	0	4	2	6	2	1	3	7	3	0	0	1	2	6	3	3	1	15	6	6	1	6	5	7	1	4	9	5	3	5	3	3	3	5	6	2	5	0	1	0	1	0	0	0	5
TRIM3	6.87	4	0	2	1	1	0	0	2	0	0	2	0	0	0	0	0	0	0	0	0	3	1	6	5	4	2	0	3	5	5	1	0	0	0	1	0	3	1	0	2	4	2	2	2	0	1	2	2
UCHL5	6.87	0	0	1	1	0	0	0	0	0	0	0	0	0	0	0	0	2	0	0	0	1	1	1	2	2	2	0	0	0	2	1	0	0	0	0	0	1	0	1	1	0	0	0	2	1	0	1	1
COQ5	6.87	0	0	0	0	0	0	0	1	0	0	0	0	0	0	0	0	0	0	1	0	0	0	0	0	0	0	0	0	0	0	0	2	2	0	0	0	1	0	0	1	0	0	1	0	0	1	3	6
SPINT2	6.87	10	5	4	3	0	6	3	0	5	3	2	3	0	7	3	10	5	3	4	3	4	2	0	0	3	0	3	5	5	4	5	0	3	2	4	3	0	0	0	1	0	0	0	2	4	0	0	0
C19H17orf61	6.87	3	1	0	0	0	0	0	0	0	0	0	0	0	0	1	1	0	0	0	1	0	0	0	0	0	0	0	0	0	0	0	0	0	0	0	0	0	0	0	0	0	0	0	0	0	0	0	0
ERAL1	6.87	1	0	0	0	0	1	0	1	0	0	0	0	0	0	0	1	0	4	5	0	0	0	0	0	0	0	1	0	0	0	0	0	0	0	0	0	0	0	0	0	0	1	1	1	3	2	0	0
GEMIN4	6.87	0	1	0	1	0	0	0	0	0	0	1	0	0	0	0	0	0	0	0	1	0	0	0	0	0	0	0	0	0	0	0	0	0	0	0	0	0	0	0	0	0	1	0	1	0	0	2	2
NLGN2	6.87	0	0	0	0	0	0	0	0	0	0	0	0	0	0	0	0	0	0	0	0	0	1	1	0	0	0	0	0	0	0	0	0	0	0	0	0	0	0	0	1	0	0	1	2	4	0	0	1
RPE	6.87	3	8	3	3	2	4	3	8	4	5	8	4	2	2	0	5	3	1	0	1	0	1	0	0	0	1	0	0	0	0	0	0	0	1	0	0	0	0	0	1	0	0	0	0	0	0	0	0
ZFAND2B	6.87	4	5	8	3	6	2	5	10	3	4	3	3	8	9	7	0	3	3	2	0	0	0	0	0	0	0	0	0	0	0	0	0	0	0	0	0	0	0	0	0	1	0	0	0	0	0	0	0
OXCT1	6.87	0	0	0	0	0	0	0	0	5	5	2	3	2	2	3	1	2	1	0	0	1	6	0	6	3	4	1	2	0	0	1	2	1	2	5	5	6	3	1	4	2	1	0	0	0	1	0	0
ZFYVE21	6.87	0	0	0	0	0	0	0	0	0	0	2	2	0	1	1	0	0	0	0	0	3	5	3	5	1	2	9	17	0	1	2	4	1	1	1	0	0	0	2	4	0	0	0	1	1	0	0	0
ANO10	6.87	1	1	7	7	2	3	5	4	5	6	4	2	1	8	5	5	5	1	3	0	27	26	17	11	17	15	23	20	30	37	17	30	21	29	32	26	27	18	18	0	0	0	0	0	0	0	0	0
MGC139682	6.87	1	2	1	2	5	0	10	3	3	6	4	4	8	3	2	4	6	2	4	4	0	0	0	0	0	1	0	0	1	0	0	2	0	0	0	0	0	0	0	0	1	1	1	0	1	0	0	0
NEK4	6.87	0	0	1	0	5	1	1	0	2	2	6	2	2	3	7	2	4	3	1	0	2	0	1	0	2	2	0	0	1	1	0	1	0	2	2	0	0	0	0	0	1	0	0	0	0	0	2	1
NAPG	6.87	0	1	2	4	5	2	6	1	4	4	3	2	0	4	6	6	1	1	0	0	0	0	0	0	0	0	0	0	0	0	0	0	0	0	0	1	0	0	0	0	0	0	4	1	2	2	2	2
ZWINT	6.87	3	3	5	2	3	5	2	0	3	5	4	1	2	3	2	5	3	0	0	0	0	0	0	0	0	0	0	0	0	0	0	0	0	0	0	0	0	0	0	0	0	0	0	1	2	1	0	0
SFXN3	6.87	0	1	0	1	1	2	5	2	3	2	2	1	1	2	1	2	0	2	3	3	2	1	1	1	3	1	1	1	0	4	0	0	0	0	0	0	0	0	2	0	4	3	1	0	6	18	14	7
VPS45	6.87	6	5	0	9	3	2	5	4	3	7	3	0	0	0	2	0	0	0	0	0	0	1	1	1	2	1	1	1	0	0	1	0	1	1	3	0	0	2	1	1	0	0	0	0	0	0	0	0
GBP5	6.87	5	6	7	2	4	1	2	2	3	4	1	1	2	2	3	0	0	2	1	0	0	1	1	1	0	0	1	0	1	0	1	0	1	1	0	0	1	1	1	0	0	0	1	2	0	2	1	0
ITGB3BP	6.87	0	1	0	1	0	3	0	0	3	1	3	1	0	1	0	0	1	0	1	0	6	3	4	2	3	5	13	2	6	4	1	1	5	6	5	3	1	1	1	3	0	0	0	0	0	0	0	0
PIK3CG	6.87	0	0	0	0	1	2	2	2	0	0	1	1	0	2	2	0	0	0	0	0	0	0	2	0	0	0	0	0	0	0	0	0	3	1	0	0	1	1	1	0	1	2	0	0	0	0	1	0
TES	6.87	2	2	0	5	1	4	1	7	3	9	6	3	5	2	5	3	6	0	2	2	12	15	7	9	7	0	2	4	3	2	4	3	10	6	12	1	2	2	1	4	0	0	0	1	1	1	3	1
BLVRA	6.87	2	0	0	0	0	2	5	5	0	8	9	2	3	3	5	8	10	8	5	3	13	10	4	6	10	7	2	9	5	10	7	4	3	3	1	3	4	6	1	7	1	0	0	1	2	0	0	0
PAXIP1	6.87	4	10	4	4	2	6	12	5	6	0	1	0	2	0	0	1	0	1	0	0	0	1	1	0	0	0	0	0	0	0	0	1	0	0	2	0	0	1	0	1	0	0	1	0	0	1	2	2
GSTK1	6.87	6	4	0	3	2	1	1	1	0	3	1	4	0	2	3	2	0	3	2	0	0	0	0	0	0	0	0	0	0	0	0	0	0	0	0	0	0	0	0	0	0	0	1	0	0	0	1	1
YEATS4	6.87	4	3	1	5	6	6	3	6	4	8	8	4	1	8	5	2	4	3	2	2	0	1	2	1	0	0	0	1	0	1	0	0	2	0	0	1	0	1	1	0	0	3	0	1	4	1	1	1
AVPR1A	6.87	0	2	3	2	3	6	6	2	2	3	4	2	3	3	2	4	0	4	7	2	1	0	0	0	0	0	1	0	2	0	0	2	1	3	1	0	0	1	0	1	1	2	3	2	1	1	0	0
PLBD1	6.87	1	5	3	7	6	4	4	6	5	5	7	1	2	9	6	11	4	8	11	3	12	7	7	6	5	8	12	7	6	11	10	15	4	21	12	3	3	5	5	0	0	0	0	0	1	0	1	1
HERC5	6.87	1	0	3	1	0	0	0	1	0	0	0	1	0	1	0	2	1	1	0	0	3	4	1	1	1	2	1	2	0	2	1	2	1	1	0	1	1	0	0	3	0	0	0	0	0	0	0	0
CLTLB	6.87	5	4	2	2	7	4	1	4	8	7	7	5	2	3	5	7	12	5	7	0	0	2	0	1	0	0	0	0	1	0	1	0	1	0	0	1	2	1	0	0	0	1	0	0	0	0	0	1
TRMT1	6.87	0	0	2	0	0	1	0	0	0	0	1	0	0	0	0	0	0	0	0	0	0	0	0	0	0	0	0	0	0	0	0	0	0	0	0	0	0	0	0	0	1	1	0	0	0	0	0	0
SIL1	6.87	3	4	5	2	0	0	0	0	0	1	1	0	1	6	3	1	1	3	0	0	3	2	1	3	7	4	7	8	4	5	3	5	4	4	4	2	0	1	0	1	0	0	0	0	0	0	1	0
RNF14	6.87	1	6	0	0	0	0	2	0	0	0	3	4	0	2	1	2	6	0	3	0	0	0	0	0	1	0	0	0	0	0	0	0	0	0	0	0	0	0	1	0	0	0	1	0	0	1	0	0
GKAP1	6.87	1	3	2	1	1	2	4	6	3	2	8	1	3	7	6	3	3	2	2	0	7	7	4	1	5	4	7	1	3	4	7	4	0	3	9	4	4	2	4	4	0	3	1	0	3	0	1	1
FUNDC2	6.87	0	0	3	2	0	0	1	0	0	3	0	1	0	4	0	1	2	0	1	0	0	0	0	0	3	2	1	1	0	1	1	1	1	0	0	1	1	0	2	1	0	2	0	1	1	1	0	1
LXN	7.17	0	0	0	1	0	0	2	0	0	1	0	1	0	0	0	0	0	0	1	0	0	0	0	0	0	0	0	0	0	0	0	0	1	0	0	0	0	0	0	0	0	0	0	0	1	0	0	1
FAM82C	7.17	0	0	0	0	0	0	0	0	0	0	0	0	0	0	0	0	0	1	0	0	0	0	0	0	0	0	0	0	0	0	0	0	0	0	0	0	0	0	0	0	0	0	1	0	0	0	1	0
PTPLAD1	7.17	1	0	1	1	0	0	0	0	0	0	1	5	4	4	3	2	7	10	3	3	1	4	0	2	0	1	0	0	0	2	0	3	1	0	0	0	0	0	0	0	1	0	0	0	0	1	0	0
SLC39A9	7.17	1	0	1	1	0	0	0	2	1	0	1	0	0	0	0	0	0	0	0	0	0	3	4	0	0	3	0	0	3	0	3	0	0	0	0	1	0	1	0	0	1	1	0	1	1	0	0	5
CDC42EP3	7.17	3	2	2	3	4	1	0	2	2	5	0	4	3	4	2	6	1	2	4	0	4	0	3	1	1	0	2	1	2	1	1	4	1	1	2	2	1	2	0	1	1	3	4	4	0	5	2	3
RRM2	7.17	0	1	0	3	2	2	1	2	2	1	1	1	1	0	2	1	1	0	4	3	0	0	4	0	0	0	0	0	1	0	0	0	0	0	0	0	1	0	0	1	0	0	1	0	0	1	6	3
TP53I3	7.17	1	0	0	1	2	1	0	1	2	0	0	1	2	1	6	2	3	0	1	0	0	0	0	0	1	0	0	0	0	0	0	0	0	0	0	0	0	0	0	0	1	0	0	0	0	0	0	0
WDFY2	7.17	3	2	0	0	0	0	0	2	2	3	1	0	1	2	4	0	0	0	0	0	4	3	6	4	3	8	7	5	5	4	12	0	6	4	6	2	5	0	4	4	0	0	0	0	0	0	0	0
ZW10	7.17	0	0	0	1	0	1	0	0	1	6	5	2	1	5	2	5	4	4	1	0	1	0	0	1	1	1	0	0	1	4	0	1	0	0	0	1	0	0	0	0	0	0	0	3	2	2	3	3
PDHX	7.17	0	0	0	0	0	0	0	0	0	0	1	1	1	1	0	1	0	0	0	0	0	1	0	2	2	4	0	0	1	1	1	1	1	1	3	0	1	0	1	2	1	0	0	0	0	0	0	2
RBBP5	7.17	1	0	1	0	1	1	1	1	2	0	6	2	2	4	6	0	2	1	0	0	0	0	0	0	1	1	0	1	0	0	1	2	0	0	2	0	0	0	0	1	3	0	0	1	0	0	0	0
NMNAT1	7.17	1	0	1	0	0	0	0	1	0	1	0	0	0	1	0	0	0	0	0	0	0	0	0	0	0	0	0	0	1	3	2	1	0	0	1	0	1	0	0	1	0	0	2	0	2	3	4	4
RNF185	7.17	1	1	7	3	5	3	5	4	3	1	2	2	4	11	9	16	13	5	2	0	0	1	1	1	1	0	1	0	0	0	0	0	0	0	0	1	0	0	0	0	0	0	0	0	1	4	4	1
RRAS	7.17	0	0	0	0	0	0	0	0	0	0	0	0	0	0	0	0	0	0	0	0	0	0	0	0	0	0	0	0	0	0	0	0	0	0	0	0	0	0	0	0	0	0	0	0	0	0	1	0
BBS2	7.17	0	3	0	1	4	6	2	1	6	6	3	2	0	0	2	2	4	0	1	0	0	0	0	1	0	0	0	0	0	1	0	0	0	0	0	0	0	0	1	0	0	1	0	0	0	0	0	0
ARL2BP	7.17	0	0	0	0	0	0	0	0	0	0	0	0	0	2	1	0	0	0	1	0	0	0	0	0	0	0	0	1	0	0	0	0	0	0	0	0	1	0	0	1	1	1	0	2	0	0	0	0
FXYD7	7.17	0	2	1	0	0	1	1	3	0	1	3	0	1	0	1	0	0	0	2	2	1	2	0	0	0	1	1	2	1	3	1	0	1	0	1	0	1	0	0	0	0	0	0	0	0	0	0	0
HEXDC	7.17	0	0	0	0	0	0	1	0	0	0	2	0	4	0	1	0	0	0	0	0	0	0	0	1	0	0	0	0	0	1	0	0	0	0	0	0	0	0	0	0	0	0	0	0	0	0	0	0
DHRS7B	7.17	2	1	3	1	1	3	4	2	2	3	0	2	4	4	0	1	1	1	0	0	1	1	1	1	1	0	0	3	0	3	3	1	7	2	0	0	2	10	1	0	0	0	0	0	0	0	0	0
CD300LB	7.17	1	1	3	4	3	0	2	0	0	0	0	0	0	1	0	1	4	3	2	2	1	0	1	3	0	1	2	2	1	1	0	1	0	1	2	0	3	1	0	1	3	2	3	2	2	5	7	3
RRAGC	7.17	1	5	4	6	3	6	7	1	0	6	7	10	1	2	1	0	4	10	12	4	0	0	0	0	3	0	1	1	1	0	0	1	0	0	0	0	0	0	1	3	5	6	6	7	9	7	0	0
UBE2E3	7.17	0	1	0	0	5	0	5	1	1	1	2	2	3	1	0	5	3	6	0	0	4	4	4	2	1	3	2	3	8	0	5	5	2	4	2	4	1	8	4	1	0	0	1	0	0	0	0	1
EIF4E2	7.17	0	0	0	0	0	0	0	0	0	0	0	0	0	0	0	0	0	0	0	0	0	0	0	1	0	0	0	0	1	0	1	1	0	0	2	0	0	0	0	0	0	0	0	0	2	4	1	2
HOMER2	7.17	3	4	1	3	4	5	3	5	6	2	4	4	3	2	0	2	5	3	0	2	17	19	17	4	3	6	7	10	11	12	9	12	6	5	9	15	13	8	5	5	0	0	0	2	4	3	0	2
SLC25A29	7.17	0	0	0	0	0	1	0	0	0	0	0	0	0	0	0	0	0	1	0	0	0	0	0	0	0	0	0	0	0	0	0	0	0	0	0	1	0	0	0	0	0	0	0	0	0	0	0	0
SRP54	7.17	0	0	1	0	0	0	0	1	0	0	0	0	0	0	0	0	0	0	1	1	1	0	1	0	0	0	0	1	0	0	1	1	0	0	1	0	0	0	0	0	0	0	0	0	1	1	2	0
SLC25A26	7.17	0	0	0	0	0	0	3	5	6	0	3	2	3	3	1	2	1	1	0	0	0	1	4	2	1	2	9	4	3	10	7	9	6	4	5	2	3	5	5	1	0	0	1	0	0	1	2	1
TMCC1	7.17	1	0	0	1	0	1	0	1	3	0	1	0	3	2	1	1	1	3	0	2	2	3	4	2	1	3	0	1	2	0	1	2	1	0	1	0	3	3	3	1	0	0	0	2	0	1	3	2
SUPT3H	7.17	6	5	7	7	5	3	9	2	2	3	2	2	2	5	6	3	1	0	2	1	17	15	19	20	24	36	25	29	28	29	23	27	21	20	16	12	12	11	18	23	0	2	0	5	3	1	2	0
LMAN1	7.17	9	2	2	1	1	2	0	1	3	6	0	2	6	5	5	2	1	1	1	1	0	0	0	1	0	0	0	0	0	0	2	0	0	0	0	0	0	1	0	1	0	0	0	0	0	1	0	0
LOC615069	7.17	0	1	0	3	4	2	0	1	2	1	1	2	4	3	6	3	4	1	7	0	2	0	3	1	4	0	1	0	2	3	1	2	2	1	1	3	3	2	3	3	0	0	0	0	1	0	0	0
RAB40C	7.17	1	0	0	0	0	0	0	0	0	0	0	0	0	0	0	0	0	0	0	0	0	0	0	0	0	0	0	0	0	0	0	0	1	0	0	0	0	0	0	0	0	0	0	0	0	0	0	0
TBL3	7.17	0	0	1	1	1	1	0	0	0	0	0	0	0	0	0	0	1	0	0	0	0	0	0	0	0	0	0	0	0	0	0	0	0	0	0	0	0	0	0	0	0	0	0	1	0	0	0	0
ZRANB1	7.17	1	0	1	0	1	0	1	0	1	0	1	0	1	1	0	1	0	0	1	0	0	0	0	0	0	1	0	0	1	0	0	0	2	0	2	2	0	1	0	1	0	0	0	0	0	0	0	0
POLR3A	7.17	0	0	0	0	0	0	0	1	0	0	0	0	0	0	0	0	0	0	0	2	0	2	0	0	0	0	0	0	0	1	0	1	0	1	0	0	0	0	0	0	0	4	2	4	4	5	3	5
LOC515452	7.17	0	0	0	0	0	0	2	1	0	0	0	0	0	1	0	1	1	0	0	0	0	0	0	0	0	0	0	0	0	0	0	0	0	0	0	0	0	0	0	0	0	1	0	0	0	2	0	3
FLAD1	7.17	0	1	0	0	0	0	0	0	0	0	0	0	0	0	0	1	0	0	0	1	0	0	0	1	0	0	0	0	0	0	0	0	0	1	0	0	0	0	1	0	0	1	0	0	1	0	0	0
PPP1R7	7.17	0	0	0	0	0	0	0	0	0	0	0	0	0	1	1	0	0	1	0	0	0	0	0	0	0	0	0	0	0	0	0	0	1	0	0	0	0	0	0	0	0	2	2	1	0	0	1	0
Sgce	7.17	3	3	2	1	2	4	1	3	0	1	0	0	0	0	4	2	0	1	1	3	16	9	14	10	11	13	7	8	14	7	9	8	12	12	11	7	10	7	11	16	2	1	3	2	6	4	5	5
LSM5	7.17	0	0	0	3	0	0	1	0	0	0	0	1	0	0	0	0	1	0	0	0	0	0	0	0	0	0	0	0	0	1	0	0	0	0	0	0	0	0	0	0	0	0	1	0	0	0	0	0
PPHLN1	7.17	3	0	3	1	1	1	2	0	1	0	0	0	0	0	2	0	1	1	0	0	2	2	7	1	1	5	4	8	2	1	5	5	6	1	9	3	5	7	2	4	0	1	0	0	0	1	0	1
METTL1	7.17	0	0	0	0	0	0	1	0	0	0	0	0	0	0	0	0	0	0	0	0	0	0	0	0	0	0	0	0	0	0	0	0	0	0	0	0	0	0	0	0	2	6	7	4	2	6	0	0
MMP19	7.17	1	2	1	0	5	4	1	3	3	2	3	0	4	6	13	3	2	5	2	3	1	0	1	0	0	0	1	0	0	1	0	1	1	1	0	0	0	0	0	1	6	1	0	2	0	0	0	0
C6H4orf34	7.17	2	1	1	3	2	6	5	1	0	5	5	3	6	4	4	5	1	1	0	0	2	3	0	0	4	1	2	2	0	2	1	2	0	2	1	2	2	0	1	3	0	1	2	2	1	3	0	4
HS3ST1	7.17	9	3	2	1	3	2	2	1	1	2	0	2	0	1	4	2	8	2	6	2	2	6	3	1	0	2	2	3	4	2	0	0	1	1	0	1	0	1	3	0	1	0	23	1	0	2	1	1
DNAJB14	7.17	5	3	7	6	4	3	2	5	2	3	1	2	0	1	2	0	2	2	0	0	0	1	1	0	0	0	1	1	1	0	1	0	0	1	0	0	0	1	1	0	0	0	0	0	0	0	0	0
NLRP3	7.17	2	3	3	2	2	3	4	5	1	2	0	6	5	1	3	4	3	6	4	4	14	5	2	4	11	5	0	4	3	1	5	9	8	10	5	18	6	10	2	1	1	3	3	3	2	0	1	4
ANKRD32	7.17	0	0	0	1	1	1	0	2	0	1	0	0	4	0	1	1	0	3	4	1	2	4	3	2	0	1	0	0	0	3	3	0	5	5	3	2	5	0	2	0	0	0	1	0	1	1	1	0
INVS	7.17	2	0	0	1	0	1	1	0	1	0	2	0	1	1	0	0	0	1	0	0	6	4	7	6	2	12	6	8	9	6	5	1	3	1	4	2	4	4	1	2	0	0	0	0	0	1	0	0
TSNARE1	7.17	0	0	0	0	0	0	1	1	0	2	0	0	0	0	0	0	0	2	0	0	7	7	1	2	2	0	1	1	0	1	0	0	0	2	1	2	3	3	0	0	0	0	0	0	0	0	0	0
RRAGB	7.17	3	1	3	2	1	1	2	3	1	4	2	2	5	5	1	2	5	4	1	0	3	8	6	8	5	3	5	5	6	9	4	3	6	7	8	4	5	1	3	4	5	3	0	2	2	2	2	1
MGC159550	7.47	0	0	0	0	0	1	0	0	0	0	1	0	0	1	0	0	0	0	0	0	0	0	0	0	0	0	0	0	0	0	0	0	0	0	0	0	0	0	0	0	0	0	0	0	0	0	0	0
AGGF1	7.47	5	4	6	1	11	6	4	10	4	6	2	1	2	6	5	7	7	2	5	0	0	1	0	0	0	1	4	0	2	1	0	0	0	0	0	0	1	3	1	0	1	0	0	0	0	0	1	1
NUSAP1	7.47	0	2	0	0	0	0	0	0	0	0	0	0	0	0	1	0	0	1	0	0	0	1	4	1	0	1	1	0	1	1	0	0	0	0	0	0	4	0	0	2	0	0	0	0	0	0	0	0
KLF5	7.47	3	5	7	2	11	6	6	6	5	5	4	7	3	0	4	4	6	6	2	2	2	1	1	6	3	2	5	3	3	1	3	1	2	1	1	2	1	0	0	1	3	1	1	2	2	4	1	2
TMEM206	7.47	0	0	0	0	0	0	0	0	0	0	1	2	0	1	0	2	3	2	0	1	1	0	0	0	0	0	1	4	6	1	1	0	0	2	0	0	0	1	1	0	0	0	0	0	0	1	1	0
PXMP2	7.47	0	0	0	0	1	0	0	0	0	0	0	0	1	1	0	0	1	1	0	0	0	0	0	0	0	0	0	0	0	0	1	0	0	0	0	0	0	0	0	0	1	1	0	0	0	0	0	0
ATP6V0A2	7.47	0	1	2	1	0	1	1	1	1	0	2	2	1	2	0	0	3	2	0	0	2	1	0	2	0	0	0	0	0	0	0	0	0	0	0	0	0	0	0	2	0	0	0	2	3	3	2	0
RBM19	7.47	1	3	1	2	2	4	4	5	6	2	2	9	3	2	1	0	3	2	3	0	0	0	0	0	0	0	0	1	0	0	1	0	0	0	0	0	0	0	0	0	0	0	0	0	0	0	0	0
ZNF569	7.47	7	4	2	5	0	1	1	0	0	0	0	0	1	0	1	0	1	0	0	0	0	0	0	0	1	0	0	1	0	1	0	0	1	1	0	1	0	0	0	1	0	2	1	0	3	3	2	0
DUSP14	7.47	0	1	0	0	0	0	0	0	1	0	0	1	0	0	0	1	0	0	0	2	2	2	0	1	0	2	3	1	0	0	0	1	0	1	1	3	0	0	0	0	0	0	0	1	0	0	0	0
STRA13	7.47	0	0	0	0	2	6	1	0	2	3	2	1	2	1	0	0	0	0	0	0	0	0	0	0	1	0	0	0	0	0	0	0	0	0	0	0	0	0	0	0	0	0	0	1	0	0	0	0
[truncated: 597 more rows]
[truncated: 12 more columns]

## Sheet: C2_low
Gene_name	Gene expression (TPM)	Window1	Window2	Window3	Window4	Window5	Window6	Window7	Window8	Window9	Window10	Window11	Window12	Window13	Window14	Window15	Window16	Window17	Window18	Window19	Window20	Window21	Window22	Window23	Window24	Window25	Window26	Window27	Window28	Window29	Window30	Window31	Window32	Window33	Window34	Window35	Window36	Window37	Window38	Window39	Window40	Window41	Window42	Window43	Window44	Window45	Window46	Window47	Window48
[truncated: 700 more rows]
[truncated: 12 more columns]

[truncated: 9 more sheets: C2_silent, C3_high, C3_medium, C3_low, C3_silent, C4_high, C4_medium, C4_low, C4_silent]
